# Supplementary material for: Unveiling the supramolecular assembly of a novel antimony(iii)-based co-crystal: integrating multi-spectroscopic analyses, DFT calculations, and advanced biological evaluations
Source: RSC Adv. 2026 May 13;16(28):25251–68. doi: 10.1039/d6ra01859a (PMC13169108; doi:10.1039/d6ra01859a)
Supplement: RA-016-D6RA01859A-s002 [file RA-016-D6RA01859A-s002.cif]

# Supplementary Information (SI) for RSC Advances.
# This journal is © The Royal Society of Chemistry 2026

####################################################################### 
# 
# This file contains crystal structure data downloaded from the 
# Cambridge Structural Database (CSD) hosted by the Cambridge 
# Crystallographic Data Centre (CCDC).
# 
# Full information about CCDC data access policies and citation 
# guidelines are available at http://www.ccdc.cam.ac.uk/access/V1 
# 
# Audit and citation data items may have been added by the CCDC. 
# Please retain this information to preserve the provenance of 
# this file and to allow appropriate attribution of the data. 
# 
#######################################################################

data_shs_742_mobo_auto
_database_code_depnum_ccdc_archive 'CCDC 2449627'
_audit_update_record             
;
2025-05-08 deposited with the CCDC.	2026-04-30 downloaded from the CCDC.
;
_audit_creation_date             2025-05-05
_audit_creation_method           
;
Olex2 1.5
(compiled 2025.04.05 svn.rf049d14d for OlexSys, GUI svn.r7224)
;
_shelx_SHELXL_version_number     2018/3
_chemical_name_common            ?
_chemical_name_systematic        ?
_chemical_formula_moiety         '2(C4 H3 Cl4 N2 O Sb), 2(C4 H3 Cl N2 O)'
_chemical_formula_sum            'C16 H12 Cl10 N8 O4 Sb2'
_chemical_formula_weight         978.34
_chemical_absolute_configuration ?
_chemical_melting_point          ?
loop_
_atom_type_symbol
_atom_type_description
_atom_type_scat_dispersion_real
_atom_type_scat_dispersion_imag
_atom_type_scat_source
C C 0.0033 0.0016 'International Tables Vol C Tables 4.2.6.8 and 6.1.1.4'
H H 0.0000 0.0000 'International Tables Vol C Tables 4.2.6.8 and 6.1.1.4'
Cl Cl 0.1484 0.1585 'International Tables Vol C Tables 4.2.6.8 and 6.1.1.4'
N N 0.0061 0.0033 'International Tables Vol C Tables 4.2.6.8 and 6.1.1.4'
O O 0.0106 0.0060 'International Tables Vol C Tables 4.2.6.8 and 6.1.1.4'
Sb Sb -0.5866 1.5461 'International Tables Vol C Tables 4.2.6.8 and 6.1.1.4'

_shelx_space_group_comment       
;
The symmetry employed for this shelxl refinement is uniquely defined
by the following loop, which should always be used as a source of
symmetry information in preference to the above space-group names.
They are only intended as comments.
;
_space_group_crystal_system      orthorhombic
_space_group_IT_number           43
_space_group_name_H-M_alt        'F d d 2'
_space_group_name_Hall           'F 2 -2d'
loop_
_space_group_symop_operation_xyz
'x, y, z'
'-x, -y, z'
'x+1/4, -y+1/4, z+1/4'
'-x+1/4, y+1/4, z+1/4'
'x, y+1/2, z+1/2'
'-x, -y+1/2, z+1/2'
'x+1/4, -y+3/4, z+3/4'
'-x+1/4, y+3/4, z+3/4'
'x+1/2, y, z+1/2'
'-x+1/2, -y, z+1/2'
'x+3/4, -y+1/4, z+3/4'
'-x+3/4, y+1/4, z+3/4'
'x+1/2, y+1/2, z'
'-x+1/2, -y+1/2, z'
'x+3/4, -y+3/4, z+1/4'
'-x+3/4, y+3/4, z+1/4'

_cell_length_a                   17.5960(4)
_cell_length_b                   28.4487(7)
_cell_length_c                   24.7684(6)
_cell_angle_alpha                90
_cell_angle_beta                 90
_cell_angle_gamma                90
_cell_volume                     12398.6(5)
_cell_formula_units_Z            16
_cell_measurement_reflns_used    56692
_cell_measurement_temperature    100(2)
_cell_measurement_theta_max      29.4
_cell_measurement_theta_min      1.6
_shelx_estimated_absorpt_T_max   ?
_shelx_estimated_absorpt_T_min   ?
_exptl_absorpt_coefficient_mu    2.645
_exptl_absorpt_correction_T_max  ?
_exptl_absorpt_correction_T_min  ?
_exptl_absorpt_correction_type   ?
_exptl_absorpt_process_details   ?
_exptl_absorpt_special_details   ?
_exptl_crystal_colour            ?
_exptl_crystal_density_diffrn    2.096
_exptl_crystal_density_meas      ?
_exptl_crystal_density_method    ?
_exptl_crystal_description       plate
_exptl_crystal_F_000             7488
_exptl_crystal_size_max          ?
_exptl_crystal_size_mid          ?
_exptl_crystal_size_min          ?
_exptl_transmission_factor_max   ?
_exptl_transmission_factor_min   ?
_diffrn_reflns_av_R_equivalents  0.0246
_diffrn_reflns_av_unetI/netI     0.0284
_diffrn_reflns_Laue_measured_fraction_full 0.999
_diffrn_reflns_Laue_measured_fraction_max 0.999
_diffrn_reflns_limit_h_max       17
_diffrn_reflns_limit_h_min       -20
_diffrn_reflns_limit_k_max       33
_diffrn_reflns_limit_k_min       -32
_diffrn_reflns_limit_l_max       29
_diffrn_reflns_limit_l_min       -27
_diffrn_reflns_number            13625
_diffrn_reflns_point_group_measured_fraction_full 0.941
_diffrn_reflns_point_group_measured_fraction_max 0.941
_diffrn_reflns_theta_full        25.016
_diffrn_reflns_theta_max         25.016
_diffrn_reflns_theta_min         2.575
_diffrn_ambient_temperature      100.15
_diffrn_detector_area_resol_mean ?
_diffrn_measured_fraction_theta_full 0.999
_diffrn_measured_fraction_theta_max 0.999
_diffrn_measurement_device_type  Unknown
_diffrn_measurement_method       Unknown
_diffrn_radiation_type           MoK\a
_diffrn_radiation_wavelength     0.71073
_diffrn_source                   ?
_reflns_Friedel_coverage         0.838
_reflns_Friedel_fraction_full    0.881
_reflns_Friedel_fraction_max     0.881
_reflns_number_gt                4856
_reflns_number_total             5165
_reflns_special_details          
;
 Reflections were merged by SHELXL according to the crystal
 class for the calculation of statistics and refinement.
 
 _reflns_Friedel_fraction is defined as the number of unique
 Friedel pairs measured divided by the number that would be
 possible theoretically, ignoring centric projections and
 systematic absences. Completness statistics refer to single and
 composite reflections containing twin component 1 only.
;
_reflns_threshold_expression     'I > 2\s(I)'
_computing_cell_refinement       ?
_computing_data_collection       ?
_computing_data_reduction        ?
_computing_molecular_graphics    'Olex2 1.5 (Dolomanov et al., 2009)'
_computing_publication_material  'Olex2 1.5 (Dolomanov et al., 2009)'
_computing_structure_refinement  'SHELXL 2018/3 (Sheldrick, 2015)'
_computing_structure_solution    ?
_refine_diff_density_max         1.441
_refine_diff_density_min         -0.570
_refine_diff_density_rms         0.103
_refine_ls_abs_structure_details 
;
 Refined as an inversion twin.
;
_refine_ls_abs_structure_Flack   0.69(3)
_refine_ls_extinction_coef       .
_refine_ls_extinction_method     none
_refine_ls_goodness_of_fit_ref   1.040
_refine_ls_hydrogen_treatment    constr
_refine_ls_matrix_type           full
_refine_ls_number_parameters     362
_refine_ls_number_reflns         5165
_refine_ls_number_restraints     1
_refine_ls_R_factor_all          0.0320
_refine_ls_R_factor_gt           0.0289
_refine_ls_restrained_S_all      1.040
_refine_ls_shift/su_max          0.001
_refine_ls_shift/su_mean         0.000
_refine_ls_structure_factor_coef Fsqd
_refine_ls_weighting_details     
'w=1/[\s^2^(Fo^2^)+(0.0529P)^2^+21.8067P] where P=(Fo^2^+2Fc^2^)/3'
_refine_ls_weighting_scheme      calc
_refine_ls_wR_factor_gt          0.0746
_refine_ls_wR_factor_ref         0.0768
_refine_special_details          
;
 Refined as a 2-component inversion twin.
;
_olex2_refinement_description    
;
1. Twinned data refinement
 Scales: 0.31(3)
 0.69(3)
2. Fixed Uiso
 At 1.2 times of:
  All C(H) groups, All N(H) groups
3.a Aromatic/amide H refined with riding coordinates:
 N7(H7), N2(H2), N5(H5), C10(H10), C7(H7A), N4(H4), C14(H14), C6(H6), C15(H15),
  C11(H11), C2(H2A), C3(H3)
;
_atom_sites_solution_hydrogens   geom
_atom_sites_solution_primary     ?
_atom_sites_solution_secondary   ?
loop_
_atom_site_label
_atom_site_type_symbol
_atom_site_fract_x
_atom_site_fract_y
_atom_site_fract_z
_atom_site_U_iso_or_equiv
_atom_site_adp_type
_atom_site_occupancy
_atom_site_site_symmetry_order
_atom_site_calc_flag
_atom_site_refinement_flags_posn
_atom_site_refinement_flags_adp
_atom_site_refinement_flags_occupancy
_atom_site_disorder_assembly
_atom_site_disorder_group
Sb1 Sb 0.67993(3) 0.57235(2) 0.61328(2) 0.01879(15) Uani 1 1 d . . . . .
Sb2 Sb 0.81761(3) 0.42977(2) 0.63375(2) 0.01674(15) Uani 1 1 d . . . . .
Cl11 Cl 1.16701(14) 0.27355(9) 0.69674(9) 0.0318(5) Uani 1 1 d . . . . .
Cl6 Cl 0.92393(11) 0.45815(7) 0.58531(8) 0.0262(4) Uani 1 1 d . . . . .
Cl5 Cl 0.72735(11) 0.46272(6) 0.56647(7) 0.0200(4) Uani 1 1 d . . . . .
Cl2 Cl 0.67014(12) 0.64556(7) 0.65942(7) 0.0244(4) Uani 1 1 d . . . . .
Cl3 Cl 0.57196(13) 0.54151(7) 0.65710(9) 0.0335(5) Uani 1 1 d . . . . .
Cl7 Cl 0.82139(11) 0.35657(7) 0.58793(7) 0.0216(4) Uani 1 1 d . . . . .
Cl4 Cl 0.76642(12) 0.54086(6) 0.68431(7) 0.0232(4) Uani 1 1 d . . . . .
Cl12 Cl 0.62764(12) 0.68394(6) 0.30754(8) 0.0234(4) Uani 1 1 d . . . . .
Cl10 Cl 0.33046(13) 0.72439(9) 0.55659(9) 0.0298(5) Uani 1 1 d . . . . .
Cl14 Cl 0.88649(12) 0.31321(6) 0.45645(8) 0.0269(4) Uani 1 1 d . . . . .
O13 O 0.5950(3) 0.48461(18) 0.3060(2) 0.0252(12) Uani 1 1 d . . . . .
N7 N 0.9673(4) 0.3244(2) 0.6865(2) 0.0206(14) Uani 1 1 d . . . . .
H7 H 0.921738 0.312013 0.683096 0.025 Uiso 1 1 calc R U . . .
N2 N 0.5311(4) 0.6744(2) 0.5645(2) 0.0212(14) Uani 1 1 d . . . . .
H2 H 0.576429 0.686804 0.569230 0.025 Uiso 1 1 calc R U . . .
O8 O 0.9110(3) 0.39555(19) 0.6914(2) 0.0242(12) Uani 1 1 d . . . . .
N5 N 0.9559(4) 0.4402(2) 0.4425(2) 0.0193(14) Uani 1 1 d . . . . .
H5 H 1.000744 0.453736 0.439594 0.023 Uiso 1 1 calc R U . . .
C10 C 0.8219(5) 0.4457(3) 0.4460(3) 0.0219(19) Uani 1 1 d . . . . .
H10 H 0.776232 0.463527 0.445341 0.026 Uiso 1 1 calc R U . . .
N8 N 1.0266(4) 0.2943(2) 0.6889(3) 0.0213(14) Uani 1 1 d . . . . .
N1 N 0.4717(4) 0.7046(2) 0.5648(3) 0.0243(15) Uani 1 1 d . . . . .
C7 C 1.1074(5) 0.3615(3) 0.6909(3) 0.0243(19) Uani 1 1 d . . . . .
H7A H 1.157757 0.373513 0.691946 0.029 Uiso 1 1 calc R U . . .
N4 N 0.5490(4) 0.5587(2) 0.3115(3) 0.0218(14) Uani 1 1 d . . . . .
H4 H 0.503290 0.546617 0.315383 0.026 Uiso 1 1 calc R U . . .
C14 C 0.6882(5) 0.5965(3) 0.3007(3) 0.0230(17) Uani 1 1 d . . . . .
H14 H 0.736461 0.611124 0.297341 0.028 Uiso 1 1 calc R U . . .
C6 C 1.0466(5) 0.3907(3) 0.6882(3) 0.0223(17) Uani 1 1 d . . . . .
H6 H 1.053994 0.423762 0.686022 0.027 Uiso 1 1 calc R U . . .
C8 C 1.0938(5) 0.3127(3) 0.6920(3) 0.0194(16) Uani 1 1 d . . . . .
C16 C 0.6071(5) 0.5275(3) 0.3052(3) 0.0223(18) Uani 1 1 d . . . . .
C13 C 0.6220(5) 0.6235(3) 0.3067(3) 0.0184(17) Uani 1 1 d . . . . .
N3 N 0.5536(4) 0.6063(2) 0.3124(2) 0.0193(14) Uani 1 1 d . . . . .
C5 C 0.9715(5) 0.3716(3) 0.6887(3) 0.0215(17) Uani 1 1 d . . . . .
C15 C 0.6816(5) 0.5494(3) 0.2997(3) 0.0220(19) Uani 1 1 d . . . . .
H15 H 0.725526 0.530357 0.295375 0.026 Uiso 1 1 calc R U . . .
C12 C 0.8880(5) 0.3737(3) 0.4509(3) 0.0220(17) Uani 1 1 d . . . . .
C11 C 0.8192(5) 0.3986(3) 0.4506(3) 0.0224(18) Uani 1 1 d . . . . .
H11 H 0.771902 0.382706 0.453521 0.027 Uiso 1 1 calc R U . . .
N6 N 0.9554(4) 0.3922(2) 0.4470(2) 0.0197(14) Uani 1 1 d . . . . .
O9 O 0.9037(3) 0.51275(17) 0.4391(2) 0.0208(11) Uani 1 1 d . . . . .
C9 C 0.8945(5) 0.4690(3) 0.4420(3) 0.0180(17) Uani 1 1 d . . . . .
O1 O 0.5891(3) 0.60468(19) 0.5526(2) 0.0252(12) Uani 1 1 d . . . . .
C1 C 0.4048(5) 0.6854(3) 0.5585(3) 0.0233(18) Uani 1 1 d . . . . .
C2 C 0.3920(5) 0.6364(3) 0.5542(3) 0.0245(19) Uani 1 1 d . . . . .
H2A H 0.342072 0.624047 0.551005 0.029 Uiso 1 1 calc R U . . .
C3 C 0.4533(5) 0.6080(3) 0.5548(3) 0.0248(18) Uani 1 1 d . . . . .
H3 H 0.446699 0.574881 0.553240 0.030 Uiso 1 1 calc R U . . .
C4 C 0.5287(5) 0.6274(3) 0.5579(3) 0.0204(16) Uani 1 1 d . . . . .

loop_
_atom_site_aniso_label
_atom_site_aniso_U_11
_atom_site_aniso_U_22
_atom_site_aniso_U_33
_atom_site_aniso_U_23
_atom_site_aniso_U_13
_atom_site_aniso_U_12
Sb1 0.0157(3) 0.0159(3) 0.0247(3) 0.00092(16) 0.00079(18) -0.00107(18)
Sb2 0.0134(3) 0.0150(3) 0.0218(3) -0.00015(16) 0.00097(18) 0.00016(17)
Cl11 0.0194(11) 0.0320(12) 0.0440(12) 0.0002(9) 0.0019(9) 0.0078(10)
Cl6 0.0154(11) 0.0246(10) 0.0386(11) 0.0087(7) 0.0046(8) -0.0018(8)
Cl5 0.0188(10) 0.0179(9) 0.0234(8) -0.0001(7) -0.0025(7) 0.0022(7)
Cl2 0.0296(12) 0.0194(10) 0.0242(9) -0.0026(7) 0.0011(7) 0.0001(8)
Cl3 0.0214(12) 0.0296(11) 0.0495(13) 0.0171(9) 0.0071(9) -0.0018(9)
Cl7 0.0247(11) 0.0172(9) 0.0229(9) -0.0021(7) 0.0013(7) -0.0006(8)
Cl4 0.0239(11) 0.0209(9) 0.0247(8) 0.0011(7) -0.0033(8) -0.0012(8)
Cl12 0.0211(10) 0.0172(9) 0.0319(9) 0.0002(7) 0.0015(8) -0.0016(8)
Cl10 0.0197(11) 0.0327(12) 0.0370(11) 0.0087(8) 0.0035(9) 0.0056(10)
Cl14 0.0272(11) 0.0151(8) 0.0384(10) -0.0004(7) 0.0084(8) -0.0008(8)
O13 0.020(3) 0.014(3) 0.042(3) 0.002(2) 0.003(2) 0.001(2)
N7 0.017(4) 0.025(4) 0.020(3) 0.003(2) 0.004(3) -0.001(3)
N2 0.016(4) 0.024(4) 0.023(3) 0.002(2) -0.003(3) -0.003(3)
O8 0.021(3) 0.027(3) 0.025(3) 0.003(2) -0.005(2) 0.008(3)
N5 0.016(4) 0.017(3) 0.024(3) 0.000(2) 0.004(3) 0.000(3)
C10 0.023(5) 0.021(5) 0.021(4) 0.002(3) 0.000(3) -0.001(4)
N8 0.018(4) 0.022(4) 0.024(3) 0.002(2) 0.003(3) 0.003(3)
N1 0.025(4) 0.023(4) 0.025(3) 0.005(3) 0.003(3) 0.001(3)
C7 0.021(5) 0.029(5) 0.022(4) 0.001(3) 0.001(3) -0.007(4)
N4 0.019(4) 0.018(3) 0.028(3) 0.001(2) 0.000(3) -0.002(3)
C14 0.016(4) 0.026(5) 0.027(4) 0.002(3) -0.003(3) -0.002(4)
C6 0.028(5) 0.017(4) 0.022(4) 0.004(3) 0.003(3) -0.005(4)
C8 0.013(4) 0.025(4) 0.021(4) 0.004(3) 0.001(3) 0.000(4)
C16 0.023(5) 0.023(5) 0.020(4) 0.006(3) 0.006(3) 0.004(4)
C13 0.024(5) 0.013(4) 0.018(3) 0.001(3) 0.000(3) -0.002(3)
N3 0.021(4) 0.017(3) 0.020(3) -0.001(2) 0.001(3) 0.002(3)
C5 0.028(5) 0.021(4) 0.016(3) 0.003(3) 0.000(3) -0.002(4)
C15 0.013(5) 0.023(5) 0.030(4) -0.001(3) 0.000(3) 0.004(3)
C12 0.025(5) 0.020(4) 0.021(4) -0.002(3) 0.006(3) 0.003(4)
C11 0.024(5) 0.027(5) 0.017(4) 0.001(3) -0.002(3) -0.006(4)
N6 0.022(4) 0.015(3) 0.022(3) -0.001(2) 0.005(3) 0.001(3)
O9 0.014(3) 0.018(3) 0.031(3) 0.002(2) -0.002(2) 0.002(2)
C9 0.017(5) 0.015(4) 0.022(4) -0.001(3) -0.004(3) 0.004(4)
O1 0.022(3) 0.027(3) 0.027(3) -0.002(2) 0.000(2) 0.004(3)
C1 0.019(5) 0.031(5) 0.019(4) 0.006(3) 0.001(3) 0.001(4)
C2 0.021(5) 0.027(5) 0.026(4) -0.001(3) 0.003(3) -0.002(4)
C3 0.029(5) 0.020(4) 0.025(4) -0.001(3) -0.006(3) -0.007(4)
C4 0.022(5) 0.022(4) 0.017(4) 0.001(3) -0.001(3) 0.003(4)

_geom_special_details            
;
 All esds (except the esd in the dihedral angle between two l.s. planes)
 are estimated using the full covariance matrix.  The cell esds are taken
 into account individually in the estimation of esds in distances, angles
 and torsion angles; correlations between esds in cell parameters are only
 used when they are defined by crystal symmetry.  An approximate (isotropic)
 treatment of cell esds is used for estimating esds involving l.s. planes.
;
loop_
_geom_bond_atom_site_label_1
_geom_bond_atom_site_label_2
_geom_bond_distance
_geom_bond_site_symmetry_2
_geom_bond_publ_flag
Sb1 Cl2 2.3822(19) . ?
Sb1 Cl3 2.357(2) . ?
Sb1 Cl4 2.4928(19) . ?
Sb1 O1 2.379(5) . ?
Sb2 Cl6 2.3646(19) . ?
Sb2 Cl5 2.4855(18) . ?
Sb2 Cl7 2.3727(19) . ?
Sb2 O8 2.385(5) . ?
Cl11 C8 1.708(9) . ?
Cl12 C13 1.723(8) . ?
Cl10 C1 1.716(9) . ?
Cl14 C12 1.725(8) . ?
O13 C16 1.240(10) . ?
N7 H7 0.8800 . ?
N7 N8 1.351(9) . ?
N7 C5 1.346(10) . ?
N2 H2 0.8800 . ?
N2 N1 1.354(9) . ?
N2 C4 1.345(10) . ?
O8 C5 1.265(10) . ?
N5 H5 0.8800 . ?
N5 N6 1.370(9) . ?
N5 C9 1.358(10) . ?
C10 H10 0.9500 . ?
C10 C11 1.345(13) . ?
C10 C9 1.442(12) . ?
N8 C8 1.296(11) . ?
N1 C1 1.307(11) . ?
C7 H7A 0.9500 . ?
C7 C6 1.357(12) . ?
C7 C8 1.407(11) . ?
N4 H4 0.8800 . ?
N4 C16 1.362(11) . ?
N4 N3 1.356(9) . ?
C14 H14 0.9500 . ?
C14 C13 1.403(12) . ?
C14 C15 1.345(13) . ?
C6 H6 0.9500 . ?
C6 C5 1.430(12) . ?
C16 C15 1.457(12) . ?
C13 N3 1.306(10) . ?
C15 H15 0.9500 . ?
C12 C11 1.404(12) . ?
C12 N6 1.302(11) . ?
C11 H11 0.9500 . ?
O9 C9 1.256(9) . ?
O1 C4 1.252(9) . ?
C1 C2 1.414(12) . ?
C2 H2A 0.9500 . ?
C2 C3 1.349(12) . ?
C3 H3 0.9500 . ?
C3 C4 1.439(12) . ?

loop_
_geom_angle_atom_site_label_1
_geom_angle_atom_site_label_2
_geom_angle_atom_site_label_3
_geom_angle
_geom_angle_site_symmetry_1
_geom_angle_site_symmetry_3
_geom_angle_publ_flag
Cl2 Sb1 Cl4 91.13(7) . . ?
Cl3 Sb1 Cl2 92.65(8) . . ?
Cl3 Sb1 Cl4 91.91(7) . . ?
Cl3 Sb1 O1 83.90(15) . . ?
O1 Sb1 Cl2 85.22(14) . . ?
O1 Sb1 Cl4 174.30(14) . . ?
Cl6 Sb2 Cl5 92.10(7) . . ?
Cl6 Sb2 Cl7 91.99(7) . . ?
Cl6 Sb2 O8 84.16(14) . . ?
Cl7 Sb2 Cl5 91.62(6) . . ?
Cl7 Sb2 O8 84.77(14) . . ?
O8 Sb2 Cl5 174.69(13) . . ?
N8 N7 H7 117.0 . . ?
C5 N7 H7 117.0 . . ?
C5 N7 N8 126.1(7) . . ?
N1 N2 H2 116.4 . . ?
C4 N2 H2 116.4 . . ?
C4 N2 N1 127.3(7) . . ?
C5 O8 Sb2 140.1(5) . . ?
N6 N5 H5 116.7 . . ?
C9 N5 H5 116.7 . . ?
C9 N5 N6 126.6(7) . . ?
C11 C10 H10 120.2 . . ?
C11 C10 C9 119.7(8) . . ?
C9 C10 H10 120.2 . . ?
C8 N8 N7 116.7(7) . . ?
C1 N1 N2 115.5(7) . . ?
C6 C7 H7A 121.0 . . ?
C6 C7 C8 118.1(8) . . ?
C8 C7 H7A 121.0 . . ?
C16 N4 H4 116.3 . . ?
N3 N4 H4 116.3 . . ?
N3 N4 C16 127.4(7) . . ?
C13 C14 H14 120.8 . . ?
C15 C14 H14 120.8 . . ?
C15 C14 C13 118.4(8) . . ?
C7 C6 H6 120.2 . . ?
C7 C6 C5 119.7(7) . . ?
C5 C6 H6 120.2 . . ?
N8 C8 Cl11 115.4(6) . . ?
N8 C8 C7 123.6(8) . . ?
C7 C8 Cl11 121.0(7) . . ?
O13 C16 N4 120.8(8) . . ?
O13 C16 C15 125.1(8) . . ?
N4 C16 C15 114.1(7) . . ?
C14 C13 Cl12 120.0(6) . . ?
N3 C13 Cl12 115.2(6) . . ?
N3 C13 C14 124.8(7) . . ?
C13 N3 N4 115.3(7) . . ?
N7 C5 C6 115.4(7) . . ?
O8 C5 N7 119.5(7) . . ?
O8 C5 C6 125.0(7) . . ?
C14 C15 C16 120.0(8) . . ?
C14 C15 H15 120.0 . . ?
C16 C15 H15 120.0 . . ?
C11 C12 Cl14 119.5(7) . . ?
N6 C12 Cl14 115.1(6) . . ?
N6 C12 C11 125.4(7) . . ?
C10 C11 C12 118.3(8) . . ?
C10 C11 H11 120.9 . . ?
C12 C11 H11 120.9 . . ?
C12 N6 N5 114.7(7) . . ?
N5 C9 C10 115.3(7) . . ?
O9 C9 N5 119.7(8) . . ?
O9 C9 C10 125.0(7) . . ?
C4 O1 Sb1 134.7(5) . . ?
N1 C1 Cl10 114.8(7) . . ?
N1 C1 C2 124.3(8) . . ?
C2 C1 Cl10 120.9(7) . . ?
C1 C2 H2A 121.2 . . ?
C3 C2 C1 117.6(9) . . ?
C3 C2 H2A 121.2 . . ?
C2 C3 H3 119.8 . . ?
C2 C3 C4 120.5(7) . . ?
C4 C3 H3 119.8 . . ?
N2 C4 C3 114.7(7) . . ?
O1 C4 N2 119.9(8) . . ?
O1 C4 C3 125.3(7) . . ?

loop_
_geom_torsion_atom_site_label_1
_geom_torsion_atom_site_label_2
_geom_torsion_atom_site_label_3
_geom_torsion_atom_site_label_4
_geom_torsion
_geom_torsion_site_symmetry_1
_geom_torsion_site_symmetry_2
_geom_torsion_site_symmetry_3
_geom_torsion_site_symmetry_4
_geom_torsion_publ_flag
Sb1 O1 C4 N2 83.9(8) . . . . ?
Sb1 O1 C4 C3 -99.6(8) . . . . ?
Sb2 O8 C5 N7 -86.5(9) . . . . ?
Sb2 O8 C5 C6 93.9(9) . . . . ?
Cl12 C13 N3 N4 179.7(5) . . . . ?
Cl10 C1 C2 C3 178.5(6) . . . . ?
Cl14 C12 C11 C10 -179.7(6) . . . . ?
Cl14 C12 N6 N5 179.9(5) . . . . ?
O13 C16 C15 C14 -178.4(7) . . . . ?
N7 N8 C8 Cl11 178.4(5) . . . . ?
N7 N8 C8 C7 -2.5(11) . . . . ?
N2 N1 C1 Cl10 -177.8(5) . . . . ?
N2 N1 C1 C2 2.9(10) . . . . ?
N8 N7 C5 O8 -173.0(6) . . . . ?
N8 N7 C5 C6 6.6(10) . . . . ?
N1 N2 C4 O1 171.9(7) . . . . ?
N1 N2 C4 C3 -4.9(10) . . . . ?
N1 C1 C2 C3 -2.2(11) . . . . ?
C7 C6 C5 N7 -6.4(10) . . . . ?
C7 C6 C5 O8 173.2(7) . . . . ?
N4 C16 C15 C14 -0.4(10) . . . . ?
C14 C13 N3 N4 -0.8(10) . . . . ?
C6 C7 C8 Cl11 -178.6(6) . . . . ?
C6 C7 C8 N8 2.3(11) . . . . ?
C8 C7 C6 C5 2.4(11) . . . . ?
C16 N4 N3 C13 -0.3(10) . . . . ?
C13 C14 C15 C16 -0.4(11) . . . . ?
N3 N4 C16 O13 178.9(7) . . . . ?
N3 N4 C16 C15 0.8(10) . . . . ?
C5 N7 N8 C8 -2.3(10) . . . . ?
C15 C14 C13 Cl12 -179.4(6) . . . . ?
C15 C14 C13 N3 1.1(11) . . . . ?
C11 C10 C9 N5 1.0(10) . . . . ?
C11 C10 C9 O9 -177.9(7) . . . . ?
C11 C12 N6 N5 0.3(10) . . . . ?
N6 N5 C9 C10 -0.9(10) . . . . ?
N6 N5 C9 O9 178.1(6) . . . . ?
N6 C12 C11 C10 -0.1(11) . . . . ?
C9 N5 N6 C12 0.3(9) . . . . ?
C9 C10 C11 C12 -0.5(11) . . . . ?
C1 C2 C3 C4 -2.1(11) . . . . ?
C2 C3 C4 N2 5.3(10) . . . . ?
C2 C3 C4 O1 -171.4(7) . . . . ?
C4 N2 N1 C1 1.0(10) . . . . ?

loop_
_diffrn_refln_index_h
_diffrn_refln_index_k
_diffrn_refln_index_l
_diffrn_refln_intensity_net
_diffrn_refln_intensity_u
_diffrn_refln_scale_group_code
0 0 -16 2149.41 49.7 4
0 0 -14 0.03 0.39 4
0 0 -6 0.03 0.4 2
0 0 -4 3289.02 75.7 2
0 0 4 3143.02 72.58 3
0 0 6 0.51 0.66 3
0 0 8 6376.68 146.82 2
0 0 8 6375.91 147.24 3
0 0 10 -0.08 0.74 3
0 0 10 0.75 0.45 2
0 0 12 1452.84 35.11 3
0 0 14 0.46 1.03 3
0 0 16 2529.22 59.13 3
0 0 16 2441.32 58.46 2
0 0 18 -1.01 1.39 3
0 0 18 -0.22 0.84 2
0 0 20 212.82 6.86 2
0 0 22 0.55 1.15 2
0 0 24 145.31 5.58 2
0 0 26 0.66 1.3 2
0 0 28 160.49 6.34 2
0 0 30 1.56 1.71 2
0 2 -20 0.09 0.59 4
0 2 -18 39.4 1.67 4
0 2 -16 -0.3 0.58 4
0 2 -14 46.22 1.85 4
0 2 4 0.21 0.23 2
0 2 6 3105.99 72.68 2
0 -2 6 3216.5 73.01 3
0 2 8 -0.04 0.4 2
0 -2 8 0.06 0.69 3
0 2 10 566.57 14.14 2
0 -2 10 585.87 14.59 3
0 2 12 0.83 0.53 2
0 -2 12 -0.66 0.9 3
0 2 14 50.25 2.25 2
0 2 14 54.09 2.82 3
0 -2 14 49.4 2.57 3
0 -2 16 0.7 0.78 2
0 2 16 0.56 0.63 2
0 2 16 -1.23 1.45 3
0 -2 16 -1.1 1.27 3
0 2 18 45.71 2.96 3
0 -2 18 40.12 2.66 3
0 -2 18 44.21 2.41 2
0 2 18 41.6 2.3 2
0 2 20 0.12 0.9 2
0 -2 20 1.9 1.04 2
0 2 22 136.41 5.18 2
0 -2 22 144.88 5.33 2
0 -2 24 -0.62 1.34 2
0 2 24 0.44 1.24 2
0 -2 26 19.78 2.23 2
0 2 26 17.83 2.12 2
0 -2 28 1.1 1.65 2
0 2 28 -1.94 1.59 2
0 2 30 68.48 4.07 2
0 -2 30 68.65 4.16 2
0 4 -22 -0.74 0.9 4
0 4 -20 7.73 1.05 4
0 4 -18 0.28 0.74 4
0 4 -16 10.45 1.1 4
0 4 -14 0.35 0.68 4
0 -4 -12 45.03 1.88 2
0 -4 -12 38.67 1.36 1
0 -4 -10 0.05 0.53 2
0 -4 -10 0.8 0.38 1
0 -4 -8 33.8 1.25 1
0 -4 -8 31.91 1.09 4
0 -4 -8 32.72 1.37 2
0 -4 -6 0.12 0.38 4
0 4 -6 0.49 0.41 1
0 -4 -6 0.06 0.45 1
0 -4 -6 1.05 0.42 2
0 4 0 623.35 14.87 1
0 4 2 1.05 0.41 1
0 4 2 0.17 0.44 4
0 -4 2 -0.03 0.4 1
0 4 4 147.48 3.95 1
0 4 4 140.91 3.85 4
0 4 4 148.12 3.72 2
0 -4 4 150.71 3.95 1
0 4 6 0.59 0.35 2
0 4 6 0.17 0.41 1
0 -4 6 0.66 0.43 1
0 4 8 37.8 1.48 2
0 -4 8 35.59 1.35 1
0 4 10 0.11 0.42 2
0 -4 10 -0.06 0.39 2
0 -4 10 0.55 0.4 1
0 -4 12 42.8 1.48 1
0 4 12 48.21 2 2
0 4 14 -0.08 0.61 2
0 -4 14 0.43 0.95 3
0 -4 14 0.79 0.39 1
0 -4 16 11.7 1.53 3
0 4 16 10.34 1.15 2
0 -4 16 9.55 1.13 2
0 4 18 -0.1 0.76 2
0 -4 18 0.14 1.17 3
0 -4 18 0.81 0.85 2
0 4 18 0.81 1.35 3
0 4 20 8.71 1.3 2
0 -4 20 11.11 1.47 2
0 4 22 -0.66 1.13 2
0 -4 22 0.14 1.07 2
0 -4 24 15.6 1.9 2
0 4 24 15.21 1.81 2
0 -4 26 0.52 1.39 2
0 4 26 -2.07 1.39 2
0 4 28 20.9 2.31 2
0 -4 28 21.51 2.47 2
0 4 30 -0.95 1.67 2
0 -4 30 0.2 1.7 2
0 6 -24 -0.63 1.02 4
0 6 -22 1.03 0.96 4
0 6 -20 -0.18 0.88 4
0 6 -18 103.23 3.8 4
0 -6 -16 -0.7 0.49 1
0 6 -16 1.1 0.87 4
0 6 -16 -0.16 0.97 3
0 -6 -14 990.5 22.88 2
0 6 -14 942.56 23.2 4
0 -6 -14 916.42 22.27 1
0 -6 -12 -0.12 0.57 2
0 -6 -12 0.09 0.45 1
0 -6 -10 1251.87 29.67 2
0 -6 -10 1260.56 29.58 1
0 -6 -8 0.71 0.48 2
0 -6 -8 0.46 0.51 1
0 -6 -6 717.2 16.67 2
0 -6 -6 735.39 17.01 1
0 6 -6 655.46 16.96 1
0 -6 -4 0.21 0.28 2
0 6 0 0.56 0.52 1
0 6 2 1861.75 42.74 1
0 6 2 1769.85 42.71 4
0 -6 2 1845.33 42.68 1
0 -6 4 -0.1 0.56 1
0 6 4 0.05 0.5 1
0 6 4 -0.53 0.63 4
0 6 6 758.1 17.74 1
0 6 6 702.46 17.53 4
0 6 6 730.98 17.32 2
0 -6 6 747.37 17.67 1
0 -6 8 0.54 0.53 1
0 6 8 1.25 0.44 2
0 -6 10 1282.96 30.14 1
0 6 10 1273.8 30.23 2
0 6 12 -0.06 0.48 2
0 -6 12 0.28 0.5 1
0 -6 14 995.69 23.63 1
0 6 14 1001.78 24.24 2
0 -6 16 0.8 0.51 1
0 6 16 0.54 0.66 2
0 6 18 119.89 3.84 2
0 -6 18 79.94 2.37 1
0 -6 20 0.66 0.97 2
0 6 20 0.46 0.82 2
0 -6 22 0.15 1.1 2
0 6 22 -0.52 1.13 2
0 6 24 -0.29 1.2 2
0 -6 24 -0.64 1.34 2
0 6 26 19.82 2.16 2
0 -6 26 21.8 2.38 2
0 6 28 -0.34 1.48 2
0 -6 28 1.91 1.67 2
0 6 30 37.43 3.14 2
0 -6 30 36.41 3.22 2
0 8 -24 1.85 1.11 4
0 8 -22 -0.33 1.03 4
0 8 -20 78.84 3.36 4
0 -8 -20 67.75 2.09 1
0 8 -18 -0.11 1 4
0 -8 -18 -0.63 0.61 1
0 8 -18 -0.19 1.14 3
0 -8 -16 267.3 7.13 1
0 8 -16 267.55 8.09 4
0 8 -16 295.92 8.96 3
0 8 -14 0.88 0.92 4
0 -8 -14 0.28 0.59 1
0 -8 -14 0.07 0.62 2
0 -8 -12 549.49 13.48 1
0 -8 -12 535.9 13.46 2
0 -8 -10 0.3 0.61 1
0 -8 -10 -0.48 0.53 2
0 -8 -8 798.15 19.49 1
0 -8 -8 805.52 19.08 2
0 8 -6 -0.07 0.6 1
0 -8 -6 0.25 0.61 1
0 -8 -6 -0.03 0.34 2
0 -8 -4 1685.9 38.95 2
0 8 0 3016.46 70.44 1
0 8 0 3029.52 70.59 4
0 8 2 0.36 0.73 4
0 8 2 0.89 0.62 1
0 -8 2 0.59 0.73 1
0 -8 4 1762.92 41.21 1
0 8 4 1747.75 41.27 1
0 8 4 1734.18 41.24 4
0 8 6 0.34 0.6 1
0 -8 6 0.92 0.7 1
0 8 6 0.44 0.65 4
0 8 8 843.21 19.94 1
0 -8 8 813.34 19.67 2
0 8 8 825.36 19.42 2
0 8 8 782.9 19.7 4
0 -8 8 812.06 19.83 1
0 8 10 0.16 0.48 2
0 -8 10 0.28 0.48 2
0 -8 10 0.06 0.63 1
0 -8 12 567.84 13.95 1
0 8 12 551.54 13.94 2
0 8 14 0.68 0.66 2
0 -8 14 1.18 0.68 1
0 8 16 288.08 8.04 2
0 -8 16 283.13 7.55 1
0 8 18 0.1 0.78 2
0 -8 18 0.11 0.63 1
0 8 20 94.09 3.62 2
0 -8 20 76.2 2.5 1
0 8 22 -0.13 1.01 2
0 8 24 0.42 1.19 2
0 8 26 -1.56 1.33 2
0 8 28 69.11 3.83 2
0 -8 30 -2.91 2.15 2
0 8 30 -0.55 1.66 2
0 10 -26 16.49 1.83 4
0 10 -24 -0.5 1.25 4
0 10 -22 19.4 1.92 4
0 -10 -22 12.6 0.93 1
0 10 -20 -1.03 1.47 3
0 10 -20 -1.06 1.35 4
0 -10 -20 -0.44 0.71 1
0 10 -18 11.45 1.8 3
0 -10 -18 8.46 0.99 1
0 10 -18 7.21 1.42 4
0 -10 -16 0.3 0.76 2
0 -10 -16 0.14 0.77 1
0 10 -16 -0.32 1.01 3
0 10 -16 -0.4 1.08 4
0 -10 -14 120.86 3.92 1
0 10 -14 115.1 4.64 3
0 -10 -14 123.91 3.87 2
0 10 -14 118.86 4.68 4
0 -10 -12 0.23 0.57 2
0 -10 -12 0.07 0.67 1
0 10 -12 -0.13 0.95 4
0 -10 -10 47.06 2.19 1
0 -10 -10 47.83 1.83 2
0 -10 -8 0.11 0.41 2
0 -10 -8 -0.62 0.69 1
0 -10 -6 75.29 2.23 2
0 10 -6 75.85 2.98 1
0 -10 -6 81.31 2.99 1
0 -10 -4 0.8 0.76 1
0 -10 -4 0.2 0.27 2
0 10 0 0.69 0.67 1
0 10 0 0.1 0.75 4
0 10 2 1641.94 39.45 4
0 10 2 1652.23 39.38 1
0 -10 2 1658.47 39.26 1
0 -10 4 0.82 0.82 1
0 10 4 0.79 0.76 4
0 10 4 0.17 0.74 1
0 10 6 82.4 3.1 1
0 -10 6 74.9 2.96 1
0 10 6 77.25 3.03 4
0 10 8 -0.35 0.67 1
0 10 8 0.23 0.73 4
0 -10 8 0.41 0.82 1
0 10 10 50.71 1.94 2
0 -10 10 50.82 2.16 2
0 -10 10 51.85 2.33 1
0 10 12 0.63 0.53 2
0 -10 12 0.8 0.78 1
0 -10 14 127.43 4.44 2
0 -10 14 130.93 4.24 1
0 10 14 128.31 4.17 2
0 -10 16 0.38 0.79 1
0 -10 16 0.33 0.79 2
0 10 16 -0.27 0.73 2
0 -10 18 12.16 1.44 2
0 -10 18 10.4 1.17 1
0 10 18 10.43 1.27 2
0 10 20 -0.8 1.07 2
0 -10 20 0.14 1.12 2
0 -10 20 -0.07 0.83 1
0 10 22 19.52 1.84 2
0 10 24 -0.14 1.17 2
0 10 26 18.05 2.07 2
0 10 28 0.98 1.4 2
0 10 30 3.53 1.73 2
0 12 -26 0.98 1.35 4
0 -12 -24 9.47 0.93 1
0 12 -24 17.13 2.05 4
0 12 -22 -0.92 1.68 3
0 -12 -22 0.06 0.8 1
0 12 -22 -0.61 1.35 4
0 -12 -20 40.57 2.08 1
0 12 -20 42.18 2.94 4
0 12 -20 48.29 3.36 3
0 12 -18 1.39 1.35 4
0 -12 -18 -0.16 0.8 1
0 12 -18 0.18 1.24 3
0 -12 -16 29.22 1.7 2
0 12 -16 31.09 2.39 3
0 -12 -16 31.4 1.83 1
0 12 -16 32.27 2.45 4
0 -12 -14 -0.39 0.72 2
0 12 -14 0.28 0.92 3
0 12 -14 -0.15 1.07 4
0 -12 -14 -0.6 0.82 1
0 12 -12 401.67 11.49 4
0 -12 -12 392.24 10.52 1
0 -12 -12 390.22 9.98 2
0 -12 -10 0.55 0.79 1
0 12 -10 0.57 1.13 4
0 -12 -10 0.42 0.5 2
0 12 -8 2095.68 51 4
0 -12 -8 2192.41 50.29 1
0 -12 -8 2099.32 49.22 2
0 -12 -6 0.79 0.37 2
0 -12 -6 0.38 0.78 1
0 12 -6 1.34 0.75 1
0 -12 -4 340.85 8.23 2
0 -12 -4 351.6 9.51 1
0 12 -2 -0.12 0.86 4
0 12 0 351.01 9.61 1
0 12 0 332.15 9.74 4
0 12 2 -0.11 0.76 4
0 12 2 0.21 0.7 1
0 -12 2 -0.1 0.87 1
0 12 4 357.46 10.05 4
0 12 4 355.12 9.97 1
0 -12 4 364.47 9.9 1
0 -12 6 0.97 0.96 1
0 12 6 0.53 0.81 1
0 12 6 1.13 0.97 4
0 -12 8 2207.66 51.6 1
0 12 8 2144.37 51.58 4
0 12 10 0.1 0.79 4
0 -12 10 -0.48 0.85 1
0 12 12 412.81 10.48 2
0 -12 12 402.85 11.02 1
0 -12 12 414.32 10.94 2
0 12 14 0.29 0.6 2
0 -12 14 0.38 0.89 1
0 -12 14 -0.2 0.76 2
0 -12 16 38.77 2.26 2
0 12 16 37.2 1.99 2
0 -12 16 35.09 2.07 1
0 -12 18 0.76 0.93 2
0 -12 18 -0.46 0.96 1
0 12 18 -0.39 0.87 2
0 -12 20 49.66 2.93 2
0 -12 20 49.07 2.47 1
0 12 20 50.52 2.65 2
0 12 22 -0.12 1.08 2
0 -12 22 -0.78 1.29 2
0 12 24 17.78 1.87 2
0 -12 24 18.12 2.26 2
0 12 26 -1.32 1.33 2
0 -12 26 -0.37 1.55 2
0 12 28 33.25 2.7 2
0 -12 28 30.81 2.88 2
0 12 30 0.17 1.6 2
0 14 -26 67.17 3.75 4
0 14 -24 -1.52 1.85 3
0 14 -24 0.67 1.52 4
0 14 -22 14.67 2.09 4
0 14 -22 11.71 2.16 3
0 -14 -22 8.92 1.24 1
0 -14 -20 0.27 0.92 1
0 14 -20 -0.62 1.54 3
0 14 -20 0.7 1.5 4
0 14 -18 16.17 2.03 3
0 14 -18 22.29 2.32 4
0 -14 -18 20.04 1.64 1
0 14 -16 -1.12 1.16 3
0 14 -16 -0.17 1.29 4
0 -14 -16 0.36 0.77 2
0 14 -14 420.47 12.03 3
0 14 -14 414.76 12.47 4
0 -14 -14 424.3 10.8 2
0 14 -12 0.34 1.22 4
0 -14 -12 -0.55 0.68 2
0 -14 -10 1065.3 25.09 2
0 14 -10 1037.82 27.09 4
0 14 -8 0.32 1.15 4
0 -14 -8 -0.22 0.44 2
0 -14 -6 800.18 18.68 2
0 14 -6 764.92 20.21 1
0 -14 -4 -0.23 0.3 2
0 14 -4 1.48 1.15 4
0 14 -2 1838.17 44.62 4
0 14 0 2.76 1.17 4
0 14 0 0.62 0.89 1
0 14 2 1935.45 45.42 1
0 14 2 1832.14 45.48 4
0 14 4 -0.25 0.81 1
0 -14 4 0.11 1.02 1
0 14 4 -0.26 0.94 4
0 -14 6 834.96 21.28 1
0 14 6 833.45 21.48 1
0 14 6 862.88 21.55 4
0 14 8 0.36 0.89 4
0 -14 8 0.23 0.98 1
0 14 10 1107.29 27.43 4
0 -14 10 1109.01 27.37 1
0 -14 12 0.99 0.74 2
0 -14 12 -0.11 0.98 1
0 -14 14 436.09 11.71 2
0 -14 14 431.76 11.85 1
0 -14 16 -0.35 0.86 2
0 -14 16 0.11 1.06 1
0 14 18 25.58 1.8 2
0 -14 18 26.9 2.07 2
0 -14 18 28.53 2.08 1
0 -14 20 -0.11 1.16 1
0 14 20 -0.11 0.96 2
0 -14 20 -0.86 1.17 2
0 14 22 13.38 1.57 2
0 -14 22 14.68 1.97 2
0 14 24 -1.58 1.28 2
0 -14 24 0.69 1.51 2
0 14 26 82.77 3.91 2
0 -14 26 80.28 4.34 2
0 14 28 -0.16 1.48 2
0 -14 28 -0.8 1.79 2
0 16 -26 -0.92 1.75 4
0 16 -26 0.28 2.02 3
0 16 -24 9.83 2.06 4
0 16 -24 10.4 2.3 3
0 16 -22 0.19 1.67 4
0 16 -22 -0.46 1.58 3
0 16 -20 8.2 1.94 4
0 16 -20 7.31 1.8 3
0 16 -18 -0.2 1.61 4
0 16 -18 -0.74 1.36 3
0 16 -16 127.71 5.2 3
0 -16 -16 123.31 4.01 2
0 16 -16 115.51 5.41 4
0 16 -14 -0.58 1.32 4
0 -16 -14 0.12 1.01 1
0 -16 -14 0.06 0.72 2
0 16 -12 498.98 14.82 4
0 -16 -12 516.93 12.71 2
0 -16 -12 509.92 13.74 1
0 16 -10 0.55 1.16 4
0 -16 -10 0.04 0.52 2
0 -16 -10 -0.96 1.13 1
0 16 -8 349.79 10.94 4
0 -16 -8 353.35 8.72 2
0 -16 -6 -0.17 0.35 2
0 -16 -4 214.15 5.34 2
0 16 -4 218.73 7.49 4
0 16 -2 0.49 1.09 4
0 16 0 352.1 10.24 1
0 16 0 335.82 10.42 4
0 16 2 -0.14 0.95 1
0 16 2 0.77 1.07 4
0 16 4 224.37 7.24 1
0 16 4 203.77 7.13 4
0 -16 4 214.23 6.93 1
0 16 6 1.16 1.11 4
0 -16 6 -1.03 1.25 1
0 -16 8 361.43 10.58 1
0 16 8 377.16 10.8 4
0 16 10 0.81 0.98 4
0 -16 10 1.41 1.14 1
0 -16 12 532.11 13.7 2
0 -16 12 520.76 14.24 1
0 -16 14 -0.11 0.79 2
0 -16 14 -0.13 1.09 1
0 -16 16 135.15 5.13 1
0 -16 16 143.08 5.05 2
0 -16 18 -0.13 1.32 1
0 -16 18 -1.19 1.16 2
0 -16 20 10.02 1.65 2
0 -16 20 8.7 1.64 1
0 -16 22 -0.16 1.4 2
0 -16 24 9.85 1.98 2
0 -16 26 1.88 1.6 2
0 -16 28 34.54 3.15 2
0 18 -26 9.74 2.45 3
0 18 -26 16.57 2.55 4
0 18 -24 -2.81 2.07 3
0 18 -24 -0.63 1.86 4
0 18 -22 4.69 1.88 3
0 18 -22 9.91 2.29 4
0 18 -20 -0.65 1.78 4
0 18 -20 -0.21 1.43 3
0 -18 -20 -1.88 1.28 1
0 -18 -18 0.73 1.37 1
0 18 -18 2.06 1.35 3
0 18 -16 1.03 1.31 3
0 -18 -16 0.13 1.12 1
0 18 -16 -0.22 1.74 4
0 -18 -14 41.13 2.66 1
0 18 -14 41.88 3.31 4
0 -18 -14 44.97 1.96 2
0 18 -12 0.21 1.49 4
0 -18 -12 -0.37 0.68 2
0 -18 -12 -0.4 1.14 1
0 18 -10 8.22 1.71 4
0 -18 -10 7.68 1.45 1
0 -18 -10 6.13 0.73 2
0 -18 -8 -0.25 0.46 2
0 -18 -8 0.55 1.06 1
0 18 -8 0.6 1.33 4
0 -18 -6 191.62 4.92 2
0 -18 -6 198.13 6.59 1
0 -18 -4 -0.56 1.07 1
0 -18 -4 -0.05 0.32 2
0 18 -4 -0.57 1.12 4
0 18 -2 134.8 5.65 4
0 18 0 -0.81 1.1 1
0 18 0 -0.18 1.14 4
0 18 2 140.47 5.53 1
0 18 2 142.18 5.76 4
0 -18 2 145.72 5.43 1
0 -18 4 -0.86 1.16 1
0 18 4 -1.02 1.21 4
0 -18 6 197.28 6.77 1
0 18 6 200.88 7.12 4
0 -18 8 -0.72 1.2 1
0 18 8 -0.32 1.13 4
0 -18 10 8.76 1.03 2
0 -18 10 6.62 1.55 1
0 18 10 7.85 1.62 4
0 -18 12 0.57 0.75 2
0 -18 12 -1.43 1.3 1
0 -18 14 46.96 3.01 1
0 -18 14 48.97 2.54 2
0 -18 16 0.12 0.99 2
0 -18 16 1.29 1.39 1
0 -18 18 2.28 1.16 2
0 -18 18 1.29 1.53 1
0 -18 20 2.21 1.33 2
0 -18 22 8.42 1.78 2
0 -18 24 -2.13 1.65 2
0 -18 26 17.1 2.38 2
0 20 -26 1.58 2.03 4
0 20 -24 20.85 2.82 4
0 20 -24 21.09 2.91 3
0 20 -22 -0.71 1.94 4
0 20 -22 -1.43 1.66 3
0 20 -20 22.38 2.8 4
0 20 -20 22.95 2.61 3
0 -20 -20 26 2.25 1
0 20 -18 -0.48 1.94 4
0 20 -18 -0.78 1.35 3
0 -20 -18 0.41 1.27 1
0 20 -16 359.77 11.95 4
0 -20 -16 353.41 10.53 1
0 -20 -14 -0.83 0.81 2
0 -20 -14 -1.15 1.63 1
0 20 -14 0.47 1.81 4
0 -20 -12 690.66 16.66 2
0 -20 -12 679.62 18.26 1
0 20 -12 686.66 19.63 4
0 20 -10 -0.68 1.6 4
0 -20 -10 -0.17 0.6 2
0 -20 -10 0.6 1.29 1
0 -20 -8 427.75 10.52 2
0 -20 -8 449.83 12.52 1
0 -20 -6 0.09 0.39 2
0 -20 -6 0.31 1.27 1
0 -20 -4 426.77 12.28 1
0 20 -4 418.06 13.1 4
0 -20 -4 422.3 10.14 2
0 20 -2 0.62 1.29 4
0 -20 0 562.23 15.37 1
0 20 0 544.33 15.99 4
0 -20 2 -0.95 1.32 1
0 20 2 0.2 1.22 4
0 -20 4 414.17 12.21 1
0 20 4 421.52 12.74 4
0 -20 6 -0.16 1.36 1
0 20 6 0.19 1.29 4
0 -20 8 452.1 12.88 1
0 20 8 431.88 13.1 4
0 -20 10 -0.16 1.52 1
0 20 10 0.72 1.35 4
0 -20 10 -0.17 0.79 2
0 -20 12 703.08 17.86 2
0 -20 12 707.46 18.91 1
0 -20 14 -0.16 1.67 1
0 -20 14 0.22 0.88 2
0 -20 16 373.6 10.61 2
0 -20 16 367.64 11.19 1
0 -20 18 -0.32 1.62 1
0 -20 18 0.95 1.21 2
0 -20 20 30.36 2.43 2
0 -20 22 -0.82 1.53 2
0 -20 24 25.3 2.57 2
0 -20 26 0.19 1.73 2
0 22 -26 21.47 3.01 4
0 22 -24 -0.51 2.3 4
0 22 -24 -0.26 1.91 3
0 22 -22 14.41 2.73 4
0 22 -22 19.51 2.66 3
0 22 -20 1.04 1.94 4
0 22 -20 -0.44 1.44 3
0 22 -18 26.63 2.62 3
0 22 -18 28.85 3.3 4
0 22 -16 -0.26 1.89 4
0 -22 -14 234.13 6.34 2
0 22 -14 226.11 9.02 4
0 -22 -12 0.48 0.66 2
0 22 -12 1.52 2.05 4
0 22 -10 941.7 25.76 4
0 -22 -10 938.95 22.27 2
0 -22 -8 0.27 0.52 2
0 -22 -6 703.13 16.61 2
0 -22 -4 0.08 0.38 2
0 22 -4 0.94 1.68 4
0 22 -2 145.66 6.42 4
0 22 0 0.22 1.49 4
0 22 2 153.3 6.53 4
0 22 4 0.21 1.49 4
0 22 6 715.3 19.96 4
0 22 8 1.03 1.64 4
0 22 10 1005.64 26.01 4
0 -22 10 966.75 23.93 2
0 -22 12 -0.1 0.92 2
0 -22 14 242.51 7.41 2
0 -22 16 -0.38 1.08 2
0 -22 18 38.43 2.59 2
0 -22 20 0.3 1.25 2
0 -22 22 17.63 2.25 2
0 -22 24 -1.25 1.73 2
0 -22 26 25.52 2.82 2
0 24 -26 -1.34 2.5 4
0 24 -24 7.67 2.69 4
0 24 -22 -0.99 1.82 3
0 24 -22 1.95 2.41 4
0 24 -20 59.44 4.04 3
0 24 -20 61.43 4.67 4
0 24 -18 -3.11 2.39 4
0 24 -18 1.07 1.46 3
0 24 -16 26.08 3.32 4
0 24 -14 -0.28 1.99 4
0 -24 -12 174.89 4.8 2
0 24 -12 170 7.78 4
0 24 -10 0.54 1.95 4
0 -24 -10 0.04 0.55 2
0 -24 -8 9.1 0.71 2
0 -24 -6 -0.47 0.43 2
0 -24 -4 7.61 0.61 2
0 24 -4 4.09 1.91 4
0 24 -2 -0.75 1.79 4
0 24 0 369.49 12.23 4
0 24 2 -0.24 1.58 4
0 24 4 6.37 2.04 4
0 24 6 1.62 1.76 4
0 24 8 8.67 2.17 4
0 -24 10 0.8 0.82 2
0 24 10 0.9 1.71 4
0 -24 12 180.59 5.76 2
0 -24 14 0.79 1.14 2
0 -24 16 26.62 2.16 2
0 -24 18 -1.24 1.35 2
0 -24 20 64.74 3.5 2
0 -24 22 -0.17 1.59 2
0 -24 24 8.38 2.01 2
0 26 -26 8.07 2.99 4
0 26 -24 -1.48 2.65 4
0 26 -22 9.59 2.87 4
0 26 -20 1.42 1.76 3
0 26 -20 -1.51 2.58 4
0 26 -18 33.2 3.84 4
0 26 -16 -0.91 2.26 4
0 26 -14 72.29 5.08 4
0 26 -12 -0.3 2.19 4
0 -26 -10 5.18 0.65 2
0 26 -10 4.96 2.29 4
0 -26 -8 0.03 0.45 2
0 26 -6 97.17 5.68 4
0 -26 -6 93.65 2.58 2
0 -26 -4 -0.2 0.46 2
0 26 -4 1.66 1.93 4
0 26 -2 655.29 19.43 4
0 26 0 2.67 1.93 4
0 26 2 670.16 19.67 4
0 26 4 -0.26 2 4
0 26 6 84.24 5 4
0 -26 8 0.47 0.79 2
0 26 8 -2.26 2.13 4
0 -26 10 4.45 1.03 2
0 26 10 5.72 2.19 4
0 -26 12 0.1 0.93 2
0 -26 14 71.86 3.3 2
0 -26 16 -0.88 1.28 2
0 -26 18 35.16 2.58 2
0 -26 20 -0.92 1.48 2
0 -26 22 11.94 2.03 2
0 -26 24 -2.48 1.87 2
0 28 -22 -1.28 2.95 4
0 28 -20 17.21 3.49 4
0 28 -18 0.65 2.59 4
0 28 -16 55.69 4.95 4
0 28 -14 -1.94 2.55 4
0 28 -12 45.61 4.34 4
0 28 -10 -1.89 2.43 4
0 -28 -6 -0.56 0.42 2
0 28 -6 -0.61 2.46 4
0 -28 -4 776.9 18.1 2
0 28 -4 769.15 22.69 4
0 28 -2 1.18 2.21 4
0 -28 -2 1.87 0.55 2
0 28 0 1479.18 38.85 4
0 28 2 5.12 2.44 4
0 28 4 767.97 21.96 4
0 -28 4 748.25 18.21 2
0 28 6 1.11 2.17 4
0 -28 8 128.01 4.25 2
0 28 8 144.46 6.85 4
0 -28 10 -0.45 0.92 2
0 28 10 -0.27 2.17 4
0 -28 12 39.12 2.29 2
0 -28 14 -0.91 1.12 2
0 -28 16 56.68 3.05 2
0 -28 18 -1.11 1.49 2
0 -28 20 12.53 1.98 2
0 -28 22 -1.64 1.64 2
0 30 -18 30.91 4.1 4
0 30 -16 0.35 2.75 4
0 30 -14 228.3 10.03 4
0 30 -12 -1.37 2.79 4
0 30 -10 63.88 4.98 4
0 30 -6 19.35 3.16 4
0 30 -4 -1.61 2.42 4
0 -30 -2 296.74 7.12 2
0 30 -2 309.77 11.61 4
0 -30 0 1.67 0.56 2
0 30 0 -1.25 2.2 4
0 -30 2 296.71 7.62 2
0 30 2 332.38 11.77 4
0 30 4 1.52 2.26 4
0 -30 4 0.37 0.65 2
0 30 6 20.77 3.24 4
0 30 8 -2.08 2.42 4
0 -30 8 -0.15 0.83 2
0 30 10 69.45 5.11 4
0 -30 10 69.89 2.97 2
0 -30 12 -0.5 1.07 2
0 -30 14 243.53 7.47 2
0 -30 16 -1.13 1.42 2
0 -30 18 39.71 2.78 2
0 -30 20 -0.9 1.56 2
0 -30 22 8.25 1.92 2
0 32 -14 -0.37 2.71 4
0 32 -12 74.74 5.75 4
0 32 -10 -3.94 2.97 4
0 32 -6 0.35 2.46 4
0 32 -4 55.38 4.98 4
0 32 -2 1.36 2.74 4
0 32 0 36.39 4.17 4
0 32 2 0.99 2.35 4
0 32 4 71.67 5.34 4
0 32 6 -0.97 2.68 4
0 32 8 7.1 2.83 4
0 -32 8 9.22 1.17 2
0 -32 10 -0.35 1.03 2
0 -32 12 73.44 3.21 2
0 -32 14 -0.67 1.43 2
0 -32 16 11.73 1.86 2
0 -32 18 -0.82 1.48 2
0 34 -6 138.37 7.89 4
0 34 -4 -2.92 3.06 4
0 34 -2 288.55 11.82 4
0 34 0 4.64 2.89 4
0 34 2 266.79 11.14 4
0 34 4 1.4 2.66 4
0 34 6 151.63 7.95 4
0 34 8 -3.84 2.94 4
0 36 0 437.81 15.79 4
0 36 2 6.76 3.36 4
0 36 4 246.23 10.89 4
0 36 6 -1.87 3.16 4
-1 1 -21 259.67 6.64 4
-1 -1 -19 223.88 5.66 4
-1 1 -19 243.83 6.17 4
1 1 -13 11.63 0.74 4
1 1 -11 6.84 0.58 4
-1 1 -11 7.17 0.83 2
1 1 -9 96.9 2.77 4
-1 1 -9 104.22 3.14 2
-1 1 -7 6.59 0.66 2
1 1 -7 4.84 0.48 4
1 1 -5 9.73 0.78 3
-1 1 -5 11.13 0.86 3
1 1 -5 13.22 0.66 4
-1 -1 -5 10.36 0.68 2
-1 1 -5 14.05 0.72 2
-1 -1 -3 31.51 0.99 2
-1 1 -3 31.19 1 2
1 1 -3 24.33 1.06 3
-1 1 -3 32.25 1.14 3
-1 -1 3 32.92 1.16 3
-1 -1 3 32.23 1.07 4
-1 -1 5 12.89 0.88 3
1 1 7 5.99 0.61 2
-1 -1 7 6.57 0.88 3
-1 1 7 6.34 0.59 2
-1 -1 9 103.02 3.49 3
1 1 9 96.59 3.09 2
-1 1 9 103.66 3.13 2
-1 -1 9 94.94 3.12 2
1 1 11 7.63 0.84 2
-1 -1 11 4.56 0.99 3
-1 1 11 6.07 1.07 3
-1 1 11 5.73 0.71 2
-1 1 13 11.97 1.47 3
-1 1 13 17.5 1.2 2
-1 -1 13 13.79 1.45 3
-1 1 15 80.21 3.12 2
-1 -1 15 76.06 3.09 2
-1 1 15 78.35 3.58 3
-1 -1 15 80.72 3.51 3
1 1 15 78.89 3.11 2
-1 1 17 419.3 11.66 2
-1 -1 17 428.81 11.71 2
-1 1 17 443.74 12.41 3
-1 -1 17 453.51 12.3 3
1 -1 17 440.22 11.76 2
1 1 17 430.58 11.72 2
-1 -1 19 277.23 8.32 2
-1 1 19 282.57 8.28 2
1 -1 19 275.87 8.28 2
1 1 19 273.56 8.23 2
-1 -1 21 295.1 8.8 2
1 1 21 288.11 8.71 2
-1 1 21 285.12 8.69 2
1 -1 21 282.96 8.7 2
-1 1 23 234.71 7.61 2
1 -1 23 225.59 7.57 2
1 1 23 232.56 7.57 2
-1 -1 23 235.08 7.69 2
-1 -1 25 50.02 3.24 2
-1 1 25 53.08 3.18 2
1 -1 25 50.33 3.2 2
1 1 25 57.95 3.28 2
-1 -1 27 35.79 2.88 2
-1 1 27 29.33 2.66 2
1 -1 27 31.94 2.79 2
1 1 27 34.88 2.78 2
-1 1 29 37 3.03 2
-1 -1 29 37.06 3.11 2
1 -1 29 42.6 3.2 2
1 1 29 37.56 3.07 2
-1 1 31 1 1.84 2
-1 -1 31 3.06 1.9 2
1 -1 31 0.62 1.86 2
1 1 31 0.81 1.84 2
-1 3 -23 146.32 4.31 4
-1 3 -21 144.2 4.4 4
-1 3 -19 325.66 8.67 4
1 3 -17 494.3 12.32 4
1 3 -15 613.08 15.39 4
-1 -3 -15 650.85 15.82 2
1 3 -13 459.84 11.77 4
-1 -3 -13 486.58 12.04 2
-1 -3 -11 102.69 2.67 1
1 -3 -11 96.23 2.77 1
1 3 -11 105.39 3.21 4
-1 -3 -11 99.41 3.24 2
1 3 -9 61.18 2.17 4
1 3 -9 52.51 2.44 3
1 -3 -9 57.97 1.83 1
-1 3 -9 58.67 1.78 1
-1 -3 -9 60.18 1.77 1
-1 3 -9 62.3 2.18 2
-1 3 -9 59.04 2.55 3
-1 3 -7 25.41 1.01 1
-1 3 -7 26.37 1.22 2
1 -3 -7 27.1 1.07 1
-1 3 -7 27.32 1.46 3
1 3 -7 22.35 1.35 3
1 3 -7 25.1 1.26 4
-1 -3 -7 27.21 1.03 1
1 3 -5 235.01 6.3 4
-1 3 -5 245.24 6.4 3
1 3 -5 209.72 6.3 3
-1 3 -5 250.53 6.1 1
-1 3 -5 258.77 6.16 2
1 -3 -5 255.06 6.12 1
-1 3 -3 174.18 4.33 2
1 3 -1 38.83 1.44 4
-1 3 -1 40.89 1.37 1
-1 3 1 40 1.36 1
-1 -3 3 178.6 4.86 4
1 -3 3 181.89 4.75 1
-1 3 3 194.41 4.76 1
-1 3 3 185.87 4.5 2
1 -3 5 242.67 6.28 1
-1 3 5 252.97 6.23 2
-1 3 5 253.7 6.28 1
1 3 5 262.1 6.33 2
-1 3 7 29.04 1.11 1
1 -3 7 26.12 1.11 1
1 3 7 32.61 1.28 2
-1 3 7 29.21 1.21 2
-1 -3 9 72.21 2.73 3
1 3 9 68.96 2.36 2
1 -3 9 64.15 2.03 1
-1 3 9 67.99 2.32 2
-1 3 9 69.08 2.02 1
-1 -3 9 70.36 2.03 1
-1 -3 11 112.46 3.84 3
1 -3 11 100.8 2.92 1
-1 3 11 109.36 3.44 2
-1 -3 11 111.22 2.89 1
-1 3 11 108.14 2.88 1
1 3 11 107.47 3.45 2
-1 -3 13 448.1 11.08 1
-1 3 13 501.97 12.13 2
1 3 13 500.49 12.16 2
-1 -3 13 526.19 12.67 3
1 3 15 658.84 16.44 2
-1 -3 15 653.86 16.9 3
-1 3 15 627.06 16.37 2
-1 3 15 670.21 17.27 3
-1 3 17 573.66 15.29 3
1 -3 17 539.6 14.44 2
1 3 17 537.97 14.32 2
-1 -3 17 558.03 14.53 2
-1 3 17 543.34 14.34 2
-1 -3 17 569.96 14.94 3
-1 -3 19 379.46 10.63 2
1 3 19 360.49 10.39 2
1 -3 19 371.48 10.59 2
-1 3 19 385.33 10.51 2
-1 -3 21 170.51 5.91 2
-1 3 21 163.28 5.67 2
1 -3 21 158.19 5.78 2
1 3 21 163.72 5.69 2
-1 -3 23 183.8 6.38 2
1 3 23 172.68 6.15 2
-1 3 23 178.37 6.21 2
1 -3 23 166 6.22 2
1 3 25 158.99 6.04 2
-1 -3 25 168.39 6.29 2
-1 3 25 168.38 6.15 2
1 -3 25 159.52 6.16 2
1 3 27 174.84 6.55 2
1 -3 27 165.94 6.56 2
-1 3 27 167.95 6.46 2
-1 -3 27 183.46 6.8 2
1 -3 29 122.61 5.59 2
-1 3 29 128.7 5.59 2
1 3 29 134.01 5.67 2
-1 -3 29 125.97 5.67 2
1 3 31 100.25 5.05 2
-1 3 31 91.87 4.9 2
-1 5 -25 108.92 3.68 4
-1 5 -23 14.61 1.38 4
-1 5 -21 53.78 2.5 4
-1 5 -19 59.14 2.66 4
1 5 -19 63.01 2.58 4
-1 -5 -17 89.41 3.31 2
1 5 -17 85.21 3.2 4
-1 5 -15 392.44 10.72 3
1 5 -15 356.01 10.53 3
1 -5 -15 348.8 8.63 1
-1 -5 -15 384.5 9.44 2
-1 -5 -15 334.42 8.47 1
-1 -5 -15 343.38 8.39 4
1 5 -15 373.51 9.47 4
-1 -5 -13 553.14 13.55 1
-1 -5 -13 568.87 13.5 4
-1 -5 -13 596.49 14.2 2
1 5 -13 571.76 14.36 4
1 -5 -13 559.12 13.67 1
1 5 -11 389.65 10.11 4
-1 -5 -11 375.17 9.45 1
-1 -5 -11 403.28 9.85 2
-1 5 -11 389.41 9.5 1
-1 -5 -11 381.11 9.41 4
1 -5 -11 379.11 9.54 1
-1 5 -9 432.95 10.57 1
1 5 -9 385.06 11.14 3
-1 5 -9 448.79 11.35 3
-1 -5 -9 413.46 10.45 4
-1 -5 -9 442.45 10.53 1
1 -5 -9 424.25 10.56 1
1 5 -9 442.19 11.11 4
-1 -5 -9 440.73 10.66 2
-1 -5 -7 77.84 2.38 2
-1 -5 -7 82.73 2.48 1
-1 5 -7 81.02 2.5 1
-1 5 -7 80.92 2.83 3
1 5 -7 68.58 2.68 3
1 -5 -7 76.54 2.47 1
-1 -5 -7 73.37 2.4 4
1 -5 -7 78.33 2.36 2
1 5 -7 79.18 2.82 4
-1 -5 -5 9.73 0.8 4
-1 -5 -5 8.04 0.61 2
-1 -5 -5 9.88 0.8 1
-1 5 -5 9.2 0.75 1
1 -5 -5 11 0.83 1
1 -5 -5 9.03 0.57 2
1 -5 -3 2.4 0.26 2
-1 5 -1 3.6 0.56 1
1 5 -1 4.81 0.69 4
1 5 1 4.03 0.64 4
-1 5 1 4.25 0.56 1
1 -5 1 3.06 0.24 2
1 5 3 2.69 0.71 4
-1 5 3 3.08 0.26 2
-1 -5 3 1.89 0.56 1
-1 5 3 4.03 0.61 1
1 -5 3 3.08 0.62 1
1 -5 5 11.3 0.84 1
-1 5 5 10.45 0.79 1
1 5 5 8.23 0.59 2
-1 -5 5 9.9 0.84 1
-1 5 5 9.47 0.56 2
1 -5 7 76.16 2.56 1
-1 5 7 77.79 2.35 4
-1 5 7 80.33 2.44 2
-1 5 7 83.26 2.6 1
-1 -5 7 86.58 2.62 1
1 5 7 88.67 2.56 2
1 5 9 448.12 11.1 2
-1 5 9 433.58 11.02 2
1 -5 9 433.53 10.96 1
-1 -5 9 456.41 10.98 1
-1 5 9 456.4 10.99 1
1 5 11 408.74 10.32 2
1 -5 11 389 9.95 1
-1 -5 11 407.13 9.95 1
-1 5 11 407.26 9.97 1
-1 5 11 404.08 10.26 2
-1 -5 13 600.88 14.26 1
1 -5 13 582.35 14.3 1
-1 5 13 582.97 14.81 2
1 5 13 606.69 14.91 2
-1 -5 15 371.27 9.23 1
1 5 15 388.2 10.2 2
1 -5 15 374.37 9.32 1
-1 -5 15 386.28 10.36 2
-1 5 15 391.64 10.15 2
-1 -5 17 98.81 3.93 2
1 5 17 107.37 3.88 2
-1 5 17 100.6 3.76 2
-1 -5 19 66.53 3.2 2
1 5 19 72.34 3.15 2
1 -5 19 68.16 3.21 2
-1 5 19 62.06 2.95 2
-1 -5 21 67.02 3.37 2
1 5 21 63.32 3.16 2
-1 5 21 66.97 3.19 2
1 -5 21 66.91 3.35 2
1 5 23 16.86 1.84 2
1 -5 23 15.29 1.8 2
-1 5 23 16.32 1.78 2
-1 -5 23 18.82 1.97 2
1 5 25 125.91 5.13 2
-1 5 25 122.47 5.04 2
-1 -5 25 125.42 5.3 2
1 -5 25 125.51 5.28 2
-1 5 27 94.57 4.48 2
1 5 27 107.14 4.69 2
-1 -5 27 99.58 4.76 2
1 -5 27 92.26 4.61 2
1 5 29 100.28 4.84 2
-1 5 29 90.45 4.54 2
-1 -5 29 93.29 4.83 2
1 -5 29 95.8 4.84 2
-1 5 31 136.26 5.8 2
1 5 31 114.97 5.59 2
-1 7 -27 18.02 1.62 4
-1 7 -25 6.56 1.33 4
-1 7 -23 46.64 2.5 4
-1 7 -21 32.55 2.13 4
1 7 -21 33.14 2.04 4
-1 7 -19 39.87 2.26 4
1 7 -19 35.7 2.08 4
1 -7 -19 29.18 1.28 1
1 7 -17 51.78 3.27 3
-1 7 -17 55.18 3.33 3
-1 -7 -17 52.74 1.85 1
-1 -7 -17 57.78 2.51 2
1 -7 -17 49.78 1.93 1
1 7 -17 55.46 2.64 4
1 7 -15 55.41 2.61 4
1 7 -15 51.74 3.07 3
-1 7 -15 57.74 3.13 3
-1 -7 -15 50.6 2.3 2
1 -7 -15 55.13 2.06 1
-1 -7 -15 54.87 1.96 1
1 -7 -13 77.02 2.63 1
-1 -7 -13 78.25 2.8 2
1 7 -13 78.18 3.19 4
-1 -7 -13 75.96 2.45 4
-1 -7 -13 77.81 2.57 1
-1 7 -11 109.2 3.44 1
-1 -7 -11 107.43 3.39 1
-1 -7 -11 109.48 3.44 2
1 -7 -11 114.04 3.49 1
-1 -7 -11 115.62 3.35 4
1 7 -11 109.62 3.98 4
-1 -7 -9 92.48 2.85 2
1 -7 -9 89.23 3 1
-1 7 -9 88.06 2.99 1
-1 -7 -9 92.84 2.98 1
1 -7 -9 92.43 2.81 2
1 7 -9 98.02 3.52 4
-1 -7 -9 87.69 2.89 4
1 -7 -7 168.5 4.64 1
-1 -7 -7 159.2 4.56 1
-1 -7 -7 156.94 4.25 2
-1 -7 -7 151.65 4.52 4
1 7 -7 154.86 5 4
-1 7 -7 159.46 4.62 1
1 -7 -7 158.83 4.21 2
-1 7 -5 211.15 5.91 1
-1 -7 -5 222.18 5.92 1
1 -7 -5 208.7 5.31 2
-1 -7 -5 209.08 5.89 4
1 -7 -5 222.37 5.95 1
-1 -7 -5 221.56 5.44 2
1 -7 -3 124.82 3.06 2
1 7 -1 11.75 1.14 4
-1 7 -1 11.66 0.93 1
-1 7 1 12.83 0.98 1
1 7 1 11.4 1.1 4
-1 7 3 139.82 4.1 1
-1 -7 3 140.64 4.09 1
1 -7 3 136.83 4.09 1
1 -7 3 130.03 3.51 2
1 7 3 134.82 4.14 4
-1 7 5 221.96 6.05 1
1 -7 5 217.26 5.64 2
-1 7 5 214.72 5.4 2
-1 -7 5 226.83 6.05 1
1 -7 5 223.91 6.05 1
-1 7 7 162.73 4.7 1
1 -7 7 152.68 4.46 2
-1 7 7 155.53 4.48 4
-1 7 7 164.28 4.27 2
1 -7 7 159.37 4.68 1
1 7 7 165.53 4.37 2
-1 -7 7 166.2 4.7 1
1 7 9 90 2.87 2
-1 7 9 94.62 3.05 1
-1 -7 9 92.37 3.02 1
1 -7 9 85.92 2.98 2
1 -7 9 85.39 2.98 1
-1 7 9 94.23 2.82 2
-1 7 9 88.54 2.75 4
1 7 11 117.62 3.69 2
1 -7 11 113.5 3.63 1
-1 7 11 118.71 3.67 1
-1 7 11 118.42 3.61 2
-1 -7 11 118.52 3.64 1
1 -7 13 83.05 2.79 1
-1 7 13 78.84 2.88 2
-1 -7 13 79.94 2.73 1
1 7 13 81.37 2.97 2
-1 7 15 63.32 2.55 2
-1 -7 15 58.63 2.16 1
1 -7 15 54.9 2.17 1
1 7 15 59.52 2.56 2
-1 -7 17 57.81 2.09 1
1 -7 17 56.31 2.15 1
-1 7 17 61 2.66 2
1 7 17 62.2 2.74 2
1 7 19 47.4 2.41 2
-1 7 19 49.08 2.41 2
-1 7 21 39.83 2.35 2
-1 -7 21 30.48 2.31 2
1 7 21 35.49 2.31 2
-1 -7 23 58.13 3.26 2
1 7 23 50.94 2.95 2
-1 7 23 52 2.91 2
1 7 25 12.24 1.82 2
-1 -7 25 9 1.81 2
-1 7 25 11.44 1.7 2
-1 7 27 21.77 2.24 2
1 7 27 20.19 2.26 2
-1 -7 27 23.72 2.53 2
1 -7 29 43.94 3.39 2
-1 -7 29 47.64 3.53 2
-1 7 29 50.44 3.34 2
1 7 29 46 3.27 2
1 7 31 9.52 2.1 2
-1 7 31 8.06 2 2
-1 9 -27 44.1 2.64 4
-1 9 -25 73.55 3.44 4
1 9 -23 148.87 5.19 4
-1 9 -23 145.04 5.27 4
-1 9 -21 124.88 4.52 4
1 9 -21 131.61 4.44 4
-1 9 -19 68.02 3.32 4
1 -9 -19 65.81 2.45 1
-1 -9 -19 74.99 2.98 2
1 9 -19 62.83 3.86 3
-1 9 -19 73.98 4.05 3
1 9 -19 73.51 3.31 4
-1 -9 -19 59.54 2.29 1
1 9 -17 135.32 5.65 3
-1 9 -17 157.37 5.93 3
-1 -9 -17 137.94 4.2 1
1 9 -17 144.31 5.15 4
-1 -9 -17 145.67 4.62 2
1 -9 -17 140.91 4.29 1
-1 9 -15 46.59 2.78 3
1 9 -15 38.22 2.62 3
-1 -9 -15 42.33 2.02 2
1 9 -15 49.09 2.62 4
1 -9 -15 42.66 1.96 1
-1 -9 -15 42.08 1.88 1
1 -9 -13 124.23 4 1
1 9 -13 121 4.62 4
-1 -9 -13 122.78 3.93 1
-1 -9 -13 129.59 3.96 2
-1 9 -13 133.48 4.81 3
-1 -9 -11 297.61 8.05 1
1 9 -11 297.95 8.78 4
1 -9 -11 299.31 8.13 1
-1 9 -11 302.25 8.13 1
1 -9 -11 303.43 7.8 2
-1 -9 -11 298.8 7.83 2
-1 -9 -9 256.09 7.17 1
-1 9 -9 252.88 7.21 1
-1 -9 -9 257.07 6.78 2
1 -9 -9 261.58 7.23 1
1 -9 -9 270.55 6.76 2
1 9 -9 270.29 7.88 4
-1 -9 -9 262.72 7.14 4
-1 -9 -7 557.04 13.73 1
-1 -9 -7 532.73 13.68 4
1 9 -7 550.95 14.29 4
-1 9 -7 535.32 13.75 1
-1 -9 -7 536.1 13.08 2
1 -9 -7 543.79 13.01 2
1 -9 -7 558.81 13.78 1
-1 9 -5 865.75 21.85 1
-1 -9 -5 872.64 21.84 4
-1 -9 -5 930.5 21.89 1
-1 -9 -5 883.32 21.04 2
1 -9 -5 904.94 20.92 2
1 -9 -5 931.25 21.93 1
1 -9 -3 834.98 19.34 2
-1 -9 -3 842.64 20.54 4
1 9 -1 121.96 4.23 4
-1 9 -1 123.87 4.03 1
-1 9 1 125.89 4.04 1
1 9 1 120.88 4.18 4
1 -9 3 899.59 21.52 1
1 9 3 863.61 21.61 4
-1 -9 3 859.76 21.44 1
-1 9 3 895.66 21.53 1
1 -9 5 939.97 22.48 1
1 9 5 892.99 22.48 4
-1 -9 5 940.33 22.48 1
1 -9 5 889.44 21.81 2
-1 9 5 953.95 22.53 1
-1 9 5 945.75 22.47 4
-1 9 7 553.52 14.04 1
1 -9 7 552.24 14.01 1
-1 9 7 563.15 13.27 2
1 -9 7 548.92 13.57 2
-1 9 7 546.31 13.88 4
-1 -9 7 548.15 13.99 1
-1 9 9 265.01 7.22 4
-1 -9 9 266.43 7.41 1
-1 9 9 274.44 6.94 2
-1 9 9 275.12 7.51 1
1 -9 9 268.27 7.44 1
1 -9 9 263.68 7.23 2
-1 -9 11 318.32 8.63 1
1 9 11 320.6 8.43 2
-1 9 11 326.31 8.35 2
1 -9 11 319.77 8.69 1
-1 9 11 324.14 8.72 1
-1 -9 13 124.23 4 1
1 -9 13 124.86 4.22 2
1 9 13 126.16 4 2
-1 9 13 128.28 3.94 2
1 -9 13 122.87 4.01 1
-1 -9 13 112.05 4.14 2
-1 -9 15 46.14 2.09 1
-1 9 15 48.01 2.18 2
1 9 15 48.58 2.26 2
1 -9 15 50.84 2.45 2
1 -9 15 44.59 2.11 1
-1 -9 17 150.34 4.69 1
1 -9 17 159.77 4.78 1
1 -9 17 152.4 5.36 2
-1 9 17 163.37 5.12 2
1 9 17 165.24 5.22 2
1 -9 19 73.32 2.76 1
1 -9 19 79.27 3.57 2
-1 -9 19 68.65 2.63 1
1 9 19 84.72 3.39 2
-1 9 19 78.92 3.26 2
-1 9 21 145.2 4.81 2
1 9 21 147.42 4.91 2
1 9 23 168.39 5.89 2
-1 9 23 159.44 5.74 2
1 9 25 95.17 4.26 2
-1 9 25 96.32 4.25 2
1 9 27 59.24 3.42 2
-1 9 27 56.88 3.37 2
1 9 29 55.35 3.45 2
-1 9 29 46.78 3.36 2
1 9 31 25.33 2.74 2
-1 9 31 28.28 2.78 2
-1 11 -27 81.25 3.78 4
1 11 -25 138.45 5.24 4
-1 11 -25 134.45 5.26 4
1 11 -23 202.64 6.2 4
-1 11 -23 196.33 6.24 4
1 11 -21 249.51 7.71 4
1 -11 -21 229.5 6.47 1
-1 11 -21 245.94 7.8 4
1 11 -21 237.49 8.71 3
-1 11 -21 258.37 8.88 3
-1 -11 -21 219.13 6.29 1
-1 11 -19 369.82 10.8 4
1 11 -19 366.89 10.69 4
1 11 -19 350.14 11.37 3
-1 11 -19 378.26 11.55 3
-1 -11 -19 383.54 9.92 2
-1 -11 -19 348.75 9.43 1
1 -11 -19 354.44 9.56 1
-1 11 -17 254.56 8.02 4
-1 -11 -17 253.68 7.05 2
-1 -11 -17 241.59 6.84 1
1 11 -17 246.97 7.93 4
1 -11 -17 246.68 6.95 1
1 11 -17 212.38 7.99 3
-1 11 -17 260.85 8.45 3
-1 -11 -15 244.68 7.01 1
1 11 -15 230.05 7.92 3
-1 11 -15 267.08 8.2 3
1 -11 -15 249.63 7.12 1
-1 -11 -15 257.9 7.01 2
1 11 -15 256.13 8.07 4
-1 11 -13 122.69 4.68 3
1 11 -13 109.28 4.53 3
1 11 -13 134.12 5.01 4
-1 -11 -13 127.56 3.89 2
-1 -11 -13 127.43 4.12 1
1 -11 -13 120.09 4.15 1
-1 11 -11 118.59 4.22 1
1 11 -11 116.92 4.77 4
1 -11 -11 125.09 4.24 1
1 -11 -11 126.11 3.72 2
-1 -11 -11 133.87 4.23 1
-1 -11 -11 125.95 3.77 2
1 -11 -9 65.66 2.2 2
-1 11 -9 60.22 2.71 1
-1 -11 -9 68.8 2.27 2
1 11 -9 64.16 3.21 4
1 -11 -9 68.11 2.79 1
-1 -11 -9 68.94 2.79 1
-1 -11 -7 248 7.16 1
-1 11 -7 263.94 7.35 1
-1 -11 -7 241.85 6.36 2
1 -11 -7 250.59 6.28 2
1 -11 -7 259.81 7.27 1
1 11 -7 254.3 7.79 4
-1 11 -5 264.79 7.93 1
1 -11 -5 284.76 6.82 2
-1 -11 -5 277.17 6.98 2
-1 -11 -5 288.86 7.98 1
1 -11 -5 297.96 8.06 1
1 -11 -3 249.02 5.91 2
1 11 -3 249.02 7.63 4
1 11 -1 51.08 2.62 4
-1 11 -1 50.25 2.42 1
-1 11 1 50.52 2.42 1
1 11 1 53.72 2.63 4
-1 11 3 267.67 7.58 1
1 -11 3 271.22 7.57 1
-1 -11 3 249.71 7.46 1
1 11 3 257.86 7.69 4
-1 11 5 276.97 8.13 4
1 -11 5 285.97 7.32 2
-1 11 5 301.56 8.25 1
1 -11 5 296.6 8.19 1
-1 -11 5 284.47 8.13 1
1 11 5 287.17 8.26 4
-1 11 7 257.63 7.4 4
1 -11 7 249.99 6.82 2
-1 -11 7 260.36 7.43 1
-1 11 7 265.68 7.55 1
1 -11 7 262.41 7.47 1
1 11 7 261.44 7.57 4
-1 11 9 68.12 2.91 1
-1 11 9 65.44 2.75 4
-1 11 9 69.07 2.25 2
1 -11 9 68.93 2.89 1
-1 -11 9 68.78 2.87 1
1 -11 9 68.53 2.55 2
-1 -11 11 127.91 4.4 1
-1 11 11 135.08 4.54 1
-1 11 11 133.95 3.95 2
-1 11 11 129.38 4.25 4
1 -11 11 134.71 4.5 1
-1 -11 13 129.96 4.42 1
-1 -11 13 134.87 4.52 2
1 -11 13 130.75 4.48 1
1 -11 13 131.93 4.48 2
-1 11 13 136.94 4.16 2
1 11 13 133.19 4.21 2
-1 -11 15 278.23 7.79 1
1 -11 15 266.38 7.99 2
1 -11 15 269.3 7.82 1
-1 11 15 281.66 7.66 2
1 11 15 284.1 7.76 2
-1 -11 15 271.99 8.07 2
1 -11 17 261.54 7.99 2
-1 -11 17 265.12 7.48 1
-1 -11 17 267.12 8.05 2
1 11 17 260.68 7.63 2
-1 11 17 274.47 7.63 2
1 -11 17 258.83 7.52 1
1 -11 19 390.69 10.63 1
-1 -11 19 406.8 11.56 2
1 -11 19 400.7 11.47 2
1 11 19 405.58 11.05 2
-1 11 19 418.53 11.05 2
-1 -11 19 396.21 10.58 1
-1 -11 21 255.01 7.43 1
-1 11 21 293.9 8.3 2
1 -11 21 255.68 7.54 1
-1 -11 21 279.09 8.72 2
1 -11 21 305.08 8.84 2
1 11 21 280 8.26 2
1 11 23 247.03 7.64 2
1 -11 23 229.58 7.93 2
-1 -11 23 222.93 7.91 2
-1 11 23 251.26 7.66 2
-1 11 25 176.47 6.26 2
1 11 25 171.07 6.16 2
1 -11 25 172.81 6.57 2
-1 11 27 97.86 4.46 2
1 11 27 95.79 4.48 2
1 -11 27 103.08 4.88 2
1 11 29 59.95 3.58 2
-1 11 29 53.77 3.41 2
1 -11 29 54.5 3.72 2
-1 11 31 31.47 2.88 2
1 11 31 32.13 2.94 2
-1 13 -27 40.09 2.84 4
-1 13 -25 101.42 4.6 4
1 13 -25 94.72 4.46 4
-1 13 -23 23.06 2.87 3
1 -13 -23 23.53 1.6 1
-1 13 -23 27.88 2.5 4
-1 -13 -23 22.79 1.57 1
1 13 -23 23.82 2.41 4
-1 13 -21 94.86 4.91 3
-1 -13 -21 81.99 3.14 1
1 13 -21 84.27 4.77 3
1 13 -21 86.25 4.2 4
1 -13 -21 80.14 3.23 1
-1 13 -21 90.29 4.31 4
-1 13 -19 75.82 4.15 3
1 13 -19 59.77 3.92 3
-1 -13 -19 73.2 3 2
-1 -13 -19 63.84 2.81 1
-1 13 -19 74.6 3.89 4
1 13 -19 75.82 3.87 4
1 -13 -19 76.72 3.05 1
-1 -13 -17 84.77 3.23 1
1 13 -17 71.13 3.94 3
-1 13 -17 79.46 4.07 3
1 13 -17 88.05 4.16 4
1 -13 -17 85.04 3.32 1
-1 -13 -17 85.61 3.18 2
-1 13 -17 77.03 4.02 4
1 13 -15 157.72 6.11 4
1 13 -15 145.05 5.77 3
-1 13 -15 151.57 5.84 3
-1 -13 -15 171.95 4.98 2
-1 -13 -15 164.91 5.21 1
1 -13 -15 173.93 5.34 1
-1 -13 -13 164.12 4.83 2
1 13 -13 171.08 6.25 4
1 -13 -13 166.96 5.38 1
-1 -13 -13 162.82 5.28 1
-1 -13 -11 61.95 2.71 1
-1 -13 -11 57.16 2.16 2
1 13 -11 52.56 3.15 4
1 -13 -11 56.97 2.12 2
-1 13 -11 58.43 2.75 1
1 -13 -11 55.9 2.66 1
1 13 -9 217.13 7.37 4
-1 -13 -9 213.91 5.82 2
-1 13 -9 222.61 6.86 1
1 -13 -9 216.67 5.73 2
1 -13 -9 235.11 6.8 1
-1 -13 -9 236.35 6.76 1
-1 -13 -7 25.31 1.78 1
-1 -13 -7 27.27 1.18 2
1 13 -7 30.62 2.33 4
-1 13 -7 25.67 1.85 1
1 -13 -7 26.61 1.09 2
1 -13 -7 29.3 1.87 1
1 -13 -5 5.03 1.01 1
-1 -13 -5 4.71 0.51 2
1 -13 -5 3.89 0.38 2
-1 13 -5 4.11 0.93 1
-1 -13 -5 3.64 0.96 1
1 13 -3 11.77 1.53 4
1 -13 -3 10.83 0.47 2
-1 13 -1 0.22 0.77 1
1 13 -1 1.33 1.08 4
-1 13 1 1.24 0.77 1
1 13 1 1.54 0.94 4
-1 -13 3 11.88 1.42 1
-1 13 3 9.91 1.26 1
1 13 3 8.92 1.35 4
-1 13 3 9.69 1.4 4
1 -13 3 15.77 1.6 1
-1 13 5 4.39 1 1
-1 13 5 5.22 1.15 4
1 -13 5 3.88 0.57 2
1 -13 5 4.84 1.12 1
1 13 5 4.42 1.06 4
-1 -13 5 5.43 1.14 1
1 -13 7 32.76 2.06 1
1 -13 7 26.96 1.41 2
-1 13 7 31.13 2.03 1
1 13 7 28.02 1.98 4
-1 13 7 28.11 1.93 4
-1 -13 7 28.85 1.94 1
-1 13 9 233.44 7.13 1
1 -13 9 234.37 7.06 1
1 -13 9 225.13 6.4 2
-1 -13 9 220.84 6.93 1
-1 13 9 236.09 6.99 4
1 -13 11 57.04 2.82 1
-1 13 11 60.93 2.9 1
-1 13 11 61.66 2.21 2
-1 13 11 65.29 2.83 4
-1 -13 11 56.56 2.78 1
1 -13 13 168.9 5.71 1
-1 -13 13 174.64 5.69 1
-1 13 13 176.63 5.11 2
1 -13 13 176.32 5.56 2
-1 -13 13 180.32 5.62 2
-1 -13 15 178.66 5.83 2
1 -13 15 174.46 5.75 2
-1 -13 15 177.62 5.75 1
-1 13 15 185.48 5.39 2
1 -13 15 173.87 5.77 1
-1 -13 17 88.41 3.73 2
-1 -13 17 88.4 3.54 1
1 -13 17 87.66 3.69 2
-1 13 17 83.2 3.28 2
1 -13 17 86.5 3.57 1
1 -13 19 85.32 3.51 1
-1 -13 19 80.6 3.38 1
1 -13 19 78.41 3.72 2
-1 -13 19 84.24 3.85 2
1 13 19 81.46 3.42 2
-1 13 19 85.76 3.42 2
-1 -13 21 101.5 4.48 2
1 -13 21 106.03 4.51 2
1 13 21 99.1 4.03 2
-1 13 21 104.48 4.06 2
-1 -13 23 33.34 2.65 2
-1 13 23 34.47 2.34 2
1 13 23 30.57 2.24 2
1 -13 23 31.66 2.61 2
-1 -13 25 113.49 5.23 2
-1 13 25 116.09 4.74 2
1 13 25 122.1 4.87 2
1 -13 25 118.25 5.2 2
-1 -13 27 53.53 3.64 2
1 -13 27 45.64 3.42 2
1 13 27 45.18 3.05 2
-1 13 27 51.46 3.12 2
-1 13 29 24.98 2.48 2
1 -13 29 25.23 2.81 2
-1 13 31 34.17 2.91 2
-1 15 -27 33.05 2.86 4
-1 15 -25 82.84 5.22 3
1 15 -25 91.65 4.54 4
-1 15 -25 94.45 4.67 4
-1 15 -23 88.35 4.51 4
-1 15 -23 86.07 5.01 3
1 15 -23 89.84 4.49 4
-1 15 -21 110.63 5.17 4
-1 15 -21 107.81 5.45 3
1 15 -21 113.95 5.16 4
-1 -15 -19 73.25 3.05 2
1 15 -19 77.31 4.17 4
-1 15 -19 76.05 4.19 4
-1 15 -19 75.5 4.19 3
-1 15 -17 8.21 1.76 4
1 15 -17 7.2 1.87 4
1 15 -17 5.71 1.6 3
-1 15 -17 5.35 1.57 3
-1 -15 -17 7.51 1.12 2
-1 -15 -15 37.7 1.87 2
-1 15 -15 38.02 2.94 4
1 15 -15 40.42 3.01 4
-1 15 -15 34.07 2.48 3
1 15 -15 31.5 2.46 3
-1 -15 -13 87.73 2.99 2
1 15 -13 82.91 4.29 4
-1 -15 -11 292.28 7.76 2
1 15 -11 303.24 9.69 4
1 -15 -11 301.59 7.7 2
-1 15 -11 300.02 8.88 1
-1 -15 -9 176.43 4.79 2
-1 15 -9 171.11 5.94 1
1 -15 -9 176.33 4.67 2
1 15 -9 169.37 6.52 4
-1 15 -7 64.9 3.25 1
-1 -15 -7 74.85 2.31 2
1 -15 -7 73.27 2.16 2
-1 -15 -5 33.08 1.26 2
1 -15 -5 31.86 1.09 2
-1 15 -5 34.69 2.24 1
1 15 -3 47.38 2.88 4
1 -15 -3 43.13 1.24 2
1 15 -1 57.1 3.17 4
-1 15 -1 55.18 2.92 1
1 15 1 47.95 2.93 4
-1 15 1 54.62 2.84 1
-1 15 1 54.09 2.98 4
-1 15 3 45.83 2.63 1
1 15 3 46.88 2.76 4
-1 15 3 44.62 2.73 4
1 -15 3 47.64 2.65 1
-1 -15 3 48.11 2.62 1
-1 15 5 33.08 2.24 1
1 15 5 34.92 2.35 4
-1 15 5 32.4 2.29 4
1 -15 5 33.17 2.25 1
-1 -15 5 36.75 2.29 1
-1 -15 7 77.6 3.46 1
-1 15 7 78.6 3.54 1
1 15 7 74.35 3.57 4
1 -15 7 73.87 2.61 2
1 -15 7 72.17 3.37 1
-1 15 7 73.23 3.44 4
-1 15 9 188.39 6.27 1
1 -15 9 174.54 6.09 1
-1 15 9 186.09 6.17 4
-1 -15 9 186.16 6.15 1
-1 -15 11 294.84 8.87 1
-1 15 11 292.33 8.85 4
-1 15 11 315.85 9.17 1
1 -15 11 309.05 9.03 1
1 -15 13 94.39 3.96 1
-1 -15 13 94.97 3.94 1
-1 -15 13 90.41 3.57 2
1 -15 13 91.37 3.56 2
1 -15 15 40.57 2.53 1
-1 -15 15 41.55 2.39 2
1 -15 15 44.3 2.41 2
-1 -15 15 45.74 2.62 1
1 -15 17 9.51 1.4 2
1 -15 17 7.92 1.54 1
-1 -15 17 8.08 1.31 2
-1 15 17 8.67 1.13 2
-1 -15 17 9.1 1.49 1
-1 -15 19 87.64 3.79 1
-1 -15 19 84.8 3.91 2
1 -15 19 86.68 3.92 2
1 -15 19 84.56 3.78 1
-1 15 19 94.31 3.55 2
-1 15 21 132.9 4.67 2
1 -15 21 123.3 5.08 2
-1 -15 21 120.21 5.07 2
-1 15 23 102.14 4.22 2
1 -15 23 110.14 4.8 2
-1 -15 23 100.93 4.7 2
-1 15 25 121 4.72 2
1 -15 25 108.89 5.01 2
-1 -15 25 108.67 5.15 2
-1 15 27 34.07 2.63 2
1 -15 27 36.35 3.13 2
-1 -15 27 33.5 3.04 2
-1 15 29 16.89 2.2 2
-1 17 -27 36.88 3.24 4
1 17 -27 45.23 3.46 4
-1 17 -25 55.6 4.31 3
-1 17 -25 61.3 4.04 4
1 17 -25 61.7 3.91 4
-1 17 -23 173.87 7.29 3
-1 17 -23 162.97 6.76 4
1 17 -23 152.05 6.57 4
1 17 -21 201.71 7.48 4
-1 -17 -21 175.76 5.91 1
-1 17 -21 198.99 7.53 4
-1 17 -21 187.67 7.48 3
1 -17 -21 175.65 6 1
-1 17 -19 233.57 8.26 3
-1 -17 -19 219.25 7.03 1
1 17 -19 234.6 8.44 4
-1 -17 -19 233.05 6.73 2
-1 17 -19 224.57 8.37 4
1 -17 -19 229.06 7.18 1
-1 17 -17 304.61 10.11 3
-1 -17 -17 319.2 9.36 1
1 -17 -17 323.47 9.46 1
-1 -17 -17 338.85 8.83 2
1 17 -17 324.74 10.71 4
-1 17 -17 320.04 10.68 4
-1 -17 -15 91.01 3.85 1
-1 -17 -15 88.11 3.2 2
1 -17 -15 97.3 3.99 1
1 17 -15 91.74 4.74 4
-1 17 -15 95.24 4.83 4
-1 -17 -13 39.98 2.47 1
1 -17 -13 34.23 2.4 1
-1 -17 -13 39.23 1.79 2
-1 17 -13 38.31 3.06 4
1 17 -13 36.55 3 4
-1 17 -11 28.21 2.59 4
-1 -17 -11 24.18 1.33 2
1 -17 -11 26.92 1.29 2
-1 -17 -11 27.23 2.09 1
1 -17 -11 20.48 1.92 1
1 17 -11 22.98 2.41 4
1 17 -9 32.08 2.72 4
1 -17 -9 35.6 1.38 2
-1 -17 -9 33.18 1.46 2
1 -17 -9 35.91 2.38 1
-1 -17 -9 35.48 2.36 1
-1 17 -9 31.31 2.31 1
1 -17 -7 158.14 4.19 2
-1 -17 -7 162.14 4.36 2
1 -17 -7 169.16 5.81 1
-1 -17 -7 170.15 5.76 1
-1 17 -7 155.34 5.83 1
1 -17 -5 543.77 12.8 2
-1 17 -5 517.3 14.88 1
-1 -17 -5 543.95 13.06 2
1 -17 -5 563.02 14.84 1
-1 -17 -5 557.7 14.74 1
1 17 -3 277.11 9.16 4
-1 17 -3 273.26 9.02 4
1 -17 -3 275.81 6.59 2
1 17 -1 81.27 4.08 4
-1 17 -1 80.16 3.98 4
-1 17 -1 73.77 3.65 1
1 17 1 83.7 4.07 4
-1 17 1 77.03 3.78 1
-1 17 1 78.71 3.96 4
-1 17 3 265.96 8.74 1
-1 -17 3 279.64 8.61 1
1 17 3 286.52 9.09 4
1 -17 3 288.54 8.72 1
-1 17 3 275.9 8.93 4
1 -17 5 519.92 13.07 2
-1 17 5 523.66 14.71 1
-1 -17 5 549.66 14.59 1
1 17 5 537.18 14.95 4
1 -17 5 551.29 14.66 1
-1 17 5 543.82 14.91 4
1 -17 7 165.05 4.85 2
-1 17 7 161.94 6.01 1
-1 -17 7 170.43 5.95 1
-1 17 7 169.49 6.12 4
1 17 7 172.19 6.25 4
1 -17 7 161.74 5.9 1
1 17 9 31.35 2.47 4
-1 17 9 33.92 2.47 4
-1 17 9 38.28 2.56 1
-1 -17 9 33.75 2.39 1
1 -17 9 33.27 2.42 1
1 -17 11 29.24 2.32 1
-1 -17 11 27.79 2.21 1
1 -17 11 27.07 1.68 2
-1 17 11 25.62 2.17 4
1 -17 13 40.22 2.65 1
-1 17 13 41.56 2.66 4
1 -17 13 37.63 2.15 2
-1 -17 13 37.01 2.16 2
-1 -17 13 41.97 2.64 1
-1 -17 15 99.52 4.26 1
-1 -17 15 97.94 3.97 2
1 -17 15 102.26 4.38 1
1 -17 15 100.01 3.95 2
-1 -17 17 340.25 10.11 1
-1 -17 17 353.04 10.13 2
1 -17 17 334.26 9.94 2
1 -17 17 352.66 10.28 1
-1 -17 19 262.7 8.19 1
1 -17 19 255.84 8.18 2
-1 -17 19 257.54 8.25 2
1 -17 19 264.44 8.3 1
-1 -17 21 225.6 7.65 2
1 -17 21 221.78 7.54 2
1 -17 23 196.59 7 2
-1 -17 23 189.07 6.99 2
1 -17 25 82.75 4.3 2
-1 -17 25 79.32 4.28 2
1 -17 27 49.39 3.56 2
-1 -17 27 54.57 3.75 2
-1 19 -27 31.81 3.15 4
1 19 -27 23.97 2.92 4
-1 19 -25 52.71 4.34 3
-1 19 -25 61.95 4.16 4
1 19 -25 58.21 4.07 4
-1 19 -23 58.89 4.2 3
1 19 -23 62.35 4.17 4
-1 19 -23 62.93 4.15 4
-1 -19 -21 45.14 2.76 1
1 19 -21 62.59 4.1 4
-1 19 -21 48.61 3.76 4
-1 19 -21 48.31 3.67 3
1 -19 -21 50.03 2.9 1
-1 19 -19 54.91 3.96 4
1 19 -19 58.79 4.06 4
1 -19 -19 51.39 3.05 1
-1 19 -19 58.4 3.71 3
-1 -19 -19 60.95 2.66 2
-1 -19 -19 58.79 3.12 1
-1 -19 -17 35.37 2.46 1
-1 19 -17 31.25 3.14 4
-1 -19 -17 32.99 1.89 2
1 -19 -17 29.76 2.39 1
1 19 -17 28.35 3.01 4
-1 19 -17 34.63 2.72 3
-1 -19 -15 59.98 2.45 2
-1 19 -15 58.03 3.97 4
1 -19 -15 58.66 3.22 1
1 19 -15 59.1 3.98 4
-1 -19 -15 64.04 3.24 1
-1 19 -13 57.27 3.87 4
1 -19 -13 49.78 3.05 1
-1 -19 -13 56.06 3.09 1
1 19 -13 56.62 3.87 4
-1 -19 -13 54.22 2.18 2
-1 -19 -11 146.06 5.39 1
1 -19 -11 142.69 5.42 1
-1 -19 -11 138.84 4.12 2
1 -19 -11 141.8 3.98 2
-1 19 -11 140.19 6.24 4
1 19 -11 138.29 6.2 4
-1 -19 -9 158.85 4.46 2
1 19 -9 152.82 6.61 4
-1 19 -9 156.57 6.64 4
1 -19 -9 168.74 6 1
1 -19 -9 164.37 4.32 2
-1 -19 -9 166.01 5.92 1
-1 -19 -7 333.4 9.89 1
-1 -19 -7 327.06 8.24 2
1 -19 -7 328.05 8.02 2
1 -19 -7 344.78 10.07 1
-1 19 -7 325.72 10.19 1
-1 19 -5 221.03 7.83 1
-1 19 -5 224.33 8.28 4
1 -19 -5 234.47 5.66 2
-1 -19 -5 228.44 5.93 2
1 -19 -5 248.14 7.8 1
-1 -19 -5 239.37 7.68 1
-1 19 -3 210.07 7.58 4
1 19 -3 201.52 7.55 4
1 -19 -3 200.01 4.88 2
-1 19 -1 17.35 2.06 4
1 19 -1 19.22 2.21 4
-1 19 -1 16.41 1.91 1
-1 19 1 16.27 1.87 1
1 19 1 19.99 2.19 4
-1 19 1 17.63 2.05 4
-1 -19 1 19.5 1.99 1
1 -19 1 17.83 1.9 1
1 19 3 215.26 7.53 4
-1 19 3 191.04 7.06 1
-1 19 3 206.6 7.35 4
-1 -19 3 191.23 6.87 1
1 -19 3 202.32 7.01 1
1 -19 5 228.78 7.58 1
1 19 5 225.88 7.93 4
-1 19 5 241.53 7.9 1
-1 19 5 223.87 7.85 4
-1 -19 5 232.28 7.56 1
1 -19 5 212.69 5.97 2
-1 19 7 330.52 10.28 1
1 -19 7 326.17 8.65 2
1 -19 7 321.58 10.03 1
-1 -19 7 338.84 10.05 1
-1 19 7 332.57 10.38 4
1 19 7 328.78 10.43 4
-1 19 9 150.63 6.05 1
-1 -19 9 165.48 6.04 1
1 -19 9 166.76 6.14 1
-1 19 9 172.18 6.34 4
1 19 9 160.93 6.36 4
-1 -19 11 140.58 5.53 1
-1 19 11 156.4 5.86 4
1 -19 11 144.93 4.73 2
1 -19 11 142.93 5.65 1
1 -19 13 53.02 3.27 1
-1 -19 13 52.85 3.2 1
-1 19 13 61.85 3.42 4
1 -19 13 54.05 2.67 2
-1 -19 13 57.52 2.75 2
1 -19 15 60.74 3.52 1
-1 -19 15 56.52 3.34 1
1 -19 15 63.38 3 2
-1 -19 15 64.15 3.05 2
1 -19 17 37.39 2.39 2
-1 -19 17 33.27 2.69 1
1 -19 17 33.95 2.8 1
-1 -19 17 34.3 2.39 2
1 -19 19 66.03 3.36 2
-1 -19 19 60.97 3.55 1
1 -19 19 58.49 3.51 1
-1 -19 19 67.21 3.47 2
1 -19 21 59.29 3.36 2
-1 -19 21 60.91 3.43 2
1 -19 23 66.25 3.72 2
-1 -19 23 67.3 3.77 2
1 -19 25 66.58 3.9 2
-1 -19 25 70.5 4.08 2
1 -19 27 27 2.8 2
-1 -19 27 30.16 3.05 2
1 21 -27 17.05 2.81 4
-1 21 -27 11.93 2.61 4
-1 21 -25 21.57 3.14 3
1 21 -25 26.44 3.07 4
-1 21 -25 22.74 3.02 4
-1 21 -23 0.75 1.96 3
1 21 -23 0.73 2.03 4
-1 21 -23 1.98 1.99 4
-1 21 -21 12.93 2.27 3
1 21 -21 10.64 2.5 4
-1 21 -21 11.5 2.56 4
-1 21 -19 19.23 2.46 3
1 21 -19 18.97 2.77 4
-1 21 -19 21.64 2.97 4
-1 21 -17 7.69 1.84 3
-1 21 -17 9.75 2.34 4
1 21 -17 9.77 2.33 4
-1 -21 -17 10.18 1.23 2
-1 21 -15 8.4 2.34 4
1 21 -15 7.22 2.3 4
-1 -21 -15 6.43 1.02 2
-1 21 -13 121.74 6.12 4
1 21 -13 129.49 6.29 4
-1 -21 -13 134.22 4.02 2
-1 21 -11 77.14 4.76 4
1 21 -11 80.99 4.84 4
-1 -21 -11 82.84 2.74 2
1 -21 -9 238.07 6.06 2
1 21 -9 228.65 8.88 4
-1 21 -9 233.3 8.9 4
-1 -21 -9 246.18 6.28 2
1 -21 -7 46.26 1.48 2
-1 -21 -7 48.08 1.73 2
-1 21 -5 145.27 6.47 4
-1 -21 -5 161.68 5.96 1
1 -21 -5 156.3 5.99 1
-1 -21 -5 151.24 4.12 2
1 -21 -5 154.01 3.81 2
-1 21 -5 147.68 6.08 1
1 21 -5 154.08 6.64 4
-1 21 -3 144.09 6.35 4
1 -21 -3 149.71 3.69 2
1 21 -3 140.77 6.36 4
-1 21 -1 34.36 2.91 4
1 21 -1 31.44 2.89 4
-1 21 -1 32.96 2.66 1
-1 21 1 39.29 2.99 4
1 21 1 33.37 2.89 4
-1 -21 1 34.74 2.61 1
1 -21 1 29.3 2.46 1
-1 21 1 35.08 2.74 1
-1 21 3 140.04 6.16 4
1 21 3 143.58 6.27 4
-1 -21 3 150.84 5.88 1
1 -21 3 147.74 5.9 1
-1 21 3 169.25 6.32 1
1 -21 5 148.3 4.37 2
-1 21 5 155.29 6.21 1
1 -21 5 144.63 5.89 1
-1 -21 5 150.33 5.91 1
1 21 5 158.31 6.44 4
-1 21 5 156.75 6.37 4
-1 21 7 54.51 3.45 4
1 21 7 47.55 3.41 4
-1 21 7 48.5 3.28 1
1 -21 7 49.5 2.1 2
1 21 9 261.06 8.91 4
-1 21 9 241.95 8.62 4
1 -21 11 82.64 3.3 2
-1 21 11 90.83 4.53 4
-1 -21 13 133.56 4.82 2
1 -21 13 137.39 4.79 2
-1 21 13 150.34 5.94 4
-1 -21 15 8.17 1.4 2
1 -21 15 8.12 1.34 2
-1 -21 17 10.69 1.55 2
1 -21 17 6.87 1.39 2
1 -21 19 22.25 2.17 2
-1 -21 19 19.45 2.01 2
1 -21 21 14.31 1.97 2
-1 -21 21 10.84 1.83 2
-1 -21 23 2.76 1.62 2
1 -21 23 4.03 1.66 2
1 -21 25 27.17 2.7 2
-1 -21 25 28.73 2.78 2
1 23 -27 40.54 3.94 4
-1 23 -27 39.76 3.88 4
-1 23 -25 45.69 4.09 4
1 23 -25 35.09 3.73 4
-1 23 -23 -1.03 2.31 3
1 23 -23 3.99 2.2 4
-1 23 -23 4.3 2.36 4
-1 23 -21 28.71 3.14 3
1 23 -21 30.97 3.44 4
-1 23 -21 29.76 3.54 4
1 23 -19 41.56 3.82 4
-1 23 -19 37.07 3.79 4
-1 23 -19 32.92 3.09 3
1 23 -17 26.94 3.27 4
-1 23 -17 23.12 3.2 4
-1 -23 -17 24.53 1.63 2
-1 -23 -15 129.44 4.1 2
-1 23 -15 138.32 6.66 4
1 23 -15 135.03 6.61 4
-1 -23 -13 92 3.08 2
1 23 -13 90.43 5.34 4
-1 23 -13 86.88 5.25 4
1 23 -11 174.86 7.67 4
-1 -23 -11 174.82 4.84 2
-1 23 -11 168.43 7.51 4
-1 23 -9 100.76 5.7 4
1 23 -9 113.54 5.96 4
-1 -23 -9 121 3.46 2
-1 -23 -7 110.63 3.21 2
-1 -23 -5 16.11 0.91 2
1 -23 -5 14.15 0.58 2
1 23 -5 19.49 2.57 4
-1 23 -5 14.41 2.37 4
1 -23 -3 16.05 0.62 2
-1 23 -3 22.44 2.68 4
1 23 -3 18.88 2.57 4
-1 23 -1 3.72 1.46 1
-1 23 -1 7.48 1.87 4
1 23 -1 6.27 1.84 4
-1 23 1 8.07 1.74 1
1 23 1 5.66 1.76 4
-1 23 1 5.96 1.89 4
1 -23 3 18.44 1.08 2
-1 23 3 21.79 2.49 1
-1 23 3 21.8 2.57 4
1 23 3 22.88 2.65 4
1 -23 5 16.11 1.1 2
-1 23 5 13.56 2.25 4
1 23 5 13.65 2.27 4
1 23 7 106.94 5.37 4
-1 23 7 98.51 5.11 4
-1 23 9 126.58 5.78 4
1 23 9 120.57 5.82 4
-1 23 11 194.51 7.27 4
-1 -23 11 174.31 5.59 2
1 -23 11 170.42 5.51 2
1 -23 13 101.26 3.87 2
-1 23 13 109.09 5.21 4
-1 -23 13 92.97 3.84 2
1 -23 15 139.19 5.04 2
-1 -23 15 146.31 5.2 2
1 -23 17 26.36 2.15 2
-1 -23 17 29.51 2.27 2
1 -23 19 43.52 2.81 2
-1 -23 19 49.74 3.01 2
1 -23 21 28.4 2.51 2
-1 -23 21 34.8 2.71 2
-1 -23 23 6.75 1.77 2
1 -23 23 5.71 1.76 2
-1 -23 25 46.02 3.43 2
1 -23 25 49.12 3.46 2
-1 25 -27 68.89 5.04 4
-1 25 -25 46.46 4.3 4
1 25 -25 57.15 4.65 4
-1 25 -23 117.22 6.54 4
1 25 -23 121.34 6.57 4
1 25 -21 105.26 6.17 4
-1 25 -21 116.09 6.35 4
-1 25 -21 95.87 5.4 3
1 25 -19 114.99 6.31 4
-1 25 -19 107.34 6.16 4
-1 25 -19 99.44 5.31 3
1 25 -17 164.05 7.78 4
-1 25 -17 162.13 7.75 4
1 25 -15 89.32 5.71 4
-1 -25 -15 97.88 3.29 2
-1 25 -15 102.03 5.86 4
1 25 -13 68.95 4.98 4
-1 -25 -13 71.89 2.58 2
-1 25 -13 77.33 5.08 4
1 25 -11 35.95 3.72 4
-1 -25 -11 41.53 1.74 2
-1 25 -11 44.09 4.01 4
1 25 -9 27.17 3.35 4
-1 -25 -9 29.06 1.35 2
-1 -25 -7 5.59 0.69 2
1 25 -5 41.8 3.78 4
-1 -25 -5 42.9 1.58 2
-1 25 -5 37.3 3.49 4
-1 25 -3 7.32 2.19 4
1 25 -3 2.14 1.97 4
-1 25 -1 3.08 1.88 4
1 25 -1 2.62 2.07 4
1 -25 -1 3.3 0.43 2
-1 25 1 1.26 1.89 4
1 25 1 5.15 2.02 4
1 -25 1 2.8 0.52 2
-1 25 3 3.43 1.91 4
1 -25 3 2.75 0.63 2
1 25 3 2.78 1.99 4
1 25 5 39.8 3.51 4
-1 25 5 38.87 3.43 4
1 -25 5 45.41 1.86 2
-1 25 7 9.72 2.25 4
1 25 7 6.42 2.11 4
1 -25 9 30.13 1.77 2
-1 25 9 32.31 3.16 4
1 25 9 30.73 3.19 4
-1 -25 11 43.13 2.35 2
1 -25 11 39.93 2.21 2
-1 25 11 46.24 3.62 4
-1 -25 13 88.19 3.58 2
1 -25 13 77.02 3.34 2
-1 25 13 79.64 4.77 4
1 -25 15 99.86 4.07 2
-1 -25 15 106.01 4.21 2
1 -25 17 176.31 6.12 2
-1 -25 17 180.8 6.24 2
1 -25 19 118.42 4.81 2
-1 -25 19 114.22 4.85 2
1 -25 21 116.22 5 2
-1 -25 21 117.93 5.05 2
1 -25 23 122.7 5.35 2
-1 -25 23 127.14 5.45 2
1 -25 25 62.68 3.88 2
1 27 -25 30.34 3.8 4
-1 27 -25 22.12 3.62 4
1 27 -23 47.58 4.59 4
-1 27 -23 47.98 4.64 4
-1 27 -21 59.04 5 4
1 27 -21 59.63 5.01 4
1 27 -19 47.01 4.63 4
-1 27 -19 51.92 4.65 4
-1 27 -19 55.81 4.09 3
-1 27 -17 73.31 5.38 4
1 27 -17 78.11 5.52 4
1 27 -15 66.15 5.03 4
-1 27 -15 49.94 4.51 4
1 27 -13 1.88 2.1 4
-1 27 -13 2.47 2.31 4
1 27 -11 14.54 2.8 4
-1 27 -11 12.51 2.74 4
-1 -27 -11 11.47 0.94 2
-1 -27 -9 6.49 0.75 2
-1 -27 -7 10.44 0.81 2
-1 -27 -5 17.99 0.99 2
-1 27 -5 14.47 2.81 4
1 27 -5 19.48 2.91 4
1 27 -3 43.12 3.9 4
-1 27 -3 42.3 3.89 4
-1 27 -1 28.39 3.26 4
1 27 -1 34.72 3.56 4
1 -27 1 28.68 1.16 2
1 27 1 30.24 3.41 4
-1 27 1 29.13 3.2 4
1 -27 3 38.94 1.59 2
-1 27 3 44.72 3.76 4
1 27 3 43.42 3.78 4
-1 27 5 19.57 2.86 4
1 27 5 17.52 2.79 4
1 -27 5 14.81 1.15 2
1 27 7 8.94 2.41 4
-1 27 7 8.57 2.37 4
1 -27 9 5.99 1.06 2
-1 27 9 9.73 2.43 4
1 27 9 12.35 2.63 4
-1 -27 9 7.79 1.15 2
-1 -27 11 12.92 1.4 2
1 -27 11 14.37 1.4 2
-1 27 11 10.33 2.4 4
-1 -27 13 2.57 1.17 2
1 -27 13 3.51 1.09 2
-1 27 13 2.03 2.19 4
1 -27 15 66.29 3.21 2
-1 -27 15 65.36 3.22 2
1 -27 17 79.39 3.7 2
-1 -27 17 80.76 3.81 2
-1 -27 19 57.53 3.33 2
1 -27 19 58.06 3.32 2
-1 -27 21 66.98 3.76 2
1 -27 21 68.3 3.71 2
-1 -27 23 47.04 3.36 2
1 -27 23 53.51 3.42 2
1 29 -21 54.76 5.02 4
-1 29 -21 56.44 5.18 4
-1 29 -19 40.73 4.48 4
1 29 -19 42.26 4.58 4
-1 29 -17 48.7 4.67 4
1 29 -17 60.8 5.09 4
1 29 -15 19.19 3.58 4
-1 29 -15 13.98 3.28 4
1 29 -13 33.8 4.01 4
-1 29 -13 34.64 3.99 4
-1 29 -11 19.91 3.34 4
1 29 -11 17.56 3.32 4
-1 29 -7 6.02 2.53 4
1 29 -5 52.01 4.51 4
-1 29 -5 63.03 4.8 4
-1 -29 -5 53.89 1.81 2
-1 29 -3 65.76 4.85 4
1 29 -3 66.82 4.93 4
-1 -29 -3 61.77 2.03 2
-1 29 -1 14.96 2.88 4
1 29 -1 12.59 2.81 4
1 -29 1 11.65 0.71 2
1 29 1 12.73 2.85 4
-1 29 1 17.71 3 4
1 -29 3 55.62 1.93 2
1 29 3 55.19 4.51 4
-1 29 3 58.8 4.51 4
1 -29 5 49.5 2 2
1 29 5 56.53 4.45 4
-1 29 5 61 4.52 4
1 29 7 13.01 2.91 4
-1 29 7 8.46 2.63 4
-1 -29 7 7.09 1.09 2
1 -29 9 11.77 1.24 2
-1 29 9 14.53 2.77 4
-1 -29 9 13.11 1.36 2
-1 -29 11 23.05 1.78 2
-1 29 11 24.02 3.33 4
1 -29 11 19.22 1.6 2
1 -29 13 32.64 2.14 2
-1 -29 13 32.32 2.23 2
-1 -29 15 17.14 1.83 2
1 -29 15 14.65 1.72 2
-1 -29 17 60.71 3.29 2
1 -29 17 60.74 3.22 2
-1 -29 19 43.17 2.95 2
1 -29 19 41.54 2.81 2
-1 -29 21 68.3 3.75 2
1 -29 21 55.55 3.39 2
-1 -29 23 49.81 3.44 2
1 -29 23 49.27 3.37 2
1 31 -17 64.2 5.56 4
-1 31 -17 60.47 5.35 4
1 31 -15 114.54 7.02 4
-1 31 -15 112.9 7 4
-1 31 -13 79.91 5.9 4
1 31 -13 87.23 6.18 4
1 31 -11 87.49 6.27 4
-1 31 -11 98.31 6.43 4
-1 31 -7 9.78 2.88 4
1 31 -5 7.46 2.67 4
-1 31 -5 2.99 2.48 4
1 31 -3 -2.34 2.53 4
-1 31 -3 -1.96 2.59 4
1 31 -1 5.29 2.57 4
-1 31 -1 6.78 2.69 4
1 31 1 4.9 2.39 4
-1 31 1 6.37 2.49 4
1 31 3 2.91 2.41 4
-1 31 3 0.63 2.19 4
1 -31 3 0.16 0.52 2
1 31 5 6.09 2.86 4
-1 31 5 6.17 2.66 4
1 -31 5 6.13 0.82 2
-1 -31 7 10.94 1.22 2
-1 31 7 11.01 2.86 4
1 31 7 8.69 2.95 4
-1 -31 9 43.83 2.28 2
1 -31 9 41.77 2.12 2
-1 31 9 47.15 4.33 4
-1 -31 11 99.61 3.83 2
1 -31 11 93.63 3.64 2
-1 31 11 109.06 6.29 4
1 -31 13 82.64 3.5 2
-1 -31 13 88.49 3.75 2
1 -31 15 112.36 4.4 2
-1 -31 15 113.95 4.53 2
1 -31 17 66.12 3.35 2
-1 -31 17 61.12 3.38 2
1 -31 19 82.65 3.99 2
-1 -31 19 86.23 4.11 2
1 -31 21 52.07 3.29 2
-1 -31 21 54.21 3.42 2
1 33 -11 52.57 5.22 4
-1 33 -11 58.99 5.31 4
-1 33 -7 8.66 3.1 4
1 33 -7 12.84 3.4 4
-1 33 -5 28.12 3.84 4
1 33 -5 23.91 3.85 4
-1 33 -3 2.8 2.54 4
1 33 -3 2.86 2.53 4
-1 33 -1 10.68 3.18 4
1 33 -1 13.09 3.26 4
-1 33 1 13.25 3.11 4
1 33 1 14.32 3.2 4
-1 33 3 5.03 2.66 4
1 33 3 -0.35 2.64 4
1 33 5 31.45 4.04 4
-1 33 5 27.56 3.96 4
-1 33 7 10.21 3.15 4
-1 33 9 34.56 4.11 4
-1 -33 11 65.42 3.02 2
-1 33 11 70.99 5.55 4
-1 -33 13 85.06 3.64 2
-1 35 -5 1.88 2.92 4
1 35 -5 1.16 2.95 4
-1 35 -3 7.8 3.3 4
1 35 -3 5.34 3.12 4
-1 35 -1 10.27 3.17 4
1 35 -1 11.66 3.37 4
-1 35 1 9.77 3.07 4
1 35 1 8.57 3.28 4
1 35 3 2.23 2.87 4
-1 35 3 2.87 2.86 4
-1 35 5 -0.36 2.99 4
1 35 5 1.12 2.84 4
-1 35 7 11.24 3.38 4
-1 35 9 12.65 3.48 4
-1 37 7 32.7 4.67 4
-1 37 9 25.84 4.23 4
-2 0 -22 11.07 0.9 4
-2 0 -10 299.83 7.6 2
-2 0 -10 282.23 7.01 1
-2 0 -8 0.09 0.48 2
-2 0 -8 0.48 0.41 1
-2 0 -6 858 19.69 2
-2 0 -6 807.35 19.63 1
-2 0 -4 0.03 0.33 2
-2 0 2 1663.3 37.85 1
-2 0 2 1603.81 37.45 3
-2 0 4 0.38 0.42 3
-2 0 4 -0.15 0.47 1
-2 0 6 836.26 19.55 3
-2 0 6 794.12 19.19 1
-2 0 8 0.41 0.66 3
-2 0 8 0.26 0.37 1
-2 0 8 -0.02 0.34 4
-2 0 10 310.97 8.49 3
-2 0 10 307.47 7.56 1
-2 0 10 306.84 8.08 2
-2 0 12 0.02 0.29 1
-2 0 12 0.4 0.85 3
-2 0 12 0.14 0.48 2
-2 0 14 202.93 6.51 3
-2 0 14 201.91 6.01 2
2 0 16 0.49 0.65 2
-2 0 16 -1.42 1.31 3
-2 0 16 0.3 0.66 2
-2 0 18 124.29 4.53 2
2 0 18 127.04 4.56 2
-2 0 18 118.86 4.92 3
2 0 20 1.37 0.98 2
-2 0 20 1.37 1.08 2
2 0 22 16.38 1.83 2
-2 0 22 16.44 1.91 2
2 0 24 1.99 1.36 2
-2 0 24 0.15 1.29 2
-2 0 26 13.74 2.02 2
2 0 26 11.76 1.92 2
2 0 28 1.1 1.61 2
-2 0 28 -0.73 1.61 2
2 0 30 24.29 2.64 2
-2 0 30 22.83 2.7 2
-2 2 -24 16.09 1.16 4
-2 -2 -18 15.61 1.42 2
-2 2 -14 287.04 7.91 2
-2 2 -12 134.89 3.53 1
-2 2 -12 149.42 4.35 2
-2 -2 -12 134.94 3.67 1
-2 2 -10 287.52 7.39 2
-2 2 -10 274 6.85 1
2 -2 -8 82.94 2.56 1
-2 2 -8 81.06 3.05 3
-2 2 -8 79.24 2.37 1
-2 2 -8 83.72 2.64 2
-2 2 -6 4185.26 97.74 3
-2 2 -6 4393.56 97.41 2
2 -2 -6 4261.99 97.43 1
-2 2 -6 4075.91 97.3 1
-2 2 -4 266.64 6.77 3
-2 2 -4 266.95 6.57 2
-2 2 -2 645.28 15.07 2
-2 2 0 609.37 14.58 1
-2 2 2 698.38 16.53 1
2 -2 2 689.87 16.52 1
-2 2 4 276.04 6.87 1
2 -2 4 275.23 6.9 1
-2 -2 4 266.9 6.89 4
-2 -2 6 4215.41 98.02 4
2 2 6 4329.55 98.01 2
-2 -2 6 4298.7 98.23 3
-2 2 6 4267.33 97.94 1
2 -2 6 4155.95 97.98 1
2 -2 8 80.27 2.59 1
-2 -2 8 87.5 2.67 4
2 2 8 88.31 2.77 2
-2 2 8 86.73 2.52 1
-2 -2 8 86.11 3 3
-2 -2 10 289.92 7.91 3
-2 2 10 294.71 7.1 1
-2 2 10 288.71 7.53 2
2 2 10 300.5 7.64 2
2 -2 10 261.49 7.23 1
-2 -2 12 149.01 4.09 1
-2 2 12 150.69 3.9 1
-2 2 12 151.28 4.57 2
-2 -2 12 154.32 4.96 3
2 2 12 149.3 4.61 2
-2 -2 14 275.62 6.69 1
-2 2 14 302.58 8.56 3
-2 -2 14 265.34 6.75 1
-2 2 14 296.18 7.82 2
2 2 14 303.7 7.91 2
-2 -2 14 287.78 8.25 3
-2 -2 16 262.4 7.96 3
2 -2 16 248.95 7.49 2
-2 2 16 255.29 8.12 3
2 2 16 250.06 7.47 2
-2 -2 16 263.31 7.62 2
-2 2 16 261.42 7.48 2
-2 2 18 14.05 1.93 3
-2 -2 18 10.4 1.67 3
2 -2 18 12.83 1.36 2
-2 -2 18 19.46 1.67 2
-2 2 18 14.45 1.44 2
2 2 18 16.37 1.55 2
2 -2 20 72.71 3.41 2
-2 2 20 74.71 3.43 2
-2 -2 20 82.42 3.6 2
2 2 20 74.7 3.42 2
2 -2 22 133.93 5.19 2
-2 2 22 144.06 5.27 2
-2 -2 22 138.46 5.29 2
2 2 22 136.46 5.2 2
-2 2 24 22.86 2.17 2
-2 -2 24 25.43 2.31 2
2 2 24 21.92 2.16 2
2 -2 24 22.5 2.19 2
-2 -2 26 19.14 2.29 2
2 -2 26 18.94 2.2 2
-2 2 26 19.31 2.19 2
2 2 26 23.32 2.29 2
-2 2 28 60.29 3.63 2
-2 -2 28 56.52 3.61 2
2 2 28 53.63 3.55 2
2 -2 28 51.63 3.45 2
-2 2 30 6.33 1.97 2
-2 -2 30 9.24 2.14 2
2 -2 30 13.02 2.3 2
2 2 30 10.06 2.22 2
-2 4 -26 17.91 1.35 4
-2 4 -24 5.18 1.06 4
-2 -4 -18 44.61 2.29 2
-2 -4 -16 224.45 6.52 2
2 4 -14 244.95 6.77 4
-2 -4 -14 255.37 6.9 2
2 -4 -14 248.65 6.46 1
-2 -4 -14 238.08 6.08 1
-2 4 -14 246.16 6.13 1
2 4 -12 409.6 10.55 4
2 -4 -12 409.11 10.22 1
-2 4 -12 427.52 11.51 3
-2 -4 -12 417.43 10.54 2
-2 4 -12 440.11 10.68 2
-2 4 -12 391.82 10 1
-2 -4 -12 409.26 9.99 1
-2 4 -10 99.54 3.19 2
-2 -4 -10 94.07 3.08 2
2 -4 -10 95.52 2.99 1
-2 4 -10 96.82 2.88 1
2 4 -10 98.56 3.26 4
-2 4 -10 100.15 3.71 3
-2 4 -8 401.8 9.99 1
2 -4 -8 410.76 10.09 1
-2 4 -8 411.75 10.13 2
-2 4 -8 409.73 10.6 3
2 4 -8 390.16 10.29 4
2 -4 -6 934.66 21.79 1
-2 4 -6 860.64 21.71 1
2 4 -6 926.91 22.02 4
-2 4 -6 920.77 21.98 3
-2 4 -6 941.55 21.67 2
-2 4 -4 1576.55 36.57 2
-2 4 -2 1.47 0.26 2
-2 4 0 3407.42 78.79 1
-2 -4 2 1.15 0.6 4
2 -4 2 1.66 0.59 1
-2 4 2 1.84 0.52 1
2 -4 4 1595.12 37.66 1
-2 4 4 1624.89 37.68 1
-2 -4 4 1612.19 37.82 4
2 4 6 904.22 21.7 2
2 -4 6 921.29 21.83 1
-2 4 6 930.22 21.85 1
-2 -4 6 934.7 22.06 4
-2 4 6 913.57 21.58 2
2 -4 8 402.94 10.13 1
-2 4 8 404.99 10.06 2
2 4 8 406.53 10.18 2
-2 4 8 415.68 10.1 1
-2 4 10 104.6 3.04 1
-2 4 10 100.29 3.2 2
2 -4 10 98.76 3.1 1
2 4 10 106.72 3.35 2
-2 -4 12 440.34 10.68 1
2 -4 12 424.87 10.78 1
-2 4 12 425.06 11.12 2
-2 4 12 445.14 10.69 1
2 4 12 441.6 11.26 2
-2 4 14 269.49 7.42 2
-2 -4 14 266.46 6.68 1
-2 4 14 267.94 6.69 1
2 4 14 275.47 7.54 2
2 -4 14 252.36 6.87 1
-2 -4 16 259.26 7.43 3
-2 -4 16 251.75 7.05 2
-2 -4 16 218.24 5.87 1
2 4 16 244.99 6.89 2
-2 4 16 233.52 6.74 2
2 -4 16 209.36 6.74 2
-2 -4 16 220.93 5.64 1
2 -4 18 43.91 2.44 2
-2 4 18 46.2 2.4 2
-2 4 18 42.5 3.02 3
2 4 18 46.94 2.44 2
-2 -4 18 45.44 2.52 2
-2 -4 20 21.56 1.91 2
-2 4 20 21.14 1.79 2
2 -4 20 25.63 1.98 2
2 4 20 19.74 1.76 2
-2 -4 22 58.08 3.27 2
2 -4 22 63.78 3.32 2
-2 4 22 59.21 3.14 2
2 4 22 69.55 3.34 2
2 4 24 7.18 1.51 2
-2 -4 24 6.29 1.56 2
-2 4 24 6.83 1.49 2
2 -4 24 4.42 1.44 2
2 4 26 23.19 2.37 2
-2 -4 26 23.56 2.4 2
-2 4 26 24.53 2.3 2
2 -4 26 23.07 2.41 2
2 4 28 5.53 1.79 2
-2 -4 28 5.9 1.85 2
-2 4 28 5.21 1.69 2
2 -4 28 7.67 1.9 2
2 4 30 3.62 1.9 2
2 -4 30 2.83 1.73 2
-2 -4 30 -0.21 1.82 2
-2 4 30 0.94 1.69 2
-2 6 -26 4.95 1.21 4
-2 6 -24 2.79 1.07 4
-2 6 -22 50.32 2.6 4
-2 -6 -18 14.34 0.84 4
-2 -6 -18 12.42 0.72 1
-2 -6 -18 16.01 1.44 2
-2 6 -16 186.87 6.49 3
2 6 -16 176.56 5.42 4
-2 -6 -16 165.56 4.63 4
-2 -6 -16 164.98 4.53 1
-2 -6 -16 185.47 5.32 2
2 -6 -16 169.96 4.83 1
-2 -6 -14 30.76 1.33 1
-2 -6 -14 28.42 1.63 2
2 -6 -14 29.33 1.47 1
-2 -6 -14 30.06 1.41 4
2 6 -14 26.94 1.74 4
-2 6 -14 27.24 1.32 1
-2 6 -14 30.46 2.19 3
2 6 -12 453.97 11.99 4
-2 6 -12 476.41 12.58 3
-2 -6 -12 470.28 11.62 2
-2 -6 -12 446.86 11.32 1
2 -6 -12 463.48 11.52 1
-2 6 -12 454.19 11.4 1
-2 -6 -10 248.95 6.48 2
2 6 -10 250.1 6.97 4
2 -6 -10 239.41 6.51 1
-2 6 -10 239.93 6.44 1
-2 -6 -10 240.09 6.39 1
-2 6 -10 230.77 7.02 3
2 -6 -8 349.79 8.91 1
-2 6 -8 346.64 9.21 3
2 6 -8 341.62 9.27 4
-2 6 -8 340.9 8.83 1
-2 -6 -8 340.3 8.66 2
-2 6 -8 349.46 8.76 2
-2 6 -6 1167.1 27.94 1
2 -6 -6 1235.78 28.03 1
-2 6 -6 1165.32 27.65 2
-2 -6 -6 1200.75 27.62 2
-2 -6 -6 1142.42 27.98 4
2 6 -6 1139.71 28.28 4
-2 -6 -4 507.94 12.58 4
-2 6 -4 501.78 12.04 2
-2 6 -2 8.73 0.47 2
2 6 -2 7.88 0.96 4
-2 6 0 1081.47 25.87 1
2 6 0 1093 26.11 4
-2 6 2 9.85 0.86 1
2 -6 2 9.31 0.96 1
2 -6 2 9.7 0.48 2
-2 6 4 532.68 12.89 1
-2 -6 4 533.27 13.13 4
-2 6 4 500.62 12.16 2
2 -6 4 537.22 12.92 1
2 -6 4 529.37 12.4 2
-2 -6 6 1192.34 28.64 4
2 -6 6 1198.88 28.36 1
-2 6 6 1207.09 28.34 1
-2 6 6 1186.91 27.8 2
2 -6 6 1186 28.06 2
-2 6 8 357.4 8.6 2
2 -6 8 306.25 8.76 2
2 6 8 360.4 8.77 2
-2 6 8 350.38 8.89 1
2 -6 8 347.06 8.92 1
-2 6 10 245.22 6.21 4
-2 -6 10 255.81 6.7 1
-2 6 10 254.19 6.72 1
2 6 10 255.63 6.77 2
-2 6 10 245.49 6.59 2
2 -6 10 253.19 6.74 1
-2 -6 12 467.21 11.79 1
2 -6 12 467.88 11.88 1
2 6 12 482.74 12.12 2
-2 6 12 484.38 11.83 1
-2 6 12 469.65 11.95 2
2 -6 14 29.32 1.54 1
-2 6 14 30 1.44 1
-2 6 14 32.26 1.71 2
2 6 14 31.46 1.79 2
-2 -6 14 31.49 1.44 1
-2 -6 16 202.33 6.06 2
2 -6 16 177.11 5.12 1
-2 6 16 188.25 5.68 2
-2 -6 16 177.2 4.97 1
2 6 16 189.92 5.82 2
-2 -6 18 15.28 1.54 2
-2 6 18 17.06 1.49 2
2 6 18 13.97 1.48 2
-2 -6 18 15.42 0.92 1
-2 6 20 8.44 1.28 2
-2 -6 20 7.53 1.39 2
2 6 20 8.55 1.36 2
-2 6 22 50.89 2.77 2
2 6 22 45.85 2.81 2
-2 -6 22 57.35 3.17 2
-2 6 24 1.98 1.18 2
2 6 24 2.37 1.25 2
-2 -6 24 1.15 1.39 2
2 -6 26 1.92 1.48 2
-2 6 26 2.8 1.46 2
2 6 26 4.33 1.56 2
-2 -6 26 3.82 1.69 2
-2 6 28 8.99 1.87 2
2 -6 28 10.8 2.11 2
2 6 28 13.18 2.04 2
-2 -6 28 10.73 2.19 2
-2 6 30 22.77 2.54 2
2 -6 30 29.25 2.96 2
-2 -6 30 24.04 2.82 2
2 6 30 26.32 2.69 2
-2 8 -26 21.73 1.93 4
-2 8 -24 7.8 1.42 4
-2 8 -22 4.11 1.24 4
2 -8 -20 30 1.57 1
-2 -8 -20 28.44 1.24 1
2 8 -20 39.18 2.31 4
-2 -8 -18 76.31 2.63 1
2 -8 -18 81.85 2.89 1
-2 8 -18 93.02 4.45 3
2 8 -18 88.57 3.61 4
-2 -8 -18 92.74 3.37 2
-2 -8 -16 154.34 4.6 1
2 8 -16 170.04 5.55 4
2 -8 -16 160.37 4.83 1
-2 8 -16 174.51 6.25 3
-2 -8 -16 168.13 5.09 2
-2 -8 -16 164.04 4.6 4
-2 -8 -14 299.58 7.81 1
-2 8 -14 312.12 9.17 3
2 -8 -14 301.78 8.01 1
-2 -8 -14 307.24 8.07 2
-2 8 -14 294.77 7.89 1
-2 -8 -14 293.84 7.79 4
2 8 -14 272.82 8.53 4
2 8 -12 307.02 8.73 4
-2 -8 -12 293.27 7.97 4
-2 -8 -12 304.48 8 1
-2 8 -12 308.41 8.86 3
-2 -8 -12 303.68 8 2
-2 8 -12 290.78 8.04 1
2 -8 -12 316.97 8.17 1
2 8 -10 488.25 12.59 4
-2 -8 -10 469.06 11.9 4
-2 8 -10 451.19 11.89 1
2 -8 -10 473.99 11.99 1
-2 8 -10 474.72 12.44 3
-2 -8 -10 463.78 11.66 2
-2 -8 -10 471.79 11.87 1
-2 8 -8 313.1 8.32 1
-2 -8 -8 311.26 7.89 2
-2 -8 -8 296.67 8.25 4
2 8 -8 317.88 8.85 4
2 -8 -8 321.37 8.39 1
-2 -8 -8 308.19 8.24 1
-2 -8 -6 480.94 12.25 1
2 8 -6 478.44 12.71 4
-2 -8 -6 474.64 12.29 4
2 -8 -6 505 12.38 1
-2 -8 -6 483.24 11.71 2
-2 8 -6 475.38 12.26 1
-2 -8 -4 10.23 1.14 4
2 8 -2 445.56 11.73 4
2 8 0 84.72 3.25 4
-2 8 0 90.17 3.09 1
2 -8 2 441.67 10.47 2
2 8 2 451.93 11.62 4
-2 8 2 438.15 11.38 1
2 -8 2 443.75 11.42 1
-2 -8 4 11.54 1.32 4
2 -8 4 12.98 1.16 1
-2 8 4 12.59 0.51 2
2 -8 4 13.05 0.73 2
-2 8 4 11.85 1.06 1
-2 8 6 501.12 12.47 1
-2 8 6 479.51 11.64 2
2 -8 6 484.65 12.47 1
2 -8 6 492.31 11.99 2
-2 -8 6 503.29 12.46 1
-2 8 8 309.79 7.78 2
-2 8 8 316.5 8.37 1
2 -8 8 295.84 8.32 1
-2 -8 8 327.41 8.39 1
2 -8 8 308.85 8.09 2
2 -8 10 484.56 12.25 2
-2 8 10 475.26 11.9 2
-2 8 10 485.72 12.31 1
2 -8 10 472.1 12.28 1
-2 8 10 483.1 11.9 4
-2 -8 10 494.13 12.28 1
-2 8 12 322.29 8.44 2
2 -8 12 323.97 8.64 1
-2 -8 12 323.7 8.57 1
-2 8 12 315.37 8.59 1
2 8 12 327.59 8.61 2
-2 -8 14 319.44 8.39 1
2 8 14 313.69 8.62 2
-2 8 14 313.3 8.48 2
2 -8 14 311.56 8.46 1
2 -8 14 321.79 8.88 2
-2 8 14 316.54 8.44 1
-2 -8 16 175.48 5.11 1
2 8 16 183.54 5.62 2
2 -8 16 174.28 5.24 1
-2 8 16 176.46 5.45 2
2 -8 16 181.41 5.81 2
2 -8 18 92.52 3.21 1
2 8 18 92.94 3.66 2
2 -8 18 87.83 3.78 2
-2 8 18 92.62 3.56 2
-2 -8 18 89.33 3.01 1
-2 8 20 41.74 2.34 2
2 -8 20 37.13 1.83 1
2 8 20 40.11 2.35 2
-2 -8 20 34.88 1.58 1
-2 8 22 4.6 1.26 2
2 8 22 4.59 1.22 2
-2 8 24 8.39 1.56 2
2 8 24 8.52 1.59 2
-2 -8 24 8.22 1.76 2
-2 -8 26 27.45 2.69 2
2 8 26 25 2.33 2
-2 8 26 25.45 2.29 2
-2 -8 28 62.27 4.05 2
2 8 28 66.21 3.77 2
-2 8 28 72.06 3.82 2
-2 8 30 19.1 2.35 2
2 8 30 14.48 2.25 2
-2 -8 30 15.94 2.57 2
-2 10 -26 9.63 1.72 4
-2 10 -24 21.46 2.12 4
2 -10 -22 1.5 0.9 1
-2 10 -22 0.7 1.35 4
-2 -10 -22 0.93 0.61 1
2 -10 -20 5.96 1.03 1
2 10 -20 4.67 1.38 4
-2 10 -20 2.92 1.52 3
-2 -10 -20 4.85 0.82 1
-2 -10 -18 136.42 4.46 2
-2 10 -18 142.49 5.75 3
2 -10 -18 133.68 4.3 1
2 10 -18 136.7 5.08 4
-2 -10 -18 122.94 4.01 1
2 -10 -16 117.2 3.99 1
-2 -10 -16 121.36 4 2
2 10 -16 122.73 4.73 4
-2 10 -16 128.74 5.12 3
-2 -10 -16 113.63 3.8 1
2 10 -14 525.29 14.2 4
-2 10 -14 522.36 14.3 3
-2 -10 -14 530.78 13.23 1
2 -10 -14 517.66 13.38 1
-2 10 -14 507.38 13.29 1
-2 -10 -14 533.54 13.19 2
-2 -10 -14 515.61 13.15 4
-2 10 -12 9.64 1.06 1
-2 -10 -12 8.71 1.03 4
2 10 -12 8.48 1.34 4
-2 10 -12 10.32 1.3 3
2 -10 -12 7.09 1.03 1
-2 -10 -12 10.36 0.98 2
-2 -10 -12 9.84 1.06 1
-2 -10 -10 501.53 12.57 1
-2 10 -10 480.63 12.62 1
2 -10 -10 493.51 12.67 1
-2 -10 -10 489.98 12.11 2
2 10 -10 476.76 13.25 4
-2 -10 -10 479.36 12.54 4
2 -10 -8 148.48 4.75 1
2 10 -8 147.32 5.19 4
-2 -10 -8 151.05 4.65 1
-2 -10 -8 146.94 4.11 2
-2 10 -8 137.51 4.62 1
-2 -10 -8 139.95 4.63 4
-2 -10 -6 537.23 13.37 1
-2 -10 -6 522.15 13.43 4
-2 -10 -6 513.42 12.58 2
-2 10 -6 498.47 13.36 1
2 -10 -6 541.29 13.51 1
-2 -10 -4 52.02 2.35 1
2 -10 -4 52.41 2.42 1
-2 -10 -4 55.61 2.54 4
2 10 -2 938.85 23.4 4
2 10 0 971.61 23.97 4
-2 10 0 960.03 23.61 1
2 10 2 878.93 22.01 4
-2 -10 2 889.82 21.72 1
2 -10 2 874.41 20.6 2
-2 10 2 892.49 21.79 1
2 -10 2 913.02 21.83 1
-2 -10 4 56.01 2.46 1
2 -10 4 54.04 2.48 1
2 -10 4 53.96 1.78 2
-2 10 4 52.21 2.41 1
-2 -10 6 546.39 13.92 1
2 -10 6 537.29 13.99 1
-2 10 6 552.29 12.86 2
-2 10 6 548.06 13.99 1
2 -10 6 524.6 13.23 2
2 -10 8 142.76 4.3 2
-2 -10 8 144.91 4.7 1
-2 10 8 148.78 3.97 2
-2 10 8 144.26 4.74 1
2 -10 8 153.62 4.85 1
-2 10 10 503.55 12.79 4
2 -10 10 504.61 12.81 2
-2 -10 10 504.17 13.06 1
-2 10 10 506.59 13.13 1
-2 10 10 503.86 12.4 2
2 -10 10 509.69 13.12 1
-2 -10 12 9.3 1.14 1
-2 10 12 12.94 1.24 1
2 -10 12 9.46 1.17 1
-2 10 12 9.12 0.92 4
-2 10 12 9.93 0.87 2
-2 10 14 539.67 13.93 2
-2 10 14 566.71 14.26 1
-2 -10 14 549.33 14.13 1
2 10 14 573.51 14.19 2
2 -10 14 543.56 14.21 1
2 -10 14 563.41 14.43 2
2 -10 16 133.51 4.68 2
2 10 16 128.78 4.4 2
-2 10 16 130.79 4.3 2
2 -10 16 127.19 4.33 1
-2 -10 16 129.2 4.24 1
2 -10 18 147.5 5.23 2
-2 10 18 142.35 4.81 2
2 -10 18 148.26 4.74 1
2 10 18 146.72 4.96 2
-2 -10 18 141.03 4.52 1
2 10 20 7.23 1.24 2
2 -10 20 5.56 1.14 1
-2 -10 20 5.5 1.01 1
2 -10 20 4.79 1.28 2
-2 10 20 4.73 1.14 2
2 10 22 2.33 1.2 2
2 -10 22 1.51 1.16 2
-2 10 22 2.06 1.1 2
2 -10 24 22.98 2.3 2
-2 10 24 20.74 1.98 2
2 10 24 16.15 1.87 2
2 -10 26 10.93 1.99 2
-2 10 26 15.75 1.95 2
2 10 26 14.21 1.93 2
2 -10 28 -0.77 1.6 2
-2 10 28 -0.33 1.38 2
2 10 28 0.17 1.52 2
-2 10 30 23.07 2.48 2
2 10 30 25.22 2.67 2
-2 12 -26 15.53 2.03 4
-2 12 -24 11.14 1.9 4
-2 12 -22 4.65 1.52 4
2 12 -22 4.79 1.58 4
-2 -12 -22 4.51 0.93 1
2 -12 -22 4.21 1.08 1
-2 12 -22 5.8 1.94 3
-2 12 -20 145.7 6.02 3
-2 -12 -20 119.23 4.04 1
2 12 -20 132.21 5.24 4
2 -12 -20 127.33 4.31 1
-2 -12 -18 5.83 1.01 1
-2 12 -18 8.88 1.71 3
2 -12 -18 9.11 1.23 1
2 12 -18 5.8 1.55 4
-2 -12 -18 7.01 1.2 2
-2 12 -16 8.99 1.53 3
-2 -12 -16 6.23 1.01 2
2 -12 -16 7.3 1.16 1
-2 -12 -16 7.92 1.08 1
2 12 -16 5.96 1.46 4
-2 12 -14 2.36 1.07 3
2 12 -14 1.97 1.18 4
2 -12 -14 3.03 0.92 1
-2 -12 -14 1.45 0.79 1
-2 -12 -14 2.09 0.79 2
-2 12 -14 3.97 0.93 1
-2 -12 -12 27.08 1.73 4
2 -12 -12 23.36 1.73 1
2 12 -12 29.12 2.3 4
-2 -12 -12 25.87 1.41 2
-2 12 -12 22.76 1.67 1
-2 -12 -12 25.89 1.67 1
-2 -12 -10 229.83 6.76 4
2 12 -10 212.18 7.33 4
-2 12 -10 230.67 6.86 1
2 -12 -10 221.63 6.8 1
-2 -12 -10 225.54 6.69 1
-2 -12 -10 227.16 6.07 2
2 12 -8 1099.82 28.1 4
-2 -12 -8 1139.07 27.31 1
2 -12 -8 1152.1 27.48 1
-2 -12 -8 1116.92 26.43 2
-2 12 -8 1058 27.34 1
-2 -12 -8 1138.27 27.37 4
2 -12 -6 481.66 12.28 1
-2 -12 -6 450.84 12.17 4
-2 12 -6 455.84 12.21 1
-2 -12 -6 443.12 11.12 2
-2 -12 -6 472.86 12.15 1
-2 -12 -4 1326.01 32.69 4
-2 -12 -4 1328.04 32.53 1
2 -12 -4 1387.78 32.71 1
2 12 -2 243.65 7.64 4
2 12 0 146.58 5.29 4
-2 12 0 154.26 5.08 1
-2 12 2 232.4 7.11 1
2 -12 2 239.02 5.86 2
2 12 2 237.95 7.41 4
-2 12 4 1393.22 32.56 1
2 -12 4 1372.55 32.51 1
2 -12 4 1311.22 31.25 2
2 12 4 1318.51 32.72 4
-2 -12 4 1342.46 32.39 1
-2 12 6 454.7 12.28 1
-2 -12 6 451.18 12.19 1
2 -12 6 457.7 11.34 2
2 -12 6 471.83 12.33 1
-2 12 8 1130.84 28.08 4
-2 -12 8 1126.35 28.14 1
-2 12 8 1135.35 28.28 1
-2 12 8 1176.2 26.99 2
2 -12 8 1135.89 27.49 2
2 -12 8 1178.87 28.3 1
2 -12 10 238.34 7.19 1
-2 12 10 234.22 7.19 1
-2 12 10 243.68 6.29 2
-2 -12 10 237.9 7.11 1
-2 12 10 234.95 6.95 4
-2 -12 12 24.48 1.77 1
2 -12 12 27.43 1.92 1
-2 12 12 30.02 1.75 4
-2 12 12 28.44 1.88 1
-2 12 12 28.89 1.43 2
-2 12 14 3.21 0.72 2
2 -12 14 3.71 1.11 1
-2 12 14 3.73 1.01 1
2 -12 14 2.67 0.86 2
-2 -12 14 3.46 1.02 1
2 -12 16 9.27 1.27 2
-2 -12 16 8.2 1.3 2
-2 12 16 9.74 1.08 2
2 -12 16 7.16 1.3 1
-2 -12 16 9.25 1.24 1
2 -12 18 11.44 1.43 2
-2 -12 18 8.48 1.23 1
2 -12 18 6.91 1.27 1
-2 12 18 9.97 1.19 2
-2 -12 18 10.3 1.47 2
-2 -12 20 158.06 5.71 2
2 -12 20 145.61 5.02 1
2 -12 20 151.11 5.54 2
-2 12 20 152.81 5.12 2
-2 -12 20 144.5 4.85 1
2 -12 22 7.5 1.58 2
-2 -12 22 4.36 1.51 2
2 12 22 5.21 1.32 2
-2 12 22 7.13 1.36 2
2 -12 24 14.52 1.94 2
2 12 24 12.69 1.78 2
-2 12 24 8.86 1.52 2
-2 -12 24 11.5 1.91 2
2 -12 26 17.43 2.24 2
-2 12 26 17.18 2.05 2
-2 -12 26 16.08 2.32 2
2 -12 28 14.46 2.25 2
-2 12 28 12.42 1.97 2
-2 12 30 2.9 1.68 2
-2 14 -26 1.71 1.59 4
-2 14 -24 21.26 2.43 4
-2 14 -24 22.37 2.98 3
-2 14 -22 18.03 2.34 4
-2 -14 -22 12.52 1.34 1
-2 14 -22 14.06 2.39 3
2 14 -22 10.41 1.95 4
2 -14 -22 13.93 1.51 1
2 -14 -20 1.89 1.03 1
-2 14 -20 1.67 1.62 3
2 14 -20 3.65 1.58 4
-2 -14 -20 0.69 0.87 1
-2 14 -20 0.9 1.47 4
-2 -14 -18 5.35 1.15 2
2 14 -18 6.1 1.73 4
-2 14 -18 6.49 1.6 3
2 14 -16 1.05 1.39 4
-2 14 -16 -0.16 1.1 3
-2 -14 -16 -0.08 0.89 2
2 14 -14 49.69 3.19 4
-2 14 -14 43.19 2.68 3
-2 14 -14 47.81 2.51 1
-2 -14 -14 47.56 2.12 2
-2 -14 -12 107.72 3.47 2
-2 14 -12 107.23 4.18 1
2 14 -12 112.28 4.91 4
-2 14 -10 5.06 1.11 1
-2 -14 -10 4.77 0.74 2
2 14 -10 5.71 1.36 4
-2 -14 -8 425.25 10.35 2
2 14 -8 402.07 12.12 4
-2 14 -8 400.02 11.47 1
-2 -14 -6 107.84 3.16 2
-2 14 -6 110.56 4.26 1
2 14 -2 40.6 2.65 4
2 14 0 1375.35 32.53 4
-2 14 0 1353.97 32.05 1
2 -14 0 1290.52 30 2
2 14 2 35.22 2.38 4
-2 14 2 32.75 2.13 1
2 -14 2 34.48 1.21 2
2 -14 4 879.79 21.39 2
-2 14 4 938.89 22.95 1
-2 -14 4 915.24 22.74 1
2 -14 4 937.97 22.89 1
2 14 4 911.92 23.17 4
-2 14 6 107.28 4.32 1
-2 -14 6 112.91 4.3 1
2 -14 6 114.39 3.42 2
2 -14 6 115.05 4.39 1
-2 -14 8 441.21 11.78 1
-2 14 8 409.11 11.79 1
-2 14 8 433.81 11.77 4
2 -14 8 423.58 10.84 2
2 -14 8 424.84 11.8 1
-2 -14 10 4.06 1.17 1
-2 14 10 3.82 1.12 4
-2 14 10 5.41 1.12 1
2 -14 10 2.63 1.15 1
-2 14 12 122.5 4.53 1
2 -14 12 115.75 4.03 2
-2 14 12 108.26 4.15 4
-2 -14 12 117.52 4.39 1
2 -14 12 121.52 4.52 1
-2 14 12 117.79 3.58 2
-2 14 14 55.27 2.79 1
-2 -14 14 50.24 2.66 1
-2 14 14 53.74 2.53 4
-2 14 14 49.81 2.11 2
2 -14 14 45.25 2.43 2
2 -14 14 48.24 2.72 1
-2 -14 16 0.99 1.05 1
2 -14 16 1.27 0.93 2
-2 -14 16 0.24 0.87 2
-2 14 16 1.41 0.84 2
2 -14 16 0.47 1.15 1
2 -14 18 7.16 1.33 2
-2 -14 18 9.31 1.49 2
2 -14 18 8.71 1.49 1
-2 -14 18 9.48 1.42 1
-2 14 18 10.8 1.2 2
-2 -14 20 1.94 1.24 2
2 -14 20 1.13 1.16 2
-2 -14 20 2.51 1.21 1
2 -14 20 1.6 1.27 1
-2 14 20 1.24 0.94 2
2 -14 22 18.26 2.02 2
-2 14 22 17.01 1.74 2
-2 -14 22 15.76 2.06 2
-2 14 24 25.85 2.13 2
-2 -14 24 24.98 2.55 2
2 -14 24 26.78 2.43 2
2 -14 26 -0.37 1.64 2
-2 14 26 0.56 1.3 2
-2 -14 26 -1.15 1.76 2
2 -14 28 18.16 2.44 2
-2 14 28 18.45 2.11 2
-2 -14 28 16.7 2.53 2
-2 14 30 0.49 1.58 2
-2 16 -26 3.06 1.92 4
-2 16 -26 -0.28 2.09 3
-2 16 -24 3.05 2.08 3
-2 16 -24 3.36 1.92 4
2 16 -24 3.61 1.89 4
-2 16 -22 16.81 2.46 3
-2 16 -22 19.42 2.48 4
2 16 -22 16.92 2.39 4
-2 16 -20 21.86 2.57 3
-2 16 -20 22.97 2.67 4
2 16 -20 23.27 2.65 4
2 16 -18 7.65 1.89 4
-2 16 -18 4.4 1.89 4
-2 16 -18 4.63 1.57 3
2 -16 -18 6.08 1.32 1
-2 -16 -18 2.23 1 2
-2 -16 -18 3.15 1.14 1
-2 16 -16 5.94 1.46 3
-2 -16 -16 4.06 1.2 1
2 -16 -16 6.61 1.36 1
-2 -16 -16 4.59 0.98 2
2 16 -16 4.33 1.64 4
-2 16 -14 5.94 1.28 1
-2 -16 -14 4.2 1.16 1
2 16 -14 5.68 1.7 4
2 -16 -14 4.93 1.29 1
-2 -16 -14 4.91 0.91 2
2 -16 -12 75.18 3.47 1
-2 -16 -12 76.36 3.37 1
2 16 -12 66.99 3.95 4
-2 -16 -12 70.83 2.61 2
-2 16 -12 77.39 3.52 1
-2 -16 -10 293.03 8.68 1
2 16 -10 285.21 9.64 4
2 -16 -10 298.44 8.88 1
-2 -16 -10 295.85 7.65 2
-2 16 -10 289.89 8.91 1
2 -16 -8 689.97 17.34 1
-2 16 -8 603.49 17.16 1
-2 -16 -8 657.84 15.82 2
2 16 -8 633.84 18.05 4
-2 -16 -8 673.24 17.12 1
-2 -16 -6 409.11 10.12 2
-2 -16 -6 411.26 11.46 1
-2 16 -6 387.97 11.58 1
2 -16 -6 433.09 11.7 1
-2 -16 -4 547.29 14.42 1
2 -16 -4 555.83 14.61 1
2 16 -4 490.47 15.01 4
2 16 -2 73.26 3.82 4
-2 16 0 133.37 5.07 1
2 -16 0 129.56 3.25 2
2 16 0 144.33 5.5 4
-2 16 2 75.35 3.51 1
2 -16 2 71.38 2.12 2
2 16 2 76.53 3.81 4
2 16 4 531.16 14.78 4
2 -16 4 515.99 12.73 2
-2 -16 4 537.79 14.27 1
-2 16 4 539.59 14.5 1
2 -16 4 530.39 14.37 1
2 -16 6 434.07 11.81 1
-2 -16 6 407.27 11.54 1
2 16 6 416.91 12.08 4
2 -16 6 402.82 10.33 2
-2 16 6 411.37 11.77 1
-2 16 6 410.32 11.79 4
-2 -16 8 646.68 17.13 1
-2 16 8 649.58 17.37 1
2 -16 8 655.9 17.28 1
2 -16 8 647.08 16.07 2
-2 16 8 662.48 17.35 4
-2 -16 10 317.96 9.32 1
-2 16 10 310.59 9.49 1
2 -16 10 324.77 9.5 1
-2 16 10 302.95 9.31 4
-2 -16 12 74.46 3.56 1
2 -16 12 81.28 3.18 2
-2 16 12 86.27 3.84 1
2 -16 12 77.85 3.73 1
-2 16 12 82.9 3.63 4
-2 16 14 5.92 1.36 1
2 -16 14 4.17 1.4 1
-2 -16 14 5.56 1.34 1
2 -16 14 5.45 1.03 2
-2 16 14 5.05 1.22 4
2 -16 16 8.44 1.3 2
-2 -16 16 5.4 1.44 1
-2 -16 16 5.6 1.25 2
2 -16 16 7.29 1.53 1
-2 16 16 6.13 0.98 2
2 -16 18 7.91 1.63 1
2 -16 18 4.94 1.31 2
-2 -16 18 8.68 1.5 2
-2 16 18 6.84 1.12 2
-2 -16 18 3.96 1.39 1
-2 16 20 29.08 1.93 2
-2 -16 20 29.98 2.44 2
2 -16 20 26.59 2.25 2
-2 16 22 21 1.82 2
-2 -16 22 20.33 2.26 2
2 -16 22 19.43 2.14 2
-2 16 24 4.43 1.38 2
2 -16 24 4.44 1.64 2
-2 -16 24 7 1.85 2
-2 16 26 6.49 1.58 2
2 -16 26 8.51 1.96 2
-2 -16 26 4.25 1.81 2
-2 16 28 5.29 1.7 2
2 -16 28 9.11 2.17 2
-2 16 30 14.45 2.13 2
-2 18 -26 39 3.9 3
-2 18 -26 45.28 3.64 4
-2 18 -24 2.62 2.02 4
-2 18 -24 3.08 1.96 3
2 18 -24 1.48 1.94 4
-2 18 -22 15.9 2.47 4
2 18 -22 17.12 2.51 4
-2 18 -22 15.96 2.56 3
2 -18 -20 9.27 1.57 1
2 18 -20 15.66 2.58 4
-2 18 -20 12.47 2.16 3
-2 18 -20 9.98 2.26 4
-2 -18 -20 10.32 1.53 1
-2 18 -18 163.54 6.51 3
2 18 -18 174.59 7.09 4
-2 -18 -18 164.44 5.21 2
2 -18 -18 167.54 5.87 1
-2 18 -18 167.43 7.03 4
-2 -18 -18 165.99 5.73 1
2 -18 -16 2.81 1.37 1
-2 18 -16 0.86 1.16 3
-2 -18 -16 0.89 0.96 2
-2 -18 -16 4.08 1.3 1
-2 18 -16 3.71 1.81 4
2 18 -16 2.4 1.73 4
2 -18 -14 262.73 8.17 1
-2 -18 -14 254.27 7.96 1
2 18 -14 249.91 9.16 4
-2 -18 -14 258.19 7.05 2
-2 -18 -12 11.25 1.03 2
-2 18 -12 9.36 1.55 1
2 18 -12 10.77 2.03 4
2 -18 -12 9.79 1.64 1
-2 -18 -12 10.55 1.64 1
2 -18 -10 477.05 12.94 1
-2 -18 -10 450.05 11.36 2
-2 18 -10 438.49 12.96 1
-2 -18 -10 474.33 12.77 1
2 18 -10 447.38 13.83 4
2 18 -8 1.87 1.56 4
-2 -18 -8 3.26 1.22 1
-2 18 -8 5.41 1.4 1
-2 -18 -8 4.53 0.7 2
2 -18 -8 4.94 1.37 1
2 -18 -6 700.85 18.11 1
-2 -18 -6 678.5 16.28 2
-2 18 -6 643.42 18.07 1
-2 -18 -6 684.27 17.88 1
2 -18 -4 71.28 3.62 1
-2 -18 -4 74.4 3.54 1
2 18 -4 73.26 4.05 4
2 18 -2 129.43 5.63 4
2 18 0 131.87 5.57 4
2 -18 0 144.78 5.31 1
-2 -18 0 127.48 4.97 1
2 -18 0 128.28 3.23 2
-2 18 0 129.29 5.22 1
2 18 2 145.51 5.93 4
2 -18 2 146.93 5.53 1
-2 -18 2 140.91 5.32 1
2 -18 2 139.43 3.76 2
-2 18 2 152.64 5.66 1
-2 18 4 71.31 3.63 1
-2 18 4 62.98 3.58 4
2 18 4 68.77 3.83 4
2 -18 4 76.26 3.71 1
2 -18 4 70.9 2.3 2
-2 -18 4 69.33 3.47 1
2 18 6 665.8 18.01 4
-2 18 6 648 17.67 4
-2 18 6 655.47 17.61 1
2 -18 6 626.23 15.81 2
2 -18 6 701.66 17.64 1
-2 -18 6 643.77 17.29 1
-2 -18 8 4.71 1.37 1
-2 18 8 3.45 1.29 4
2 -18 8 4.6 0.78 2
-2 18 8 4.45 1.38 1
2 -18 8 5.6 1.54 1
2 -18 10 483.71 13.43 1
-2 -18 10 471.53 13.24 1
-2 18 10 475.99 13.41 4
-2 18 10 460.09 13.45 1
2 -18 12 13.45 1.28 2
2 -18 12 13.75 1.83 1
-2 18 12 14.86 1.8 4
-2 -18 12 10.93 1.73 1
-2 18 12 11.04 1.68 1
-2 18 14 291.92 8.77 4
2 -18 14 280.59 8.85 1
-2 -18 14 273.46 8.68 1
2 -18 14 276.62 8.15 2
-2 -18 16 4.52 1.55 1
2 -18 16 2.27 1.51 1
2 -18 16 2.14 1.07 2
-2 -18 16 2.29 1.13 2
-2 -18 18 183.66 6.55 1
2 -18 18 195.78 6.83 1
2 -18 18 190.07 6.44 2
-2 -18 18 193.75 6.61 2
-2 -18 20 10.66 1.77 2
2 -18 20 10.72 1.68 2
2 -18 22 20.08 2.2 2
-2 -18 22 18.45 2.15 2
2 -18 24 5.84 1.73 2
-2 -18 24 3.99 1.78 2
2 -18 26 50.56 3.54 2
-2 -18 26 56.44 3.68 2
-2 20 -26 1.16 2.06 4
-2 20 -24 15.91 2.62 3
2 20 -24 10.49 2.5 4
-2 20 -24 17.43 2.75 4
-2 20 -22 1.91 1.64 3
-2 20 -22 1.69 1.91 4
2 20 -22 2.6 2.11 4
2 -20 -20 31.72 2.49 1
-2 -20 -20 26.32 2.23 1
-2 20 -20 29.18 2.8 3
-2 20 -20 30.54 3.31 4
2 20 -20 28.3 3.2 4
-2 20 -18 8.95 2.19 4
-2 -20 -18 7.91 1.24 2
-2 -20 -18 10.06 1.65 1
2 -20 -18 8.88 1.74 1
-2 20 -18 7.41 1.71 3
2 20 -18 11.55 2.44 4
2 -20 -16 107.96 4.71 1
-2 -20 -16 110.67 3.73 2
-2 -20 -16 102.05 4.5 1
2 20 -16 105.94 5.61 4
-2 20 -16 112.85 5.72 4
-2 20 -14 145.46 6.58 4
-2 -20 -14 143.49 4.43 2
-2 -20 -14 146.34 5.53 1
2 -20 -14 149.18 5.67 1
2 20 -14 143.4 6.53 4
-2 -20 -12 82.35 2.87 2
-2 -20 -12 83.4 3.93 1
-2 20 -12 84.79 4.14 1
2 20 -12 81.01 4.79 4
2 -20 -12 85.55 4.11 1
2 -20 -10 216.51 7.24 1
2 20 -10 194.08 7.97 4
-2 -20 -10 206.74 5.64 2
-2 -20 -10 214.11 7.1 1
-2 20 -10 194.67 7.21 1
-2 -20 -8 154.39 5.79 1
-2 -20 -8 158.15 4.37 2
2 20 -8 141.74 6.48 4
2 -20 -8 151.37 5.87 1
-2 20 -8 147.98 5.97 1
-2 -20 -6 159.12 4.41 2
-2 -20 -6 156.41 5.9 1
-2 20 -6 156.82 6.15 1
2 -20 -6 168.05 6.16 1
2 20 -4 49 3.5 4
2 -20 -4 48.04 3.08 1
-2 -20 -4 44.87 2.88 1
2 20 -2 315.51 10.59 4
-2 20 0 9.27 1.84 4
2 20 0 10.28 1.91 4
2 -20 0 8.92 1.76 1
-2 -20 0 10.72 1.65 1
-2 20 0 11.26 1.71 1
2 -20 0 10.03 0.48 2
2 20 2 325.26 10.54 4
2 -20 2 315 9.91 1
2 -20 2 312.17 7.74 2
-2 -20 2 326.92 9.83 1
-2 20 2 318.04 10.3 4
-2 20 2 319.5 10.05 1
2 20 4 41.48 3.16 4
2 -20 4 44.47 1.67 2
-2 -20 4 44.21 2.89 1
-2 20 4 45.2 3.02 1
-2 20 4 44.16 3.18 4
2 -20 4 44.91 3.06 1
2 -20 6 167.94 6.32 1
-2 -20 6 165.38 6.15 1
-2 20 6 166.81 6.38 1
2 -20 6 164.25 4.69 2
2 20 6 166.63 6.72 4
-2 20 6 158 6.34 4
-2 -20 8 160.16 5.98 1
-2 20 8 151.55 6.09 1
2 -20 8 155.11 4.7 2
2 -20 8 160.06 6.12 1
-2 20 8 158.46 6.24 4
-2 20 10 222.05 7.63 4
-2 20 10 202.43 7.46 1
2 -20 10 215.66 7.51 1
-2 -20 10 209.18 7.3 1
2 -20 12 83.44 4.29 1
-2 20 12 90.48 4.36 4
-2 -20 12 88.8 4.21 1
2 -20 12 87.11 3.42 2
-2 20 12 88.36 4.41 1
-2 -20 14 158.93 6.02 1
-2 20 14 160.75 6.02 4
2 -20 14 152.71 6.09 1
2 -20 14 151.34 5.22 2
-2 -20 16 114.93 5.05 1
2 -20 16 114.1 5.15 1
2 -20 16 114.23 4.44 2
-2 -20 16 121.08 4.68 2
-2 -20 18 13.33 2 1
-2 -20 18 10.95 1.69 2
2 -20 18 14.08 1.71 2
2 -20 18 8.51 2.04 1
2 -20 20 34.93 2.54 2
-2 -20 20 37.21 2.73 2
-2 -20 22 -0.17 1.5 2
2 -20 22 1.11 1.36 2
-2 -20 24 16.62 2.31 2
2 -20 24 17.98 2.26 2
-2 -20 26 0.2 1.75 2
2 -20 26 -1.3 1.83 2
-2 22 -26 4.05 2.36 4
-2 22 -24 14.07 2.83 3
-2 22 -24 13.93 2.75 4
2 22 -24 13.78 2.79 4
-2 22 -22 6.81 2.18 3
-2 22 -22 8.68 2.56 4
2 22 -22 10.08 2.48 4
-2 22 -20 14.56 2.37 3
-2 22 -20 15.3 2.82 4
2 22 -20 20.98 3 4
-2 22 -18 3.15 2.13 4
2 22 -18 2.63 2.22 4
-2 -22 -18 2.12 1.04 2
-2 22 -18 4.89 1.76 3
2 22 -16 0.79 1.96 4
-2 22 -16 1.82 1.98 4
-2 -22 -16 1.08 0.91 2
-2 -22 -14 42.27 1.98 2
-2 22 -14 37.53 3.58 4
2 22 -14 45.01 3.85 4
-2 -22 -12 56.19 2.23 2
2 22 -12 62.71 4.33 4
-2 22 -12 52.92 4.03 4
-2 22 -10 118.11 6.03 4
-2 22 -10 133.04 5.6 1
2 22 -10 119.17 6.08 4
-2 -22 -10 122.86 3.72 2
-2 22 -8 521.38 15.73 1
-2 -22 -8 561.06 13.53 2
-2 22 -6 56.19 3.93 4
-2 -22 -6 59.34 2.09 2
-2 22 -6 57.29 3.59 1
2 22 -4 334.15 11.31 4
-2 22 -4 327.94 11.06 4
2 22 -2 43.6 3.43 4
-2 22 -2 41.49 3.28 4
2 22 0 54.48 3.73 4
2 -22 0 46.08 1.29 2
-2 22 0 45.71 3.18 1
-2 22 0 48.91 3.55 4
2 22 2 36.76 3.23 4
2 -22 2 40.19 1.38 2
-2 22 2 39.96 3.02 1
-2 22 2 35.97 3.06 4
2 22 4 326.66 10.7 4
2 -22 4 300.71 7.8 2
-2 22 4 315.48 10.22 1
-2 22 4 316.62 10.45 4
2 22 6 62.68 4.06 4
2 -22 6 55.82 2.2 2
-2 22 6 55.61 3.57 1
-2 22 6 61.51 3.81 4
-2 22 8 557.15 16.13 1
-2 22 8 559.53 16.14 4
2 -22 10 122.15 4.14 2
-2 22 10 134.89 5.74 1
-2 22 10 118.64 5.49 4
2 -22 12 59.3 2.73 2
-2 22 12 62.46 3.76 4
-2 22 14 54.85 3.49 4
-2 -22 14 43.14 2.57 2
2 -22 14 48.76 2.58 2
2 -22 16 -0.24 1.08 2
-2 -22 16 0.53 1.1 2
2 -22 18 2 1.26 2
-2 -22 18 2.3 1.35 2
2 -22 20 19.16 2.06 2
-2 -22 20 20.08 2.18 2
2 -22 22 12.49 1.93 2
-2 -22 22 12.56 1.98 2
-2 -22 24 18.69 2.42 2
2 -22 24 22.37 2.46 2
2 -22 26 4.46 1.95 2
-2 24 -26 19.94 3.24 4
2 24 -24 4.72 2.66 4
-2 24 -24 0.84 2.29 4
-2 24 -22 -2.23 2.19 3
2 24 -22 1.4 2.32 4
-2 24 -22 -0.28 2.38 4
-2 24 -20 0.46 1.72 3
2 24 -20 0.57 2.39 4
-2 24 -20 -1.43 2.36 4
-2 24 -18 19.09 2.49 3
-2 24 -18 19.61 3.01 4
2 24 -18 17.17 3.1 4
-2 24 -16 62.24 4.6 4
2 24 -16 63.35 4.72 4
-2 -24 -16 64.29 2.66 2
-2 -24 -14 21.91 1.47 2
2 24 -14 20.99 3.05 4
-2 24 -14 26.74 3.31 4
-2 24 -12 174.11 7.88 4
2 24 -12 188.93 8.24 4
-2 -24 -12 190.37 5.32 2
-2 -24 -10 4.05 0.77 2
2 24 -10 5.28 2.18 4
-2 24 -10 1.34 1.91 4
-2 24 -8 232.95 8.68 1
-2 -24 -8 246.56 6.43 2
-2 24 -6 20.59 2.8 4
-2 -24 -6 18.32 1.12 2
-2 24 -6 18.99 2.38 1
-2 24 -4 338.43 11.39 4
-2 24 -4 292.93 10.48 1
2 24 -4 352.96 11.7 4
-2 24 -2 139.32 6.43 4
2 24 -2 131.82 6.42 4
-2 24 0 418.08 13.26 4
2 24 0 408.71 13.39 4
-2 24 0 407.34 12.82 1
-2 24 2 122.73 6.02 4
2 -24 2 129.58 3.43 2
2 24 2 136.14 6.36 4
-2 24 2 119.41 5.7 1
-2 24 4 340.75 11.27 4
2 -24 4 326.68 8.33 2
2 24 4 342.57 11.52 4
-2 24 4 345.8 11.09 1
-2 24 6 18.83 2.59 4
2 24 6 17.5 2.61 4
2 -24 6 21.44 1.25 2
-2 24 6 14.53 2.19 1
-2 24 8 251.66 8.99 1
-2 24 8 240.86 8.99 4
2 -24 10 2.69 0.88 2
-2 24 10 3.03 1.79 4
-2 24 12 214.9 7.97 4
2 -24 12 200.11 6.24 2
-2 24 14 24.07 2.76 4
-2 -24 14 25.03 2 2
2 -24 14 24.32 1.89 2
-2 -24 16 77.72 3.59 2
2 -24 16 72.59 3.42 2
2 -24 18 17.38 1.93 2
-2 -24 18 21.52 2.15 2
-2 -24 20 0.64 1.37 2
2 -24 20 -0.15 1.4 2
-2 -24 22 1.72 1.5 2
2 -24 22 -0.48 1.57 2
-2 -24 24 3.12 1.77 2
2 -24 24 12.09 2.06 2
-2 26 -26 -1.76 2.7 4
-2 26 -24 40.57 4.19 4
2 26 -24 30.66 4.09 4
-2 26 -22 40 4.17 4
2 26 -22 42.46 4.29 4
-2 26 -20 17.12 2.7 3
-2 26 -20 17.76 3.2 4
2 26 -20 14.09 3.27 4
-2 26 -18 11.95 2.99 4
2 26 -18 6.48 2.87 4
2 26 -16 153.61 7.7 4
-2 26 -16 165.54 7.83 4
-2 26 -14 18.58 3.2 4
2 26 -14 17.47 2.98 4
-2 26 -12 35.14 3.74 4
-2 -26 -12 37.74 1.74 2
2 26 -12 40.7 4.03 4
2 26 -10 115.69 6.69 4
-2 -26 -10 146.71 4.14 2
-2 26 -10 136.81 6.99 4
-2 -26 -8 2.95 0.69 2
-2 -26 -6 598.46 14.44 2
-2 26 -6 575.21 18.06 4
2 26 -4 60.01 4.51 4
-2 26 -4 67.58 4.56 4
-2 26 -4 59.4 4.06 1
-2 26 -2 104.69 5.69 4
2 26 -2 99.43 5.71 4
2 26 0 313.51 11.14 4
-2 26 0 287.14 10.33 1
-2 26 0 298.52 10.74 4
2 26 2 107.41 5.81 4
2 -26 2 94.72 2.63 2
-2 26 2 108.22 5.65 4
-2 26 2 108.45 5.41 1
2 -26 4 60.09 2.06 2
2 26 4 63.06 4.47 4
-2 26 4 57.66 4.18 4
-2 26 4 63.63 4.18 1
2 -26 6 594.03 14.52 2
2 26 6 633.79 18.2 4
-2 26 6 568.23 17.45 4
-2 26 6 566.16 17.32 1
-2 26 8 2.93 1.93 4
2 -26 10 145.74 4.66 2
-2 26 10 140.48 6.54 4
-2 -26 12 37.9 2.29 2
2 -26 12 40.05 2.18 2
-2 26 12 36.09 3.43 4
2 -26 14 20.58 1.72 2
-2 -26 14 14.29 1.69 2
-2 26 14 18.83 2.73 4
2 -26 16 173.87 5.83 2
-2 -26 16 163.95 5.95 2
2 -26 18 10.53 1.72 2
-2 -26 18 12.2 1.87 2
2 -26 20 17.14 2.04 2
-2 -26 20 19.59 2.28 2
2 -26 22 41.94 2.99 2
-2 -26 22 44.04 3.18 2
2 -26 24 36.41 3.02 2
-2 -26 24 48.78 3.47 2
2 28 -24 22.78 3.86 4
-2 28 -22 3.25 2.93 4
2 28 -22 1.96 3.04 4
-2 28 -20 24.42 3.7 4
2 28 -20 19.39 3.73 4
-2 28 -18 27.16 3.82 4
2 28 -18 28.41 3.96 4
2 28 -16 49.03 4.68 4
-2 28 -16 45.95 4.54 4
-2 28 -14 30.64 3.77 4
2 28 -14 30.98 4.02 4
-2 28 -12 13.98 2.93 4
2 28 -12 10.78 2.87 4
2 28 -10 41.61 4.14 4
-2 28 -10 30.62 3.72 4
-2 -28 -8 7.69 0.86 2
2 28 -6 131.49 7.14 4
-2 -28 -6 148.63 4.13 2
-2 28 -6 140.69 7.2 4
2 28 -4 4.33 2.39 4
-2 28 -4 7.69 2.42 4
-2 28 -2 334.94 12.06 4
2 28 -2 337.44 12.27 4
2 28 0 3.92 2.51 4
-2 28 0 5.71 2.34 4
-2 28 2 334.87 10.99 4
2 28 2 318.22 11.04 4
2 28 4 6.19 2.38 4
2 -28 4 4.99 0.69 2
-2 28 4 3.85 2.07 4
-2 28 6 157.06 7.07 4
2 28 6 145.48 7.18 4
2 -28 6 138.3 4.12 2
-2 28 8 5.06 2.23 4
-2 28 10 57.44 4.22 4
2 -28 10 39.17 2.1 2
-2 28 12 12.84 2.63 4
2 -28 12 13.8 1.44 2
-2 -28 12 13.38 1.57 2
-2 -28 14 30.99 2.27 2
2 -28 14 32.56 2.15 2
-2 28 14 43.03 3.84 4
2 -28 16 53.63 2.93 2
-2 -28 16 58.68 3.2 2
2 -28 18 33.12 2.49 2
-2 -28 18 31.12 2.52 2
2 -28 20 17.82 2.19 2
-2 -28 20 21.71 2.34 2
-2 -28 22 6.82 2 2
2 -28 22 3.47 1.79 2
2 -28 24 24.25 2.74 2
-2 30 -18 2.43 2.78 4
2 30 -18 -3.17 3.26 4
-2 30 -16 28.4 3.96 4
2 30 -16 30.34 4.16 4
-2 30 -14 36.81 4.27 4
2 30 -14 27.49 4.08 4
-2 30 -12 31.99 4.11 4
2 30 -12 29.72 4.2 4
2 30 -10 18.7 3.46 4
2 30 -6 34.07 4 4
-2 30 -6 39.57 4.1 4
2 30 -4 58.22 4.76 4
-2 30 -4 56.13 4.68 4
2 30 -2 553.6 17.71 4
-2 30 -2 535.17 17.36 4
2 30 0 78.64 5.42 4
-2 30 0 67.7 5 4
-2 30 2 553.05 17.47 4
2 30 2 550.22 17.74 4
-2 30 4 64 4.68 4
2 30 4 50.53 4.52 4
2 -30 4 50.82 1.72 2
2 -30 6 31.44 1.51 2
-2 30 6 31.99 3.69 4
-2 30 8 38.37 3.89 4
-2 -30 10 18.63 1.68 2
-2 30 10 21.36 3.24 4
2 -30 10 20.87 1.52 2
-2 -30 12 34.13 2.28 2
-2 30 12 33.03 3.69 4
2 -30 12 30.63 1.96 2
2 -30 14 29.33 2.09 2
-2 -30 14 30.52 2.27 2
2 -30 16 30.1 2.24 2
-2 -30 16 29.48 2.38 2
2 -30 18 -0.52 1.55 2
-2 -30 18 1.77 1.52 2
-2 -30 20 12.63 2.13 2
2 -30 20 12.98 2.05 2
-2 -30 22 9.97 1.99 2
2 -30 22 6.51 1.89 2
2 32 -14 7.86 3.04 4
-2 32 -14 6.91 3.03 4
2 32 -12 50.7 4.96 4
-2 32 -12 56.14 5.11 4
2 32 -10 14.02 3.66 4
2 32 -6 12.97 3.32 4
-2 32 -6 17.96 3.52 4
2 32 -4 203.65 9.32 4
-2 32 -4 191.48 8.97 4
2 32 -2 1.4 2.4 4
-2 32 -2 2.33 2.45 4
-2 32 0 54.22 4.62 4
2 32 0 49.63 4.59 4
2 32 2 1.04 2.52 4
-2 32 2 2.6 2.49 4
-2 32 4 214.85 9.47 4
2 32 4 218.81 9.77 4
-2 32 6 19.23 3.29 4
-2 -32 8 312.04 8.74 2
-2 32 8 320.8 11.92 4
-2 -32 10 12.17 1.52 2
-2 32 10 12.95 3.14 4
-2 -32 12 56.23 2.92 2
-2 32 12 52.99 4.71 4
-2 -32 14 10.04 1.66 2
-2 -32 16 2.69 1.46 2
-2 -32 18 0.14 1.61 2
-2 -32 20 23.97 2.5 2
-2 34 -8 36.06 4.59 4
-2 34 -6 69.97 5.64 4
2 34 -6 67.58 5.8 4
2 34 -4 49.87 5.17 4
-2 34 -4 41.91 4.59 4
-2 34 -2 24.63 3.9 4
2 34 -2 20.96 3.88 4
-2 34 0 86.06 6.02 4
2 34 0 73.32 5.79 4
-2 34 2 17.33 3.5 4
2 34 2 20.45 3.74 4
-2 34 4 54.69 4.95 4
-2 34 6 75.9 5.56 4
-2 34 8 39.15 4.34 4
-2 34 10 24.44 3.79 4
-2 34 12 90.14 6.23 4
2 36 0 69.61 5.97 4
-2 36 0 66.78 5.66 4
-2 36 2 53.08 5.05 4
-2 36 4 0.36 2.77 4
-2 36 6 87.61 6.28 4
-2 36 8 13.19 3.43 4
-2 36 10 67.71 5.76 4
-3 -1 -25 151.45 4 4
-3 1 -25 173.56 4.61 4
-3 1 -17 228.72 6.78 2
-3 1 -15 201.14 5.48 2
-3 1 -15 173.37 4.35 1
-3 -1 -15 165.02 4.37 1
-3 -1 -13 323.29 8.12 1
-3 1 -13 322.18 8.04 1
-3 1 -13 340.62 8.81 2
-3 -1 -11 366.59 9.32 1
-3 1 -11 363.31 9.2 1
-3 1 -11 394.08 9.67 2
-3 1 -9 393.18 9.64 2
-3 -1 -9 384.63 9.59 2
-3 1 -9 365.85 9.43 1
-3 -1 -9 371.98 9.62 1
-3 1 -7 105.46 3.24 1
-3 -1 -7 106.55 3.17 2
-3 1 -7 108.24 3.19 2
-3 1 -5 49.44 1.9 3
-3 1 -5 54.91 2.01 1
3 -1 -5 52.71 2.18 1
-3 1 -5 55.98 1.82 2
-3 -1 -5 53.23 1.79 2
-3 1 -3 138.38 3.58 2
-3 1 -3 135.34 3.62 3
-3 1 -1 13.49 0.96 1
-3 1 1 13 0.93 1
3 -1 3 130.14 3.56 3
-3 -1 3 139.72 3.59 3
-3 1 3 150.65 4.06 1
3 -1 3 130.47 4.07 1
3 -1 5 60.23 2.27 1
3 -1 5 52.66 1.97 3
-3 -1 5 57.55 1.98 3
-3 1 5 58.17 2.12 1
-3 -1 7 112.52 3.5 3
3 -1 7 103.58 3.47 3
-3 1 7 112.92 3.37 1
-3 1 9 397.35 9.63 1
-3 -1 9 372.33 9.76 1
3 -1 9 373.77 10.06 3
-3 -1 9 389.75 10.06 3
-3 -1 9 380.14 9.49 4
-3 1 9 388.17 10.14 3
3 1 9 368.89 10.09 3
-3 1 11 404.47 9.97 1
-3 -1 11 401.62 10.76 3
3 -1 11 402.85 10.73 3
-3 1 11 402.39 10.83 3
3 1 11 400.01 10.81 3
-3 -1 11 388.64 10.07 1
-3 1 11 404.96 9.63 4
-3 1 13 362.62 9.59 2
-3 -1 13 361.81 9 1
-3 1 13 358.56 8.9 1
-3 1 13 352.1 10.08 3
3 1 13 360.31 10.1 3
3 -1 13 364.63 10.05 3
-3 -1 13 349.42 9.98 3
-3 1 15 200.06 6.02 2
-3 -1 15 198.53 6.07 2
-3 1 15 195.41 5.03 1
-3 -1 15 193.43 5.07 1
3 1 15 190.49 6.47 3
-3 -1 15 204.44 6.48 3
3 -1 15 201.9 6.48 3
-3 1 15 207.34 6.61 3
3 1 15 194.57 6.02 2
-3 -1 17 237.06 7.64 3
-3 1 17 247.42 7.83 3
3 1 17 242.91 7.77 3
3 -1 17 236.35 7.6 3
3 1 17 237.83 7.21 2
3 -1 17 234.35 7.18 2
-3 -1 17 249.48 7.32 2
-3 1 17 234.95 7.18 2
3 1 19 279.66 8.48 2
3 -1 19 285.45 8.48 2
-3 1 19 297.44 8.56 2
-3 -1 19 277.72 8.49 2
3 1 21 263.7 8.22 2
3 -1 21 254.29 8.16 2
-3 -1 21 273.59 8.31 2
-3 1 21 262.63 8.16 2
3 1 23 318.53 9.71 2
3 -1 23 316.47 9.73 2
-3 -1 23 329.39 9.83 2
-3 1 23 312.27 9.67 2
3 1 25 232.35 7.81 2
3 -1 25 222 7.79 2
-3 -1 25 243.02 8.01 2
-3 1 25 220.82 7.74 2
-3 -1 27 117.99 5.27 2
3 -1 27 114.57 5.18 2
3 1 27 119.41 5.28 2
-3 1 27 112.96 5.09 2
3 1 29 114.74 5.22 2
3 -1 29 103.53 5.14 2
-3 -1 29 99.09 4.98 2
-3 1 29 97.9 4.98 2
-3 -1 31 44.45 3.53 2
-3 1 31 36.5 3.32 2
-3 3 -25 14.72 1.4 4
-3 -3 -17 3.75 0.94 2
-3 3 -17 5.46 1.08 2
-3 -3 -15 16.17 0.81 1
-3 -3 -15 16.12 1.38 2
-3 3 -15 17.31 1.36 2
-3 3 -15 14.01 0.8 1
-3 -3 -15 14.31 0.95 1
-3 3 -13 170.72 4.63 1
-3 3 -13 184.86 5.26 2
-3 -3 -13 169.48 4.98 1
-3 3 -11 216.54 5.75 1
-3 3 -11 219.72 6.77 3
-3 3 -11 225.32 6.15 2
3 -3 -11 213.19 6.1 1
3 -3 -9 415.74 10.49 1
-3 3 -9 388.28 10.19 1
-3 3 -9 420.06 10.92 3
-3 3 -9 426.82 10.39 2
-3 3 -7 446.22 11.44 3
3 -3 -7 458.87 11.3 1
-3 3 -7 431.6 11.12 1
-3 3 -7 456.23 11.07 2
-3 3 -5 358.36 9 3
3 -3 -5 358.83 9.16 1
-3 3 -5 349.94 9.05 1
-3 3 -5 358.72 8.77 2
-3 3 -3 482.26 11.5 2
-3 3 -1 35.77 1.58 1
-3 3 1 40.05 1.67 1
-3 3 3 492.18 12.38 1
3 -3 3 507.83 12.43 1
-3 -3 5 364 9.35 4
3 -3 5 353.52 9.31 1
-3 3 5 376.46 9.3 1
-3 -3 7 467.54 11.57 4
-3 3 7 463.89 11.49 1
3 -3 7 454.32 11.56 1
-3 -3 9 433.28 10.81 4
-3 3 9 416.18 10.64 1
3 3 9 426.06 10.79 2
3 -3 9 423.51 11.05 3
-3 -3 9 458.76 11.12 3
3 -3 9 408.91 10.77 1
3 -3 11 209.32 6.08 1
-3 3 11 217.4 5.85 1
3 3 11 218.05 6.17 2
-3 -3 11 224.59 6.51 3
3 -3 11 230.52 6.53 3
-3 3 11 224.47 6.12 2
-3 3 13 181.49 5.51 2
-3 3 13 189.82 5.05 1
3 3 13 192.41 5.66 2
-3 -3 13 187.19 5.92 3
3 -3 13 182.94 5.89 3
3 -3 15 16.41 1.37 2
3 -3 15 13.6 1.59 3
-3 3 15 16.04 0.91 1
-3 -3 15 14.34 1.06 1
-3 -3 15 16.3 1.62 3
-3 3 15 16.47 1.84 3
-3 -3 15 14.76 1.39 2
-3 3 15 16.49 1.38 2
3 3 15 13.58 1.71 3
3 3 15 15.42 1.37 2
3 -3 17 5.47 1.01 2
-3 3 17 2.38 1.37 3
-3 -3 17 4.48 1.3 3
3 3 17 3.51 1.52 3
3 -3 17 3.33 1.27 3
-3 -3 17 5.27 0.54 1
-3 3 17 6.2 1.02 2
-3 -3 17 7.54 1.17 2
-3 -3 17 5.34 0.63 1
-3 3 17 5.83 0.52 1
3 3 17 4.87 1.09 2
3 -3 19 14.84 1.53 2
-3 3 19 15.82 1.55 2
3 3 19 14.55 1.6 2
-3 -3 19 15.97 1.63 2
-3 -3 21 26.03 2.17 2
-3 3 21 25.24 2.02 2
3 3 21 23.42 2.03 2
3 -3 21 22.69 1.98 2
3 -3 23 6.03 1.46 2
-3 -3 23 6.16 1.51 2
-3 3 23 6.01 1.45 2
3 3 23 5.04 1.46 2
3 -3 25 24.24 2.36 2
-3 3 25 21.98 2.18 2
-3 -3 25 19.26 2.24 2
3 3 25 19.89 2.1 2
-3 3 27 10.21 2 2
-3 -3 27 15.8 2.29 2
3 3 27 12.46 2.02 2
3 -3 27 12.42 2.05 2
3 -3 29 44.64 3.39 2
-3 -3 29 52.25 3.62 2
-3 3 29 46.22 3.34 2
3 3 29 45.02 3.31 2
-3 3 31 21.61 2.7 2
-3 5 -27 53.41 2.51 4
-3 5 -25 127.87 4.47 4
-3 -5 -21 154.31 4.21 4
-3 -5 -17 21.28 1.32 1
-3 -5 -17 22.45 1.03 1
-3 -5 -17 24.92 1.69 2
-3 5 -17 23.96 1.08 1
-3 5 -15 103.88 4.38 3
-3 5 -15 100 3.55 2
3 -5 -15 97.26 3.33 1
-3 5 -15 95.28 2.93 1
-3 -5 -15 97.35 3.42 2
-3 -5 -15 91.32 2.85 1
-3 5 -13 287.96 8.73 3
-3 5 -13 299.93 7.97 2
3 -5 -13 295.41 7.81 1
-3 5 -13 282.43 7.49 1
-3 -5 -13 286.85 7.83 2
-3 -5 -11 618.03 15.25 2
-3 5 -11 629.96 15.36 2
-3 5 -11 645.78 16.14 3
3 -5 -11 613.09 15.34 1
-3 5 -11 604 15.12 1
-3 5 -9 400.6 10.49 3
-3 5 -9 400.74 9.98 2
-3 5 -9 378.12 9.94 1
3 -5 -9 388.18 10.11 1
-3 -5 -9 395.95 9.89 2
-3 5 -7 183.79 5.23 1
-3 5 -7 184.34 5.36 3
-3 5 -7 184.32 5.03 2
3 -5 -7 191.78 5.34 1
-3 5 -5 27.08 1.15 2
3 -5 -5 25.7 1.43 1
-3 5 -5 23.98 1.34 1
-3 5 -3 86.67 2.42 2
-3 5 -1 33.89 1.05 2
-3 5 -1 31.98 1.58 1
-3 5 1 36.95 1.68 1
3 -5 3 86.35 2.45 2
-3 -5 3 89.56 3.13 4
3 -5 3 92.84 3.03 1
-3 5 3 89.88 2.98 1
3 -5 5 24.45 1.1 2
3 -5 5 26.25 1.47 1
-3 -5 5 26.51 1.58 4
-3 5 5 27.51 1.43 1
3 -5 7 188.55 5.52 1
-3 -5 7 200.83 5.72 4
-3 5 7 198.57 5.52 1
-3 -5 9 418.31 10.59 4
-3 5 9 389.01 10.05 2
3 -5 9 398.17 10.36 1
-3 5 9 414.01 10.29 1
3 5 11 631.16 15.59 2
-3 5 11 635.05 15.39 1
-3 5 11 626.72 15.43 2
3 -5 11 616.04 15.54 1
-3 5 13 304.2 7.89 1
3 5 13 299.83 8.29 2
-3 5 13 301.2 8.17 2
3 -5 13 304.25 8.09 1
-3 -5 15 103.78 3.19 1
-3 5 15 101.62 3.19 1
3 5 15 103.16 3.76 2
-3 5 15 105.69 3.68 2
3 -5 15 102.45 3.49 1
-3 -5 17 23.29 1.18 1
-3 5 17 24.12 1.19 1
-3 -5 17 24.83 1.88 2
3 5 17 28.31 1.87 2
-3 5 17 26.8 1.73 2
-3 -5 19 118.56 3.31 1
-3 -5 19 141.03 4.93 2
-3 -5 19 118.09 3.45 1
3 5 19 139.15 4.74 2
-3 5 19 138.1 4.65 2
3 5 21 173.24 6.01 2
-3 -5 21 176.08 6.23 2
-3 5 21 174.07 5.96 2
-3 -5 23 104.28 4.62 2
-3 5 23 110.29 4.48 2
3 5 23 106.06 4.48 2
-3 -5 25 154.04 6.11 2
3 5 25 156.37 5.95 2
-3 5 25 156.91 5.88 2
3 -5 25 154.77 6.08 2
-3 -5 27 66.59 3.87 2
3 5 27 61.26 3.61 2
-3 5 27 66.83 3.69 2
3 -5 27 62.65 3.79 2
-3 -5 29 95.89 4.96 2
-3 5 29 106.18 4.85 2
3 -5 29 89.94 4.8 2
3 5 29 95.99 4.73 2
-3 5 31 23.19 2.65 2
3 5 31 24.46 2.74 2
-3 7 -27 78.16 3.46 4
-3 7 -25 63.15 3.15 4
-3 -7 -21 139.1 3.82 4
-3 -7 -19 212.05 5.49 4
-3 -7 -19 189.8 5.17 1
-3 7 -17 204.36 5.81 1
-3 -7 -17 226.85 6.47 2
-3 -7 -17 209.41 5.76 1
3 -7 -17 226.87 6.26 1
-3 7 -17 235.08 7.84 3
-3 -7 -17 221.97 6.01 4
-3 -7 -15 252.18 6.79 2
-3 7 -15 225.64 6.38 1
-3 -7 -15 232.2 6.32 1
3 -7 -15 239.16 6.67 1
-3 7 -15 239.38 7.82 3
-3 -7 -13 261.29 7.15 1
-3 7 -13 270.63 8.26 3
-3 -7 -13 276.95 7.37 2
3 -7 -13 271.19 7.45 1
-3 7 -13 264.76 7.24 1
3 7 -13 274.75 7.92 4
-3 7 -11 336.79 8.83 2
3 -7 -11 340.12 8.97 1
-3 -7 -11 334.12 8.73 2
-3 7 -11 344.28 9.52 3
3 7 -11 340.3 9.4 4
-3 7 -11 322.51 8.79 1
-3 7 -9 567.41 14.24 3
3 -7 -9 579.46 14.03 1
-3 7 -9 528.76 13.83 1
-3 7 -9 557.01 13.68 2
-3 -7 -9 541 13.58 2
3 7 -9 560.93 14.4 4
3 -7 -7 516.03 12.85 1
-3 7 -7 500.19 12.37 2
-3 -7 -7 500.84 12.33 2
3 7 -7 515.64 13.23 4
-3 7 -7 496.25 12.75 1
-3 7 -5 566.34 14.19 1
-3 7 -5 555.86 13.59 2
3 -7 -5 585.43 14.28 1
-3 7 -3 223.13 5.56 2
-3 7 -1 39.48 1.85 1
-3 7 -1 35.22 1.07 2
-3 7 1 34.93 1.76 1
3 -7 3 237.68 6.59 1
-3 -7 3 228.94 6.69 4
-3 7 3 239.97 6.58 1
3 -7 3 229.43 5.78 2
-3 7 5 592.99 14.24 1
-3 -7 5 553.64 14.4 4
3 -7 5 546.4 14.17 1
3 -7 5 563.34 13.58 2
3 -7 7 508.52 12.48 2
-3 7 7 504.67 12.18 2
-3 7 7 508.81 12.85 1
-3 -7 7 506.63 13.15 4
3 -7 7 501.26 12.89 1
-3 7 9 564.26 13.76 2
3 -7 9 557.09 14.04 2
-3 7 9 576.6 14.23 1
3 -7 9 568.48 14.26 1
-3 7 11 347.76 9.05 1
-3 7 11 343.95 8.82 2
3 -7 11 330.96 9.09 1
3 7 13 289.95 7.82 2
-3 7 13 275.41 7.58 2
3 -7 13 277.36 7.91 2
-3 -7 13 284.46 7.58 1
3 -7 13 270.84 7.69 1
-3 7 13 284.47 7.6 1
-3 7 15 247.54 7.18 2
3 -7 15 260.89 7.18 1
3 7 15 262.38 7.4 2
-3 7 15 253.51 6.96 1
3 -7 15 251.61 7.5 2
-3 -7 15 252.95 6.92 1
-3 -7 17 239.85 7.41 2
-3 7 17 247.97 7.1 2
3 7 17 241.17 7.21 2
3 -7 17 229.04 6.76 1
-3 -7 17 242.34 6.51 1
-3 7 17 242.31 6.54 1
-3 7 19 232.7 6.99 2
-3 -7 19 238.41 7.42 2
3 7 19 246.45 7.21 2
-3 -7 19 215.59 6.05 1
3 7 21 164.16 5.39 2
-3 7 21 165.99 5.29 2
-3 -7 21 183.62 5.86 2
-3 7 23 140.25 5.25 2
-3 -7 23 141.03 5.63 2
3 7 23 143.2 5.37 2
-3 7 25 84.83 3.93 2
-3 -7 25 78.34 4.13 2
3 7 25 74.12 3.82 2
-3 7 27 97.97 4.46 2
-3 -7 27 96.36 4.79 2
3 7 27 94.6 4.5 2
3 7 29 106.87 4.93 2
-3 -7 29 105.65 5.29 2
-3 7 29 99.5 4.74 2
-3 7 31 146.96 6.1 2
3 7 31 139.31 6.07 2
-3 9 -27 31.49 2.42 4
-3 9 -25 132.96 5.11 4
-3 -9 -21 152.24 4.24 1
-3 -9 -19 145.23 4.39 1
-3 9 -19 176.82 6.65 3
3 9 -19 137.26 6.12 3
3 -9 -19 160.16 4.87 1
-3 -9 -19 154.65 4.48 4
3 -9 -17 52.91 2.43 1
-3 -9 -17 54.22 2.25 4
-3 -9 -17 53.3 2.47 2
-3 9 -17 52.66 2.2 1
-3 -9 -17 49.41 2.11 1
-3 9 -17 57.42 3.39 3
-3 9 -15 44.67 2.81 3
3 -9 -15 46.35 2.24 1
3 9 -15 46.5 2.66 4
-3 -9 -15 46.26 2.11 4
-3 -9 -15 46.78 2.15 2
-3 -9 -15 42.23 1.98 1
-3 9 -15 42.95 2.04 1
-3 9 -13 156.15 4.97 1
-3 -9 -13 156.56 4.97 4
3 9 -13 163.44 5.67 4
-3 -9 -13 169.36 4.91 2
-3 9 -13 172 5.77 3
-3 -9 -13 167.91 4.94 1
3 -9 -13 159.45 5.1 1
-3 9 -11 244.21 7.36 3
-3 -9 -11 246.15 6.61 2
3 -9 -11 241.44 6.99 1
-3 9 -11 231.65 6.87 1
-3 -9 -11 250.82 6.86 1
3 9 -11 239.18 7.49 4
-3 -9 -11 247.04 6.96 4
3 9 -9 221.7 6.88 4
-3 -9 -9 211.79 6.35 4
-3 -9 -9 219.49 5.91 2
-3 -9 -9 220.48 6.28 1
-3 9 -9 214.15 6.33 1
3 -9 -9 219.8 6.44 1
-3 -9 -7 77.74 2.52 2
3 9 -7 72.81 3.3 4
-3 -9 -7 76.88 3.07 4
-3 9 -7 77.51 3 1
-3 9 -7 77.25 2.54 2
3 -9 -7 84.99 3.16 1
-3 -9 -5 19.78 1.53 4
3 -9 -5 24.45 1.63 1
-3 9 -5 18.53 1.36 1
-3 9 -5 19.37 0.96 2
-3 9 -3 97.75 2.67 2
-3 9 -1 25.46 0.82 2
-3 9 -1 26.27 1.6 1
-3 9 1 29.29 1.7 1
3 -9 3 102.85 3.69 1
3 -9 3 100.37 2.77 2
-3 -9 3 105.59 3.85 4
-3 9 3 104.09 3.63 1
-3 9 5 19.99 0.76 2
-3 9 5 21.15 1.46 1
3 -9 5 21.49 1.53 1
3 -9 5 19.04 0.98 2
-3 -9 5 20.84 1.67 4
-3 9 7 75.58 2.28 2
-3 9 7 81.09 3.09 1
3 -9 7 82.42 3.15 1
3 -9 7 79.63 2.61 2
-3 -9 7 80.07 3.3 4
-3 9 9 221.55 5.83 2
-3 9 9 222.88 6.53 1
3 -9 9 221.42 6.2 2
3 -9 9 230.51 6.62 1
-3 9 11 253.7 6.76 2
-3 9 11 255.24 7.26 1
-3 -9 11 258.3 7.23 1
3 -9 11 251.58 7.28 1
3 -9 13 183.28 5.5 1
3 -9 13 173.1 5.45 2
-3 9 13 175.03 5.38 1
-3 9 13 172.07 5.09 2
-3 -9 13 175.36 5.33 1
-3 9 13 173.32 4.78 4
-3 9 15 47.79 2.16 2
3 -9 15 49.15 2.45 2
3 -9 15 44.56 2.28 1
-3 9 15 47.44 2.22 1
-3 -9 15 44.76 2.16 1
3 9 17 61.57 2.82 2
-3 9 17 63.51 2.59 1
-3 9 17 60.94 2.69 2
3 -9 17 62.14 3 2
-3 -9 17 58.2 2.48 1
3 -9 17 59.58 2.71 1
3 9 19 187.5 6.02 2
3 -9 19 185.31 6.23 2
-3 9 19 186.09 5.84 2
-3 -9 19 174.4 5.28 1
3 -9 19 178.73 5.56 1
3 9 21 195.49 6.39 2
3 -9 21 209.41 6.73 2
-3 9 21 204.21 6.3 2
-3 -9 21 176.49 5.27 1
3 -9 21 181.24 5.69 1
3 9 23 163.73 5.86 2
-3 9 23 156.13 5.64 2
3 -9 23 165.17 6.07 2
-3 -9 25 155.78 6.2 2
3 9 25 152.46 5.81 2
-3 9 25 155.93 5.72 2
3 -9 25 152.27 6.07 2
-3 -9 27 43.37 3.3 2
-3 9 27 44.17 2.93 2
3 -9 27 42.73 3.22 2
3 9 27 40.07 2.95 2
-3 -9 29 46.74 3.68 2
-3 9 29 43.59 3.08 2
3 9 29 43.3 3.2 2
-3 9 31 14.56 2.27 2
-3 11 -27 17.22 2.09 4
-3 11 -25 23.05 2.35 4
-3 -11 -23 25.02 1.36 1
3 -11 -21 33 1.98 1
-3 -11 -21 28.79 1.59 1
3 11 -21 24.88 2.85 3
-3 11 -21 31.68 3.12 3
-3 -11 -19 46.25 2.12 1
3 -11 -19 44.54 2.36 1
-3 11 -19 45.13 3.29 3
3 11 -19 45.34 3.34 3
-3 11 -17 16.61 1.38 1
3 11 -17 11.26 1.87 3
-3 11 -17 14.66 1.95 3
-3 -11 -17 15.78 1.4 2
-3 -11 -17 16.2 1.35 1
3 -11 -17 16.21 1.52 1
3 11 -17 16.03 1.92 4
-3 -11 -17 15.38 1.37 4
-3 -11 -15 6.96 1.07 4
3 -11 -15 9.95 1.26 1
-3 11 -15 5.99 1 1
-3 11 -15 7.08 1.41 3
-3 -11 -15 6.44 1 1
-3 -11 -15 7.36 1 2
3 11 -15 10.12 1.58 4
3 -11 -13 101.19 3.86 1
-3 11 -13 105.1 4.25 3
-3 -11 -13 101.36 3.74 4
3 11 -13 114.89 4.58 4
-3 11 -13 104.17 3.82 1
-3 -11 -13 107.27 3.73 1
-3 -11 -13 106.59 3.51 2
-3 -11 -11 206.53 6.32 4
3 11 -11 210.9 7.05 4
-3 11 -11 200.11 6.33 1
3 -11 -11 217.2 6.48 1
-3 -11 -11 217.32 5.86 2
-3 -11 -11 206.45 6.23 1
3 -11 -9 130.14 4.43 1
-3 11 -9 120.59 4.33 1
3 11 -9 126.11 4.89 4
-3 -11 -9 128.16 4.39 4
-3 -11 -9 122.32 4.21 1
-3 -11 -9 121.91 3.72 2
-3 -11 -7 21.52 1.15 2
-3 11 -7 20.21 1.57 1
3 -11 -7 22.39 1.68 1
-3 -11 -7 23.2 1.63 1
3 11 -7 24.46 1.99 4
-3 -11 -7 20.55 1.62 4
-3 11 -5 9.81 1.15 1
-3 -11 -5 6.77 1.03 1
-3 -11 -5 8.04 1.23 4
3 -11 -5 9.05 1.19 1
-3 -11 -3 65.85 2.96 4
3 11 -1 5.39 1.19 4
-3 11 -1 3.69 0.94 1
3 -11 1 2.86 0.27 2
-3 11 1 3.1 0.82 1
3 -11 3 70.23 2.07 2
-3 11 3 73.78 3.08 1
3 -11 3 72.21 3.11 1
-3 11 5 6.01 1 1
3 -11 5 8.09 0.67 2
-3 -11 5 7.66 1.31 4
-3 11 5 7.8 0.4 2
3 -11 5 8.26 1.23 1
3 -11 7 23.48 1.75 1
-3 -11 7 23.56 1.72 1
-3 11 7 20.14 1.59 1
3 -11 7 23.6 1.24 2
-3 11 7 22.25 0.92 2
3 -11 9 119.83 4.39 1
-3 -11 9 128.88 4.4 1
3 -11 9 123.5 3.91 2
-3 11 9 126.2 3.51 2
-3 11 9 123.98 4.39 1
-3 11 11 219.31 6.74 1
-3 11 11 219.02 6.42 4
-3 11 11 221.09 5.96 2
3 -11 11 224.78 6.79 1
-3 -11 11 230.94 6.69 1
-3 11 13 114.09 3.68 4
-3 11 13 113.24 3.61 2
3 -11 13 113.82 4 2
3 -11 13 109.69 4.14 1
-3 11 13 111.01 4.12 1
-3 -11 13 118.61 4.1 1
3 -11 15 8.54 1.17 2
-3 11 15 8.22 0.97 2
-3 -11 15 9.12 1.2 1
3 -11 15 8.74 1.32 1
-3 11 15 8.72 1.18 1
-3 -11 17 14.77 1.46 1
-3 11 17 17.15 1.52 1
3 -11 17 17.07 1.63 2
-3 11 17 18.07 1.43 2
3 -11 17 17.24 1.68 1
3 -11 19 54.06 2.74 1
3 -11 19 55.75 2.98 2
-3 11 19 58.13 2.68 2
-3 -11 19 54.91 2.54 1
-3 11 21 42.32 2.41 2
3 -11 21 39.2 2.65 2
-3 -11 21 32.6 1.95 1
3 -11 21 36.08 2.22 1
-3 11 23 35.45 2.41 2
3 -11 23 38.38 2.77 2
-3 11 25 19.66 2.04 2
3 -11 25 24.92 2.49 2
-3 11 27 18.05 2.09 2
3 -11 27 20.86 2.46 2
-3 11 29 41.63 3.02 2
3 -11 29 36.26 3.14 2
-3 11 31 5.83 1.88 2
-3 13 -27 71.05 3.94 4
-3 13 -25 99.51 4.76 4
3 13 -23 104.96 5.48 3
-3 13 -23 99.38 5.41 3
-3 -13 -23 87.19 3.21 1
3 -13 -23 91.64 3.62 1
-3 13 -23 104.3 4.76 4
-3 -13 -21 258.26 7.55 1
3 13 -21 279.58 9.74 3
-3 13 -21 298.71 9.87 3
3 -13 -21 285.36 8.05 1
-3 -13 -19 359.13 9.87 1
3 -13 -19 366.78 10.23 1
3 13 -19 382.63 11.31 4
3 13 -19 368.05 11.66 3
-3 13 -19 383.78 11.73 3
-3 13 -17 327.36 10.18 3
3 13 -17 304.58 10.04 3
-3 -13 -17 310.2 8.8 1
-3 13 -17 316.59 9 1
3 13 -17 330.91 10.1 4
-3 -13 -17 331.12 8.83 2
-3 -13 -15 283.85 7.83 2
-3 13 -15 282.94 8.28 1
-3 -13 -15 290.72 8.18 4
3 13 -15 292.2 9.3 4
-3 13 -15 279.27 8.91 3
-3 13 -13 73.68 3.48 3
3 13 -13 78.15 3.92 4
-3 -13 -13 77.22 3.24 4
-3 13 -13 75.02 3.26 1
-3 -13 -13 75.2 2.78 2
-3 13 -11 19.67 1.64 1
-3 -13 -11 20.24 1.7 4
3 13 -11 21 2.05 4
-3 -13 -11 20.39 1.26 2
-3 13 -9 12.22 1.38 1
-3 -13 -9 12.48 1.39 4
-3 -13 -9 12.72 0.96 2
3 13 -9 18.36 1.91 4
-3 13 -7 57.71 2.83 1
-3 -13 -7 57.04 2.08 2
3 13 -7 61.03 3.3 4
-3 -13 -7 61.13 2.92 4
-3 13 -5 40.21 2.3 1
-3 -13 -5 37.32 2.33 4
-3 -13 -3 95.43 3.92 4
3 13 -3 96.54 4.25 4
-3 13 -1 7.97 1.19 1
3 13 -1 7.67 1.37 4
3 -13 1 7.93 0.4 2
-3 13 1 8.67 1.24 1
3 13 1 7.28 1.39 4
-3 -13 3 99.62 3.83 1
3 -13 3 97.97 3.93 1
3 -13 3 91.11 2.62 2
-3 13 3 98.63 3.89 1
-3 -13 5 41.39 2.33 1
-3 13 5 40.48 2.33 1
3 -13 5 43.99 2.51 1
3 -13 5 36.88 1.5 2
-3 -13 7 52.66 2.74 1
-3 13 7 60.96 1.74 2
-3 13 7 59.3 2.91 1
3 -13 7 55.88 2.13 2
3 -13 7 58.94 2.93 1
-3 -13 9 13.76 1.53 1
3 -13 9 14.99 1.1 2
-3 13 9 16.58 1.53 1
3 -13 9 15.67 1.61 1
-3 13 9 15.66 0.87 2
-3 -13 11 22.44 1.75 1
3 -13 11 19.78 1.8 1
-3 13 11 23.38 1.79 1
-3 13 11 21.11 1.14 2
-3 13 11 19.44 1.6 4
-3 13 13 81.54 3.16 4
3 -13 13 78.83 3.19 2
-3 -13 13 80.09 3.39 1
3 -13 13 75.72 3.48 1
-3 13 13 80.74 2.77 2
-3 13 13 79.55 3.47 1
-3 13 15 314.1 8.39 4
-3 -13 15 304.52 8.83 1
3 -13 15 305.69 9.03 1
-3 13 15 310.08 8.3 2
3 -13 15 301.51 8.81 2
-3 13 15 313.31 9.02 1
-3 13 17 366.92 10.15 1
3 -13 17 351.56 10.12 1
-3 13 17 357.55 9.62 2
3 -13 17 354.61 10.2 2
-3 -13 17 354.37 10.34 2
-3 -13 17 354.67 9.93 1
-3 -13 19 435.89 12.19 2
-3 -13 19 422.55 11.45 1
3 -13 19 412.07 11.92 2
3 -13 19 411.69 11.67 1
-3 13 19 435.44 11.4 2
-3 -13 21 339.02 10.4 2
3 -13 21 341.09 10.25 2
-3 13 21 342.86 9.68 2
-3 -13 23 123.35 5.35 2
3 -13 23 125.81 5.25 2
-3 13 23 129.29 4.8 2
3 -13 25 109.87 5.02 2
-3 -13 25 116.71 5.24 2
-3 13 25 111.59 4.61 2
-3 -13 27 96.95 4.94 2
-3 13 27 90.79 4.29 2
3 -13 27 89.85 4.68 2
-3 13 29 44.43 3.12 2
-3 13 31 92.25 4.6 2
-3 15 -27 126.78 5.65 4
3 15 -25 157.58 7.23 3
-3 15 -25 150.16 7.12 3
-3 15 -25 148.36 6.26 4
3 15 -23 205.77 8.38 3
-3 15 -23 208.77 8.4 3
-3 15 -23 218.46 7.92 4
3 15 -21 171.71 7.08 3
-3 15 -21 168.91 7.09 3
3 15 -19 81.35 4.45 3
-3 15 -19 82.88 4.47 3
3 15 -19 82 4.36 4
3 15 -17 141.86 5.87 4
3 15 -17 116.92 5.35 3
-3 15 -17 133.73 5.54 3
-3 -15 -17 139.82 4.49 2
-3 15 -17 133.02 4.87 1
-3 -15 -15 185.76 5.33 2
-3 15 -15 170.07 5.89 1
3 15 -15 152.8 6.13 3
-3 15 -15 178.19 6.39 3
3 15 -15 181.85 6.85 4
-3 -15 -13 333.67 8.81 2
3 15 -13 341.27 10.69 4
-3 15 -13 329.23 9.7 1
-3 -15 -11 449.35 11.22 2
-3 15 -11 438.73 12.31 1
3 15 -11 431.06 13.13 4
-3 -15 -9 386.69 9.67 2
-3 15 -9 360.49 10.77 1
3 15 -9 377.19 11.56 4
-3 -15 -7 10.51 0.85 2
-3 15 -7 10.37 1.43 1
3 15 -7 6.74 1.64 4
-3 15 -5 90.71 3.88 1
3 15 -3 234.07 7.98 4
-3 15 -1 95.6 4.08 1
3 15 -1 104.25 4.57 4
-3 15 1 98.51 4.02 1
3 15 1 98.96 4.38 4
3 -15 1 89.21 2.32 2
3 -15 3 229.38 5.89 2
3 15 3 251.36 8.08 4
-3 -15 3 237.93 7.38 1
-3 15 3 238.33 7.52 1
3 -15 3 249.71 7.62 1
3 -15 5 90.66 2.75 2
3 -15 5 94.38 3.99 1
-3 -15 5 83.22 3.71 1
-3 15 5 86.86 3.84 1
3 -15 7 10.46 1.62 1
-3 -15 7 14.11 1.64 1
3 -15 7 13.44 0.98 2
-3 15 7 9.08 1.41 1
3 -15 9 388.42 9.96 2
-3 15 9 368.58 10.79 4
-3 15 9 379.83 11 1
-3 -15 9 383.93 10.85 1
3 -15 9 385.29 11.03 1
-3 15 11 452.56 12.84 4
-3 15 11 470.21 13.15 1
-3 15 11 483.58 11.67 2
3 -15 11 460.16 13.07 1
-3 -15 11 490.18 13.03 1
-3 -15 13 354.36 10 1
-3 15 13 346.47 9.78 4
-3 15 13 354.66 10.23 1
3 -15 13 337.1 9.53 2
3 -15 13 336.67 10.1 1
-3 15 13 348.85 8.93 2
-3 15 15 196.74 5.63 2
-3 -15 15 187.31 6.33 1
3 -15 15 191.63 6.55 1
-3 15 15 189.92 6.49 1
3 -15 15 189.39 6.15 2
-3 15 15 202.19 6.1 4
-3 -15 17 157 5.48 1
-3 15 17 154.58 5.59 1
-3 -15 17 157.74 5.64 2
-3 15 17 164.16 4.99 2
3 -15 17 142.37 5.53 1
3 -15 17 155.7 5.46 2
-3 15 19 92.97 3.53 2
3 -15 19 85.47 3.99 1
-3 -15 19 88.78 3.83 1
3 -15 19 93.84 4.04 2
-3 -15 19 90.8 4.12 2
3 -15 21 198.63 6.91 2
-3 15 21 200.44 6.37 2
-3 -15 21 208.27 7.15 2
3 -15 23 238.56 8.29 2
-3 15 23 261.65 7.79 2
-3 -15 23 256.35 8.56 2
3 -15 25 178.81 6.87 2
-3 15 25 191.96 6.44 2
-3 -15 25 189.87 7.17 2
-3 15 27 153.63 5.8 2
3 -15 27 168.61 6.57 2
-3 -15 27 152.37 6.51 2
-3 15 29 75.01 3.94 2
-3 17 -27 0.41 1.96 4
-3 17 -25 6.41 2.49 3
3 17 -25 8.3 2.44 3
-3 17 -25 7.58 2.16 4
-3 17 -23 24.86 3.07 3
3 17 -23 22.23 2.94 3
-3 17 -23 24.89 2.89 4
-3 -17 -21 86.76 3.69 1
-3 17 -21 92.92 5.05 3
3 17 -21 88.49 4.88 3
-3 17 -21 97.98 5.11 4
3 17 -21 107.22 5.19 4
3 -17 -21 90.55 4.01 1
-3 -17 -19 111.33 4.32 1
3 17 -19 120.38 5.6 4
3 -17 -19 118.73 4.63 1
3 17 -19 111.03 5.26 3
-3 17 -19 113.2 5.32 3
3 17 -17 27.66 2.87 4
-3 17 -17 26.14 2.47 3
3 17 -17 31.89 2.62 3
-3 -17 -17 25.12 1.74 2
3 -17 -17 25.86 2.19 1
-3 -17 -17 29.04 2.14 1
-3 -17 -15 23.13 1.97 1
3 17 -15 21.2 2.22 3
-3 17 -15 21.65 1.99 1
-3 -17 -15 23.34 1.55 2
3 17 -15 22.17 2.62 4
3 -17 -15 25.08 2.14 1
3 17 -13 28.69 2.75 4
-3 17 -13 25.38 2.15 1
3 -17 -13 30.25 2.28 1
-3 -17 -13 25 2.02 1
-3 -17 -13 29.09 1.58 2
3 17 -11 69.22 4.12 4
-3 17 -11 65.14 3.4 1
3 -17 -11 69.86 3.49 1
-3 -17 -11 75.58 3.42 1
-3 -17 -11 71.22 2.58 2
3 17 -9 60.11 3.74 4
-3 -17 -9 58.52 3.12 1
-3 -17 -9 67.89 2.41 2
-3 17 -9 61.79 3.31 1
3 -17 -9 68.35 3.39 1
-3 -17 -7 106.05 3.28 2
-3 17 -7 103.63 4.5 1
-3 -17 -7 109.13 4.37 1
3 -17 -7 108.64 4.51 1
-3 17 -5 42.78 2.7 1
3 -17 -5 45.76 2.82 1
-3 -17 -5 43.41 2.65 1
3 17 -3 70.6 3.95 4
-3 17 -1 9.14 1.46 1
3 17 -1 13.12 1.88 4
3 -17 1 8.14 0.41 2
3 -17 1 10.26 1.5 1
-3 17 1 9.46 1.42 1
3 17 1 6.78 1.54 4
-3 -17 3 76.63 3.54 1
-3 17 3 68.63 3.49 1
3 -17 3 73.01 3.64 1
3 -17 3 67.11 2.08 2
3 17 3 75.06 3.95 4
-3 17 5 44.96 2.78 1
-3 -17 5 43.2 2.74 1
3 -17 5 42.04 1.63 2
3 -17 5 40.55 2.74 1
3 -17 7 109.16 4.59 1
-3 17 7 100.85 4.49 1
-3 -17 7 109.82 4.47 1
3 -17 7 105.69 3.36 2
-3 -17 9 71.94 3.45 1
-3 17 9 64.48 3.42 1
-3 17 9 60.81 3.29 4
3 -17 9 64.02 3.4 1
-3 -17 11 67.3 3.4 1
3 -17 11 70.65 3.59 1
-3 17 11 64.75 3.46 1
-3 17 11 69.21 3.44 4
-3 -17 13 29.24 2.34 1
3 -17 13 35.06 2.55 1
-3 17 13 29.24 2.23 4
-3 17 13 28.57 2.32 1
3 -17 13 27.27 1.84 2
-3 -17 15 31.92 2.38 1
-3 17 15 26.99 2.31 1
3 -17 15 22.86 2.3 1
-3 17 15 26.88 2.13 4
3 -17 15 28.46 1.98 2
-3 17 15 29.8 1.58 2
3 -17 17 33.65 2.63 1
3 -17 17 31.42 2.21 2
-3 17 17 33.24 1.83 2
-3 17 17 29.52 2.45 1
-3 -17 17 33.93 2.38 2
-3 -17 17 32.89 2.48 1
3 -17 19 121.63 5.16 1
3 -17 19 131.17 5.03 2
-3 17 19 133.33 4.44 2
-3 -17 19 124.51 4.99 1
-3 -17 19 138.91 5.29 2
-3 -17 21 109.53 4.82 2
3 -17 21 111.64 4.69 2
-3 17 21 108.09 4.06 2
-3 -17 23 29.3 2.67 2
3 -17 23 29.48 2.52 2
-3 17 23 30.7 2.19 2
-3 17 25 13.46 1.79 2
3 -17 25 9.59 1.89 2
-3 -17 25 12.9 2.2 2
-3 -17 27 4.31 1.98 2
3 -17 27 0.95 1.66 2
-3 17 27 4.09 1.52 2
-3 19 -27 32.95 3.38 4
-3 19 -25 29.6 3.16 4
-3 19 -25 27.74 3.53 3
3 19 -25 27.02 3.33 3
-3 19 -23 96.92 5.48 3
3 19 -23 107.95 5.74 3
-3 19 -23 104.92 5.52 4
-3 19 -21 97.4 5.28 4
3 -19 -21 96.3 4.26 1
3 19 -21 105.11 5.41 4
-3 -19 -21 82.93 3.82 1
3 19 -21 86.42 4.94 3
-3 19 -21 95.49 5.14 3
3 19 -19 52.61 3.87 4
-3 19 -19 49.31 3.53 3
3 19 -19 46.77 3.43 3
-3 -19 -19 47.22 2.8 1
3 -19 -19 45.3 2.96 1
-3 19 -19 49.12 3.83 4
-3 -19 -17 166.8 5.82 1
3 -19 -17 165.24 6 1
-3 -19 -17 161.44 5.11 2
3 19 -17 156.44 6.37 3
-3 19 -17 165.52 6.46 3
3 19 -17 160.76 7 4
-3 -19 -15 27.97 2.26 1
3 -19 -15 31.45 2.5 1
-3 -19 -15 28.48 1.74 2
-3 19 -15 32.48 2.51 1
3 19 -15 29.67 3.1 4
-3 -19 -13 53.17 3.03 1
3 -19 -13 63.39 3.4 1
-3 -19 -13 57.87 2.35 2
-3 19 -13 52.94 3.19 1
3 19 -13 55.89 3.95 4
-3 -19 -11 41.2 2.65 1
-3 -19 -11 42.01 1.88 2
-3 19 -11 40.4 2.82 1
3 -19 -11 40.66 2.78 1
3 19 -11 42.37 3.35 4
-3 19 -9 21.6 2.11 1
3 -19 -9 20.62 2.17 1
3 19 -9 19.39 2.47 4
-3 -19 -9 20.06 1.97 1
-3 -19 -9 21.61 1.28 2
-3 -19 -7 52.2 2.02 2
3 -19 -7 54.99 3.23 1
-3 19 -7 51.52 3.2 1
-3 -19 -7 54.21 3.04 1
-3 19 -5 37.05 2.66 1
-3 -19 -5 38.1 2.58 1
3 -19 -5 34.85 2.67 1
3 19 -3 47.71 3.38 4
-3 19 -1 18.52 1.96 1
3 19 -1 17.16 2.15 4
3 -19 -1 11.8 1.81 1
-3 19 1 14.16 1.75 1
-3 -19 1 15.91 1.85 1
3 -19 1 19.09 2.02 1
3 19 1 16.17 2.23 4
3 -19 1 14.18 0.55 2
3 -19 3 39.81 1.4 2
-3 -19 3 41.16 2.74 1
-3 19 3 41.06 2.81 1
3 19 3 40.21 3.08 4
3 -19 3 43.1 2.93 1
-3 -19 5 39.62 2.74 1
3 -19 5 41.74 2.87 1
-3 19 5 42.16 2.87 1
3 -19 5 40.55 1.6 2
3 -19 7 52.25 2.07 2
3 -19 7 53.34 3.25 1
-3 19 7 51.8 3.18 1
-3 19 7 53.35 3.27 4
-3 -19 7 50.85 3.08 1
-3 19 9 18.43 2.11 4
3 -19 9 19.35 2.16 1
-3 -19 9 17.39 1.97 1
-3 19 9 20.75 2.14 1
3 -19 11 44.75 3.04 1
-3 19 11 39.64 2.86 1
-3 19 11 41.5 2.91 4
-3 -19 11 46.67 2.91 1
3 -19 11 43.29 2.16 2
-3 19 13 61.76 3.39 4
-3 19 13 68.74 3.71 1
3 -19 13 60.73 3.57 1
-3 -19 13 63.94 3.44 1
3 -19 13 57.09 2.75 2
-3 19 15 31.01 2.62 1
-3 19 15 32.51 2.5 4
-3 -19 15 31.38 2.57 1
3 -19 15 29.77 2.66 1
3 -19 15 27.07 1.96 2
-3 -19 17 178.25 6.27 2
3 -19 17 177.93 6.05 2
-3 -19 17 186.72 6.52 1
3 -19 17 176.25 6.68 1
-3 -19 19 52.65 3.13 2
3 -19 19 47.53 2.92 2
-3 -19 21 102.16 4.75 2
3 -19 21 113.51 4.73 2
-3 -19 23 113.72 5.15 2
3 -19 23 114.61 4.98 2
3 -19 25 35.4 2.95 2
-3 -19 25 44.34 3.33 2
3 -19 27 39.74 3.26 2
-3 21 -27 99.98 5.59 4
-3 21 -25 81.03 5.07 4
3 21 -23 92.55 5.28 3
-3 21 -23 87.29 5.22 3
-3 21 -23 83.31 5.15 4
3 21 -21 92.1 5.41 4
3 21 -21 91.77 5.05 3
-3 21 -21 88.63 5.02 3
-3 21 -21 95.72 5.47 4
3 21 -19 60.8 4.34 4
-3 21 -19 47.45 3.94 4
-3 21 -19 45.55 3.57 3
3 21 -19 55.4 3.73 3
-3 21 -17 41.33 3.65 4
-3 21 -17 40.16 3.16 3
3 21 -17 36.11 3 3
3 21 -17 42.03 3.73 4
-3 -21 -17 43.36 2.19 2
3 21 -15 161.92 7.29 4
-3 -21 -15 164.42 5.01 2
-3 21 -13 238.55 8.24 1
3 21 -13 245.61 9.33 4
-3 -21 -13 239.1 6.64 2
-3 21 -11 313.49 10.21 1
-3 -21 -11 323.38 8.42 2
3 21 -11 320.43 11.23 4
3 21 -9 283.36 10.32 4
-3 -21 -9 294.05 7.64 2
-3 21 -9 278.39 9.43 1
-3 -21 -7 148.33 4.29 2
-3 21 -7 146.69 6.02 1
-3 21 -5 21.13 2.2 1
3 21 -3 3.3 1.68 4
-3 21 -1 4.67 1.41 1
3 21 -1 5.77 1.87 4
-3 21 1 7.67 1.59 1
3 21 1 8.17 2.03 4
-3 21 3 3.37 1.38 1
3 21 3 2.93 1.75 4
3 -21 3 2.82 0.46 2
-3 21 5 24.5 2.5 4
3 -21 5 22.03 1.15 2
-3 21 5 21.2 2.3 1
-3 21 7 156.8 6.24 4
3 -21 7 147.17 4.36 2
-3 21 7 140.34 5.93 1
-3 21 9 298.43 9.72 4
-3 21 9 286.74 9.62 1
3 -21 11 315.98 8.91 2
-3 21 11 343.44 10.5 4
-3 21 11 330.99 10.56 1
3 -21 13 241.47 7.24 2
-3 21 13 248.32 8.57 1
-3 21 13 252.01 8.41 4
-3 21 15 191.78 6.91 4
3 -21 15 188.25 6.09 2
-3 21 15 184.56 7.12 1
-3 -21 17 44.08 2.79 2
3 -21 17 44.75 2.66 2
-3 -21 19 54.67 3.26 2
3 -21 19 60.52 3.19 2
-3 -21 21 108.98 4.89 2
3 -21 21 109.32 4.7 2
-3 -21 23 104.26 4.98 2
3 -21 23 108.72 4.85 2
3 -21 25 96.88 4.77 2
-3 -21 25 98.23 4.96 2
-3 23 -27 31.36 3.47 4
-3 23 -25 51.29 4.34 4
-3 23 -23 59.1 4.43 3
3 23 -23 52.16 4.24 3
-3 23 -23 60.95 4.63 4
3 23 -21 75.63 5.14 4
-3 23 -21 75.41 4.68 3
3 23 -21 73.8 4.66 3
-3 23 -21 75.31 5.18 4
3 23 -19 96.59 5.65 4
-3 23 -19 92.83 5.58 4
-3 23 -19 77.47 4.56 3
3 23 -19 85.62 4.73 3
3 23 -17 64.25 4.66 4
-3 23 -17 55.32 4.41 4
-3 -23 -17 60.95 2.67 2
3 23 -15 61.5 4.54 4
-3 -23 -15 57.83 2.47 2
-3 23 -15 56.13 4.34 4
-3 23 -13 107.81 5.06 1
-3 23 -13 94.4 5.53 4
3 23 -13 94.41 5.59 4
-3 -23 -13 101.91 3.42 2
3 23 -11 92.64 5.39 4
-3 -23 -11 88.77 3.04 2
-3 23 -11 85.15 4.55 1
-3 -23 -9 69.2 2.48 2
3 23 -9 69.4 4.75 4
-3 23 -9 60.84 3.84 1
-3 23 -7 1.42 1.45 1
-3 -23 -7 0.69 0.66 2
3 23 -5 0.52 1.93 4
-3 23 -5 0.2 1.35 1
3 23 -3 20.66 2.68 4
3 23 -1 10.63 2.2 4
-3 23 -1 8.4 1.81 1
-3 23 1 9.99 2.02 4
3 23 1 5.74 1.97 4
-3 23 1 8.62 1.73 1
3 23 3 27.06 2.91 4
-3 23 3 31.84 2.92 4
-3 23 3 28.35 2.7 1
3 -23 3 24.38 1.02 2
-3 23 5 1.31 1.72 4
-3 23 5 0.21 1.47 1
3 -23 5 2 0.57 2
-3 23 7 1.91 1.64 4
-3 23 7 1.65 1.67 1
3 -23 7 1.26 0.65 2
-3 23 9 60.12 3.89 1
-3 23 9 75.34 4.28 4
3 -23 11 89.23 3.4 2
-3 23 11 90.43 4.77 1
-3 23 11 95.97 4.84 4
3 -23 13 105.61 3.95 2
-3 23 13 105.91 5.24 1
-3 23 13 113 5.28 4
-3 23 15 70.21 4.04 4
3 -23 15 68.69 3.18 2
-3 -23 17 72.42 3.57 2
3 -23 17 66.35 3.29 2
-3 -23 19 104.92 4.59 2
3 -23 19 100.99 4.37 2
-3 -23 21 88.23 4.28 2
3 -23 21 76.47 3.92 2
-3 -23 23 59.38 3.74 2
3 -23 23 58.11 3.52 2
-3 -23 25 64.29 4.05 2
3 -23 25 67.61 3.89 2
-3 25 -27 0.57 2.48 4
-3 25 -25 8.4 2.84 4
-3 25 -23 5.34 2.64 4
3 25 -21 6.59 2.42 3
-3 25 -21 14.29 2.71 3
-3 25 -21 10.74 2.92 4
3 25 -21 16.56 3.18 4
-3 25 -19 25.15 2.96 3
3 25 -19 26.56 3.55 4
3 25 -19 34.77 3.24 3
-3 25 -19 32.14 3.75 4
3 25 -17 5.74 2.49 4
-3 25 -17 4.15 2.51 4
-3 -25 -15 20.04 1.48 2
-3 25 -15 21.97 3.25 4
3 25 -15 21.43 3.18 4
-3 25 -13 11.84 2.82 4
3 25 -13 10.23 2.88 4
-3 -25 -13 11.92 1.2 2
-3 -25 -11 10.23 1.07 2
-3 25 -11 17.53 2.73 4
3 25 -11 9.83 2.6 4
-3 25 -11 9.17 2.07 1
-3 25 -9 27.88 2.91 1
-3 -25 -9 25.68 1.43 2
3 25 -9 19.41 2.95 4
-3 -25 -7 39.46 1.74 2
-3 25 -7 35.56 3.1 1
3 25 -5 92.79 5.47 4
-3 25 -5 81.81 4.66 1
-3 25 -5 80.87 5.03 4
-3 25 -3 74.51 4.81 4
3 25 -3 75.64 4.95 4
-3 25 -1 6.87 2.11 4
-3 25 -1 9.87 2.03 1
3 25 -1 7.45 2.38 4
-3 25 1 6.73 2.09 4
-3 25 1 6.74 1.95 1
3 25 1 8.19 2.3 4
-3 25 3 81.06 4.69 4
-3 25 3 73.27 4.37 1
3 -25 3 68.97 2.02 2
3 25 3 76.82 4.91 4
-3 25 5 82.45 4.77 4
3 -25 5 81.39 2.55 2
-3 25 5 77.65 4.52 1
-3 25 7 37.85 3.37 4
3 -25 7 39.37 1.75 2
-3 25 7 37.56 3.23 1
-3 25 9 24.01 2.78 4
-3 25 9 23.7 2.82 1
3 -25 11 12.34 1.28 2
-3 25 11 11.19 2.32 4
-3 25 11 11.64 2.33 1
3 -25 13 9.42 1.29 2
-3 25 13 6.49 2.01 4
3 -25 15 27.55 2.05 2
-3 -25 15 23.68 2.11 2
-3 25 15 29.66 3.01 4
3 -25 17 7.37 1.54 2
-3 -25 17 4.63 1.45 2
-3 -25 19 33.8 2.64 2
3 -25 19 35.1 2.54 2
3 -25 21 13.27 1.96 2
-3 -25 21 15.01 2.18 2
3 -25 23 11.81 2.01 2
-3 -25 23 10.85 2.15 2
3 -25 25 9.38 2.09 2
-3 27 -23 116.89 6.83 4
3 27 -21 130.98 7.37 4
-3 27 -21 137.03 7.38 4
3 27 -19 106.66 6.53 4
-3 27 -19 101.85 6.31 4
-3 27 -19 106.29 5.6 3
3 27 -19 104.37 5.52 3
3 27 -17 212.39 9.4 4
-3 27 -17 211.15 9.29 4
3 27 -15 54.52 4.84 4
-3 27 -15 52.84 4.68 4
3 27 -13 48.16 4.37 4
-3 27 -13 44.37 4.32 4
-3 27 -11 21.36 3.26 4
3 27 -11 18.23 3.16 4
-3 -27 -11 24.24 1.46 2
-3 27 -9 -0.24 1.8 1
-3 -27 -9 1.37 0.73 2
3 27 -9 0.63 2.19 4
-3 27 -7 20.59 2.69 1
-3 -27 -7 21.1 1.3 2
-3 27 -7 23.49 3.25 4
-3 27 -5 29.22 3.08 1
3 27 -5 33.25 3.65 4
-3 27 -5 23.02 3.14 4
3 27 -3 21.56 3.14 4
-3 27 -3 18.9 2.94 4
-3 27 -1 20.98 2.74 1
3 27 -1 19.16 2.97 4
-3 27 -1 22.95 3.09 4
-3 27 1 16.37 2.54 1
3 27 1 16.34 2.95 4
-3 27 1 18.44 2.81 4
3 27 3 25.33 3.23 4
-3 27 3 22.87 2.99 4
-3 27 3 24.98 2.92 1
3 -27 3 19.08 0.78 2
-3 27 5 29.85 3.29 4
3 -27 5 25.15 1.19 2
-3 27 5 27.57 2.99 1
3 -27 7 20.54 1.26 2
-3 27 7 23.88 2.95 4
-3 27 7 23.17 2.92 1
-3 27 9 1.76 2.06 4
-3 27 9 0.99 1.87 1
3 -27 11 26.55 1.7 2
-3 27 11 23.81 3.04 4
-3 27 13 49.08 3.94 4
3 -27 13 44.93 2.39 2
-3 27 15 62.31 4.33 4
3 -27 15 61.52 2.98 2
-3 -27 15 61.91 3.28 2
3 -27 17 222.32 7.05 2
-3 -27 17 212.54 7.27 2
3 -27 19 112.35 4.67 2
-3 -27 19 114.05 4.95 2
3 -27 21 140.43 5.51 2
-3 -27 21 136.64 5.72 2
3 -27 23 124.42 5.37 2
-3 -27 23 131.31 5.69 2
-3 29 -19 80.07 5.91 4
3 29 -19 99.73 6.48 4
-3 29 -17 20.02 3.61 4
3 29 -17 23.75 4.02 4
-3 29 -15 105.78 6.52 4
3 29 -15 98.49 6.48 4
-3 29 -13 68.57 5.21 4
3 29 -13 78.51 5.64 4
-3 29 -11 80.99 5.58 4
3 29 -11 72.81 5.47 4
3 29 -9 91.71 6.09 4
-3 29 -7 19.89 3.24 4
-3 29 -5 4.03 2.26 4
-3 29 -5 1.05 1.87 1
3 29 -5 0.99 2.3 4
-3 -29 -5 1.28 0.7 2
-3 29 -3 31.58 3.6 4
3 29 -3 26.47 3.52 4
3 29 -1 2.59 2.31 4
-3 29 -1 6.34 2.33 1
-3 29 1 7.93 2.45 4
3 29 1 7.42 2.67 4
-3 29 1 4.76 2.12 1
-3 29 3 28.33 3.36 4
-3 29 3 26.79 3.12 1
3 -29 5 0.19 0.52 2
-3 29 5 0.28 2.12 4
-3 29 5 -0.27 1.8 1
-3 29 7 19.17 3.06 4
3 -29 7 18.39 1.2 2
-3 29 9 93.46 5.55 4
3 -29 11 71.61 2.89 2
-3 29 11 70.21 4.88 4
3 -29 13 70.63 3.1 2
-3 -29 13 78.65 3.55 2
-3 29 13 77.96 5.09 4
3 -29 15 106.23 4.2 2
-3 -29 15 112.76 4.61 2
-3 29 15 126.43 6.24 4
-3 -29 17 29.89 2.48 2
3 -29 17 30.78 2.3 2
-3 -29 19 100.42 4.57 2
3 -29 19 91.73 4.18 2
3 -29 21 88.06 4.27 2
-3 -29 21 95.25 4.6 2
3 -29 23 69.98 3.93 2
3 31 -17 14.55 3.64 4
3 31 -15 1.12 2.87 4
-3 31 -15 0.36 2.91 4
-3 31 -13 53.45 4.91 4
3 31 -13 47.29 4.86 4
3 31 -11 35.92 4.37 4
-3 31 -11 39.44 4.41 4
-3 31 -7 27.35 3.63 4
3 31 -5 30.5 3.9 4
-3 31 -5 33.22 3.91 4
3 31 -3 17.21 3.22 4
-3 31 -3 16.66 3.23 4
3 31 -1 -0.35 2.46 4
-3 31 -1 0.64 2.41 4
3 31 1 6.65 2.76 4
-3 31 1 4.43 2.51 4
-3 31 3 11.79 2.83 4
-3 31 5 27.43 3.61 4
-3 31 7 30.16 3.7 4
-3 31 9 57.64 4.68 4
3 -31 11 33.99 1.98 2
-3 -31 11 36.4 2.39 2
-3 31 11 44.4 4.21 4
3 -31 13 52.32 2.63 2
-3 31 13 64.06 4.84 4
-3 -31 13 58.75 3.11 2
3 -31 15 3.46 1.29 2
-3 -31 15 2.81 1.37 2
-3 -31 17 12.53 1.89 2
-3 -31 19 1.42 1.64 2
-3 -31 21 4.86 1.86 2
3 33 -11 56.24 5.53 4
-3 33 -11 59.41 5.33 4
-3 33 -7 38.94 4.45 4
3 33 -5 51.98 5.09 4
-3 33 -5 62.82 5.24 4
3 33 -3 33.19 4.48 4
-3 33 -3 44.65 4.57 4
-3 33 -1 4.12 2.65 4
3 33 -1 7.15 2.96 4
-3 33 1 5.05 2.51 4
-3 33 3 48.42 4.59 4
-3 33 5 47.97 4.54 4
-3 33 7 38.39 4.25 4
-3 33 9 13.63 3.27 4
-3 33 11 58.28 4.91 4
-3 -33 11 52.86 2.89 2
-3 33 13 37.88 4.22 4
-3 -33 13 39.75 2.61 2
-3 -33 15 81.12 3.83 2
-3 -33 17 30.22 2.58 2
-3 -33 19 36.74 2.9 2
-3 35 -5 51.3 5.03 4
3 35 -3 34.03 4.63 4
-3 35 -3 26.16 3.96 4
-3 35 -1 6.91 3.01 4
-3 35 1 15.09 3.37 4
-3 35 3 28.04 3.98 4
-3 35 5 47.84 4.85 4
-3 35 7 68.12 5.57 4
-3 35 9 90.56 6.31 4
-3 35 11 130.49 7.44 4
-3 37 9 11.57 3.55 4
-3 37 11 11.45 3.71 4
-4 0 -18 0.22 0.29 1
-4 0 -16 4.68 1.04 2
-4 0 -16 4.72 0.62 1
-4 0 -14 0.39 0.53 1
-4 0 -14 0.08 0.77 2
-4 0 -12 258.22 7.02 1
-4 0 -12 271.24 7.31 2
-4 0 -10 0.38 0.59 1
-4 0 -10 0.06 0.6 2
-4 0 -8 35.31 1.74 1
-4 0 -8 34.23 1.54 2
-4 0 -6 0.66 0.71 1
-4 0 -6 0.22 0.46 2
-4 0 0 1530.56 36.43 1
4 0 2 0.16 0.25 3
-4 0 2 0.41 0.29 3
-4 0 2 -0.23 0.71 1
-4 0 4 14.34 0.86 3
4 0 4 14.54 0.84 3
-4 0 4 15.25 1.27 1
-4 0 6 0.15 0.55 3
4 0 6 -0.1 0.52 3
-4 0 6 0.07 0.68 1
4 0 8 37.37 1.82 3
-4 0 8 39.15 1.86 3
-4 0 8 35.39 1.82 1
-4 0 10 0.79 0.6 1
-4 0 10 0.33 0.72 3
4 0 10 -0.08 0.78 3
-4 0 12 265.45 7.12 1
-4 0 12 261.22 6.78 4
-4 0 12 263.87 7.68 3
4 0 12 257.76 7.66 3
-4 0 14 -0.17 0.56 1
-4 0 14 -0.11 1.04 3
4 0 14 -0.23 1.1 3
4 0 16 6.79 1.09 2
-4 0 16 3.1 1.16 3
4 0 16 4.62 1.36 3
-4 0 16 4.97 0.99 2
-4 0 16 4.61 0.67 1
4 0 18 -0.99 1.47 3
-4 0 18 -1.29 1.37 3
-4 0 18 -0.31 0.46 1
-4 0 18 0.23 0.88 2
4 0 18 0.48 0.85 2
-4 0 20 203.47 6.68 2
4 0 20 196.67 6.65 2
4 0 22 -0.44 1.16 2
-4 0 22 0.58 1.15 2
4 0 24 28.5 2.46 2
-4 0 24 30.8 2.47 2
4 0 26 -0.69 1.43 2
-4 0 26 -1.21 1.65 2
-4 0 28 90.99 4.63 2
4 0 28 85.3 4.45 2
-4 0 30 0.6 1.75 2
4 0 30 -0.2 1.75 2
-4 -2 -18 23.42 1 1
-4 -2 -18 23.95 0.93 1
-4 2 -18 24.09 0.97 1
-4 -2 -16 20.78 1.14 1
-4 2 -16 20.63 1.55 2
-4 2 -16 20.08 1.04 1
-4 2 -14 26.62 1.32 1
-4 2 -14 27.21 1.64 2
-4 -2 -14 26.62 1.45 1
-4 2 -12 246.07 6.58 1
-4 2 -12 247.37 6.83 2
-4 -2 -12 242.37 6.86 1
-4 -2 -10 105.95 3.78 1
-4 2 -10 107.14 3.49 1
-4 2 -10 120.4 3.62 2
-4 -2 -8 1479.46 35.13 2
-4 2 -8 1463.61 35.32 1
-4 2 -8 1536.48 35.16 2
-4 2 -8 1454.32 35.54 3
4 -2 -8 1535.56 35.73 1
4 -2 -6 172.77 5 1
-4 2 -6 152.14 4.5 3
4 2 -6 154.12 4.5 3
-4 -2 -6 154.06 4.29 2
-4 2 -6 152.81 4.26 2
-4 2 -6 150.95 4.63 1
4 2 -4 1797.33 41.83 3
-4 2 -4 1790.58 41.82 3
-4 2 -4 1800.7 41.75 2
-4 2 0 1285.68 30.65 1
4 -2 2 6.07 1.01 1
-4 2 2 4.36 0.8 1
4 -2 4 1919.12 44.84 1
-4 2 4 1880.56 44.7 1
4 -2 6 156.42 4.95 1
4 -2 6 162.92 4.52 3
-4 -2 6 161.27 4.51 3
-4 2 6 159.4 4.78 1
4 -2 8 1549.17 35.97 3
-4 -2 8 1523.87 35.97 3
-4 2 8 1591.88 36.04 1
-4 -2 10 115.76 3.92 3
4 -2 10 119.08 3.94 3
-4 2 10 116.43 3.71 1
-4 -2 10 115.89 3.66 4
-4 -2 12 264.34 7.33 1
4 -2 12 257.71 7.55 3
-4 -2 12 261.13 7.58 3
-4 -2 12 260.35 7.05 4
-4 2 12 276.72 7.08 1
-4 2 12 257.95 6.56 4
4 2 12 255.87 7.72 3
-4 2 12 265.14 7.8 3
4 2 14 26.41 1.69 2
-4 2 14 26.89 2.06 3
4 2 14 30.44 2.15 3
-4 -2 14 27.82 1.56 1
-4 2 14 30.86 1.77 2
-4 2 14 28.83 1.44 1
4 -2 14 30.19 2.03 3
-4 -2 14 31.03 2.02 3
-4 2 16 24.23 1.24 1
4 -2 16 24.99 1.74 2
-4 -2 16 26.41 1.37 1
-4 2 16 26.24 1.78 2
-4 -2 16 24.32 1.75 2
4 2 16 24.08 1.77 2
-4 -2 16 21.98 1.89 3
-4 2 16 25.68 2.12 3
4 2 16 24.77 2.12 3
4 -2 16 24.99 2 3
-4 2 18 26.71 2.39 3
4 2 18 25.58 2.29 3
4 -2 18 30.03 2.3 3
-4 -2 18 32.88 2.38 3
-4 2 18 31.6 2.03 2
-4 -2 18 28.93 2.09 2
4 -2 18 27.38 1.97 2
4 2 18 28.48 2 2
-4 2 18 29.53 1.24 1
-4 -2 18 28.87 1.29 1
-4 -2 20 17.98 1.87 2
4 -2 20 17.65 1.75 2
4 2 20 16.54 1.76 2
-4 2 20 15.05 1.61 2
-4 -2 22 24.48 2.18 2
-4 2 22 24 2.08 2
4 2 22 18.35 1.99 2
4 -2 22 24.67 2.17 2
-4 2 24 35.01 2.57 2
-4 -2 24 34.73 2.69 2
4 -2 24 33.08 2.55 2
4 2 24 31.89 2.52 2
4 2 26 9.79 1.89 2
4 -2 26 12.86 1.96 2
-4 2 26 11.33 1.88 2
-4 -2 26 12.17 1.99 2
4 2 28 -0.18 1.59 2
4 -2 28 0.94 1.6 2
-4 2 28 -0.18 1.4 2
-4 -2 28 -0.58 1.81 2
4 -2 30 5.44 1.89 2
4 2 30 8.6 2.06 2
-4 -2 30 7.63 2.1 2
-4 2 30 5.08 2 2
-4 4 -18 220.3 5.64 1
-4 -4 -18 222.41 5.6 1
-4 -4 -18 213.3 5.78 1
-4 4 -16 0.09 0.5 1
-4 -4 -16 0.25 0.81 2
-4 4 -16 0.71 0.87 2
-4 -4 -16 0.35 0.7 1
-4 4 -14 869.31 21.24 1
-4 -4 -14 875.62 21.63 2
-4 4 -14 920.65 21.78 2
4 -4 -12 5.32 1.07 1
-4 4 -12 4.94 0.88 2
-4 4 -12 4.06 1.06 3
-4 4 -12 5.53 0.76 1
4 4 -10 1482.17 35.88 3
-4 4 -10 1424.31 35.21 1
4 -4 -10 1547.53 35.64 1
-4 4 -10 1511.99 35.22 2
-4 4 -10 1498.01 35.88 3
4 4 -8 1.18 0.69 3
-4 4 -8 0.31 0.6 3
-4 4 -8 0.36 0.55 2
4 -4 -8 0.77 0.73 1
-4 4 -8 0.67 0.59 1
4 -4 -6 1684.22 38.54 1
-4 4 -6 1593.16 38.32 1
-4 4 -6 1612.19 37.88 2
-4 4 -6 1615.29 38.16 3
4 4 -6 1618.3 38.18 3
-4 4 -4 16.98 0.88 2
-4 4 0 39.84 1.87 1
-4 4 2 847.83 20.78 1
4 -4 2 858.5 20.84 1
-4 4 4 16.05 1.19 1
4 -4 4 19.11 1.4 1
4 -4 6 1655.15 39.13 1
-4 -4 6 1612.77 39.1 4
-4 4 6 1682.59 39.07 1
4 -4 8 1.14 0.75 1
-4 -4 8 0.79 0.81 4
-4 4 8 0.83 0.62 1
-4 4 10 1575.2 36.67 1
-4 -4 10 1546.15 36.74 4
4 -4 10 1514.27 36.81 1
4 -4 12 4.63 1.02 1
-4 -4 12 4.55 0.9 4
4 4 12 6.82 0.93 2
-4 4 12 5.92 0.84 1
-4 4 12 6.88 0.81 2
4 4 14 944.73 23.21 2
-4 4 14 942.7 23.11 2
-4 4 14 946.88 22.73 1
-4 4 16 0.76 0.73 2
4 4 16 0.82 0.84 2
-4 -4 16 -0.24 0.73 1
-4 4 16 0.21 0.52 1
4 4 16 0.14 1.21 3
-4 4 16 0.29 1.13 3
-4 4 18 278.77 8.6 3
4 4 18 252.58 8.41 3
-4 -4 18 259.86 6.63 1
-4 -4 18 252.65 6.86 1
-4 4 18 251.3 7.61 2
-4 -4 18 258.56 7.9 2
-4 4 18 250.23 6.62 1
4 4 18 245.61 7.63 2
-4 4 20 3.91 0.51 1
-4 -4 20 3.65 0.61 1
-4 -4 20 4.71 1.26 2
4 4 20 4.7 1.24 2
-4 4 20 4.7 1.17 2
-4 -4 20 4.28 0.55 1
-4 -4 22 0.31 1.2 2
-4 4 22 -0.27 1.18 2
4 4 22 -0.42 1.23 2
-4 -4 24 -0.17 1.33 2
4 4 24 -0.31 1.32 2
4 -4 24 0.49 1.25 2
-4 4 24 -0.6 1.42 2
4 -4 26 40.45 3.05 2
-4 -4 26 40.89 3.12 2
4 4 26 42.73 3.01 2
-4 4 26 40.91 2.92 2
4 -4 28 1.17 1.66 2
4 4 28 1.26 1.58 2
-4 4 28 0.88 1.52 2
-4 -4 28 1.37 1.72 2
4 -4 30 53.95 3.75 2
4 4 30 59.44 3.8 2
-4 4 30 47.78 3.5 2
-4 -4 30 50.64 3.78 2
-4 -6 -24 8.38 0.75 4
-4 -6 -22 26.5 1.47 4
-4 -6 -20 18.12 0.95 1
-4 -6 -20 17.98 1.15 1
-4 -6 -18 12.43 1.32 1
-4 6 -18 16.22 1.03 1
-4 -6 -18 15.06 0.98 1
-4 6 -16 201.23 6.92 3
-4 -6 -16 179.45 5.18 1
-4 6 -16 180.87 5.27 1
-4 6 -16 198.9 5.88 2
-4 -6 -16 189.88 5.71 2
4 -6 -16 193.9 5.86 1
4 -6 -14 274.38 7.62 1
-4 6 -14 272.19 8.4 3
4 6 -14 275.06 8.42 3
-4 6 -14 256.65 7.17 1
-4 6 -14 263.84 7.47 2
-4 -6 -14 264.79 7.38 2
-4 6 -12 589.53 14.59 2
-4 6 -12 606.44 15.5 3
-4 -6 -12 580.78 14.5 2
-4 6 -12 566.22 14.49 1
4 -6 -12 573.26 14.77 1
-4 -6 -10 2.37 0.68 2
-4 6 -10 3.15 0.71 2
-4 6 -10 1.8 0.69 1
-4 6 -10 2.36 0.79 3
4 6 -10 3.68 0.86 3
4 -6 -10 3.79 0.95 1
4 -6 -8 734.96 17.66 1
-4 -6 -8 693.43 17.07 2
-4 6 -8 722.26 17.58 3
4 6 -8 697.15 17.53 3
-4 6 -8 711.88 17.1 2
-4 6 -8 681.19 17.43 1
-4 6 -6 256.87 6.66 2
-4 6 -6 254.41 7.16 1
4 -6 -6 262.9 7.31 1
-4 6 -4 29.93 1.21 2
-4 6 -2 500.99 11.91 2
-4 6 0 211.98 6.13 1
-4 6 2 515.3 13.04 1
4 -6 2 504.43 13.05 1
4 -6 4 27.87 1.15 2
4 -6 4 28.27 1.75 1
-4 -6 4 28.52 1.8 4
-4 6 4 33.73 1.76 1
4 -6 6 261.43 7.33 1
-4 -6 6 255.84 7.39 4
4 -6 6 250.22 6.71 2
-4 6 6 279.55 7.33 1
4 -6 8 724.49 18.19 1
4 -6 8 730.94 17.77 2
-4 -6 8 723.72 18.31 4
-4 6 8 745.44 18.13 1
-4 6 10 4.52 0.84 1
4 -6 10 4.38 0.73 2
-4 6 10 3.66 0.66 2
4 -6 10 3.77 0.95 1
-4 -6 10 5.24 1.04 4
-4 6 12 615.66 15.19 2
-4 6 12 612.1 15.32 1
4 -6 12 607.12 15.5 1
-4 6 14 273.28 7.36 1
4 -6 14 270.01 7.64 1
4 -6 14 251.06 7.61 2
-4 6 14 273.24 7.48 2
-4 6 16 209.6 5.95 1
4 -6 16 205.38 6.36 1
4 6 16 211.5 6.51 2
-4 6 16 217.73 6.38 2
-4 6 18 16.43 1.16 1
-4 6 18 17.39 1.53 2
4 6 18 12.24 1.42 2
-4 -6 18 17.93 1.19 1
-4 -6 18 17.03 1.71 2
-4 -6 20 24.94 2.1 2
-4 -6 20 21.93 1.25 1
-4 6 20 28.26 2.01 2
-4 6 20 24.27 1.28 1
-4 -6 20 22.75 1.52 1
4 6 20 22.59 1.87 2
-4 -6 22 30.51 2.5 2
-4 6 22 30.24 2.27 2
4 6 22 29.7 2.28 2
-4 -6 24 13.8 2.02 2
4 6 24 10.71 1.74 2
-4 6 24 11.96 1.73 2
-4 6 26 6.28 1.59 2
4 6 26 6.73 1.75 2
-4 -6 26 6.87 1.85 2
-4 -6 28 43.44 3.34 2
4 6 28 44.39 3.21 2
-4 6 28 43.37 3.09 2
-4 6 30 0.55 1.64 2
4 6 30 0.57 1.86 2
-4 -6 30 -0.44 2.03 2
-4 -8 -22 7.12 0.72 1
-4 -8 -22 8.37 1 4
-4 -8 -22 7.09 0.9 1
-4 -8 -20 16.93 1.1 1
-4 -8 -20 18.19 1.4 4
4 -8 -18 114.09 4.11 1
-4 8 -18 118.96 5.25 3
4 8 -18 114.42 5.17 3
-4 -8 -18 111.62 3.56 1
-4 -8 -18 115.01 3.88 4
-4 8 -18 113.6 3.65 1
-4 -8 -16 7.03 1.11 2
4 8 -16 9.23 1.56 3
-4 8 -16 9.53 1.57 3
-4 8 -16 10.52 1.04 1
-4 -8 -16 9.07 1.01 1
4 -8 -16 8.62 1.27 1
4 -8 -14 30.52 1.92 1
-4 8 -14 30.62 1.79 2
-4 -8 -14 28.44 1.68 2
-4 8 -14 30.23 1.7 1
-4 -8 -14 30.32 1.68 1
-4 8 -14 30.86 2.28 3
4 8 -14 30.7 2.25 3
4 -8 -12 70.01 2.92 1
-4 8 -12 65.98 2.65 2
-4 8 -12 67.8 2.74 1
-4 8 -12 70.07 3.19 3
-4 -8 -12 67.11 2.59 2
-4 8 -10 52.66 2.39 1
-4 8 -10 57.47 2.25 2
-4 8 -10 57.97 2.66 3
-4 -8 -10 56.46 2.22 2
4 -8 -10 58.46 2.6 1
-4 8 -8 137.47 4.07 2
-4 -8 -8 144.47 4.11 2
-4 8 -8 133.99 4.49 1
4 -8 -8 138.44 4.61 1
4 -8 -6 397.12 10.71 1
-4 8 -6 395.48 10.64 1
-4 8 -6 404.47 9.96 2
-4 8 -4 20.36 0.96 2
4 -8 -4 21.06 1.55 1
-4 8 -2 478.42 11.37 2
-4 8 0 0.31 0.23 2
-4 8 0 1.15 0.73 1
4 -8 2 481.94 12.81 1
-4 8 2 506.04 12.87 1
4 -8 4 20.3 0.95 2
4 -8 4 22.93 1.65 1
-4 -8 4 21.17 1.71 4
-4 8 4 21.85 1.51 1
4 -8 6 403.83 10.27 2
-4 -8 6 437.73 11.27 4
4 -8 6 400.98 10.96 1
-4 8 6 424.5 11.03 1
4 -8 8 142.94 4.25 2
-4 -8 8 149.39 4.96 4
-4 8 8 147.66 4.73 1
4 -8 8 146.32 4.77 1
-4 8 8 140.34 3.96 2
4 -8 10 59.34 2.37 2
-4 -8 10 54.73 2.77 4
4 -8 10 59.13 2.66 1
-4 8 10 58.38 2.11 2
-4 8 10 57.76 2.55 1
4 -8 12 69.26 2.99 1
-4 8 12 69.43 2.85 1
-4 8 12 71.11 2.57 2
-4 8 14 32.98 1.72 2
-4 8 14 30.12 1.26 4
4 -8 14 34.52 2.04 1
-4 8 14 31.84 1.79 1
4 -8 14 31.47 1.87 2
4 -8 16 7.75 1.27 1
4 -8 16 11.51 1.3 2
-4 8 16 10.11 1.13 2
-4 8 16 9.21 1.1 1
-4 -8 16 9.61 1.13 1
-4 -8 18 116.52 4.68 2
4 -8 18 125.94 4.68 2
-4 8 18 126.16 4.39 2
4 -8 18 125.22 4.46 1
-4 8 18 125.89 4.04 1
-4 -8 18 118.42 3.96 1
-4 8 20 24.44 1.47 1
-4 -8 20 23.2 2.05 2
4 -8 20 23.79 2.07 2
4 8 20 25.28 2 2
-4 8 20 24.82 1.89 2
-4 -8 20 23.67 1.48 1
-4 8 22 10.02 1.49 2
-4 -8 22 8.19 1.22 1
4 -8 22 8.9 1.58 2
4 8 22 11.36 1.59 2
-4 -8 22 9.14 1.69 2
-4 8 24 10.38 1.63 2
4 8 24 8.66 1.67 2
4 -8 24 11.41 1.83 2
-4 -8 24 12.33 1.96 2
4 8 26 55.56 3.38 2
-4 -8 26 68.79 3.9 2
-4 8 26 50.06 3.14 2
-4 8 28 4.48 1.65 2
-4 -8 28 6.31 2.03 2
-4 8 30 20.96 2.49 2
-4 10 -26 17.71 2.17 4
-4 -10 -24 4.1 0.59 1
-4 -10 -24 3.2 0.66 1
-4 -10 -22 4.68 0.82 1
-4 -10 -22 4.08 0.89 4
-4 10 -20 3.8 1.74 3
4 10 -20 4.65 1.62 3
-4 -10 -20 8.22 1.14 4
-4 -10 -20 6.4 0.97 1
4 -10 -20 5.79 1.27 1
-4 -10 -18 28.29 1.8 4
4 -10 -18 31.3 2 1
-4 -10 -18 25.59 1.6 1
-4 10 -18 29.48 1.71 1
4 10 -18 29.32 2.64 3
-4 10 -18 34.6 2.76 3
-4 -10 -16 331.61 9.11 4
-4 10 -16 320.87 9.02 1
4 -10 -16 335.86 9.34 1
-4 10 -16 347 10.36 3
4 10 -16 339.48 10.32 3
-4 -10 -16 339.95 9.08 2
-4 -10 -16 322.15 8.9 1
-4 -10 -14 15.59 1.28 2
4 10 -14 17.61 1.75 3
-4 10 -14 17.85 1.78 3
-4 -10 -14 15.31 1.31 1
-4 -10 -14 18.19 1.52 4
-4 10 -14 18.05 1.43 1
4 -10 -14 16.3 1.53 1
-4 10 -12 660.82 17.02 3
4 10 -12 662.77 17.03 3
-4 -10 -12 627.87 16.57 4
-4 -10 -12 661.96 16.14 2
-4 10 -12 627.47 16.53 1
-4 -10 -12 652.75 16.45 1
4 -10 -12 675.46 16.79 1
-4 10 -10 0.75 0.61 2
-4 -10 -10 0.91 0.62 2
4 -10 -10 -0.4 0.81 1
-4 -10 -10 2.05 0.86 4
-4 10 -10 0.58 0.72 1
-4 10 -8 507.35 13.81 1
4 -10 -8 571.9 14.06 1
-4 -10 -8 545.09 13.97 4
-4 10 -8 524.59 13.15 2
-4 -10 -8 528.91 13.17 2
4 -10 -6 2.71 0.89 1
-4 10 -6 2.34 0.54 2
-4 10 -6 2.96 0.86 1
-4 -10 -6 2.64 0.95 4
-4 -10 -4 1587.07 36.4 4
-4 10 -4 1466.63 35.04 2
4 -10 -4 1544.9 36.33 1
-4 10 -2 71 2.03 2
-4 10 0 3192.25 73.36 2
-4 10 0 3214.41 74.95 1
-4 10 2 76.34 3.16 1
4 -10 2 76.72 3.21 1
-4 10 4 1523.9 35.32 2
4 -10 4 1510.28 35.68 2
4 -10 4 1576.12 36.96 1
-4 10 4 1557.25 36.93 1
-4 -10 4 1613.68 37.2 4
-4 10 6 3.15 0.38 2
-4 10 6 2.8 0.87 1
-4 -10 6 3.23 1.18 4
4 -10 6 3.61 0.57 2
4 -10 6 3.67 1.04 1
-4 10 8 558.99 14.17 1
-4 10 8 526.01 12.97 2
4 -10 8 541.9 13.41 2
-4 -10 8 552.21 14.48 4
4 -10 8 547.11 14.15 1
4 -10 10 0.62 0.87 1
-4 10 10 1.56 0.49 2
-4 10 10 1.59 0.8 1
4 -10 12 687.23 17.3 1
-4 10 12 666.73 17.19 1
-4 10 12 671.3 16.48 2
4 -10 14 19.79 1.72 1
-4 10 14 15.74 1.43 1
-4 10 14 18.01 1.29 2
-4 10 14 21.27 1.24 4
4 -10 14 20.55 1.54 2
-4 -10 14 21.46 1.6 1
4 -10 16 360.09 9.85 1
-4 -10 16 347.93 9.5 1
-4 10 16 342.59 9.57 1
4 -10 16 346.33 9.85 2
-4 10 16 347.45 9.45 2
-4 10 18 38.18 2.08 1
-4 -10 18 33.1 1.93 1
-4 10 18 32.22 1.97 2
4 -10 18 33.77 2.23 2
4 -10 18 32.27 2.2 1
-4 -10 20 6.52 1.09 1
-4 10 20 7.88 1.16 1
-4 10 20 8.81 1.32 2
4 -10 20 7.18 1.39 2
4 -10 20 7.21 1.46 1
4 -10 22 5.33 1.41 2
-4 10 22 5.43 1.26 2
-4 10 24 8.85 1.55 2
4 -10 24 8.82 1.73 2
4 -10 26 25.43 2.55 2
-4 10 26 21.1 2.17 2
-4 10 28 3.87 1.61 2
-4 -10 28 5.8 1.94 2
4 -10 28 6.09 1.98 2
-4 10 30 1.57 1.62 2
-4 12 -28 18.53 2.32 4
-4 12 -26 -0.17 1.6 4
-4 -12 -22 29.83 1.7 1
-4 12 -22 38.34 3.33 3
4 12 -22 35.41 3.22 3
4 -12 -22 29.89 2.16 1
4 12 -20 10.53 2.03 3
-4 12 -20 11.98 2.18 3
4 -12 -20 12.55 1.52 1
-4 -12 -20 11.1 1.34 4
-4 -12 -20 11.2 1.23 1
-4 12 -18 20.99 1.62 1
-4 -12 -18 25.31 1.79 4
4 -12 -18 28.82 2.03 1
-4 12 -18 19.38 2.34 3
-4 -12 -18 24.06 1.68 1
4 12 -18 24.73 2.41 3
-4 12 -16 86.81 3.43 1
-4 -12 -16 80.64 3.34 4
-4 -12 -16 82.15 3.18 2
4 -12 -16 88.84 3.6 1
4 12 -16 80.37 4.04 3
-4 12 -16 83.08 4.08 3
-4 -12 -16 78.67 3.21 1
-4 -12 -14 10.45 1.12 2
-4 12 -14 10.11 1.49 3
4 12 -14 10.36 1.46 3
-4 12 -14 9.7 1.26 1
-4 -12 -14 10.65 1.35 4
4 12 -12 6.33 1.47 4
-4 -12 -12 3.82 0.79 2
-4 12 -12 3.56 0.96 1
-4 -12 -12 3.68 1.08 4
4 12 -12 4.62 1.08 3
-4 12 -10 231.22 7.4 1
4 12 -10 247.47 8.2 4
-4 -12 -10 244.38 7.48 4
-4 -12 -10 264.42 6.83 2
-4 -12 -8 26.66 1.37 2
4 12 -8 20.67 2.03 4
-4 -12 -8 23.68 1.81 4
-4 12 -8 26.84 1.87 1
4 12 -6 1181.48 30.76 4
-4 -12 -6 1257.85 30.24 4
-4 12 -6 1238.3 30.17 1
4 -12 -4 12.49 1.45 1
-4 -12 -4 13.62 1.55 4
-4 12 0 128.42 4.68 1
-4 12 2 1563.41 37.85 1
4 -12 4 12.51 0.74 2
4 -12 4 10.42 1.44 1
-4 12 4 11.67 1.35 1
-4 12 6 1231.67 30.65 1
4 -12 6 1264.82 30.73 1
-4 12 6 1246.81 28.95 2
-4 -12 6 1352.5 31.15 4
4 -12 6 1227.53 29.47 2
-4 12 8 24.71 1.05 2
4 -12 8 26.94 1.38 2
-4 12 8 27.79 1.93 1
-4 -12 8 26.47 2.16 4
4 -12 8 24.29 1.93 1
-4 12 10 248.55 6.64 2
-4 12 10 265.73 7.84 1
4 -12 10 264.06 7.89 1
-4 -12 10 268.89 7.74 1
-4 12 12 5.24 1.09 1
-4 12 12 3.17 0.61 2
4 -12 12 5.15 0.95 2
-4 -12 12 3.59 1.12 1
4 -12 12 4.56 1.23 1
-4 12 14 10.36 1.18 4
-4 12 14 9.94 1.3 1
4 -12 14 10.22 1.23 2
4 -12 14 10.41 1.46 1
-4 12 14 12.54 1.05 2
-4 -12 14 10.51 1.37 1
-4 12 16 89.38 3.71 1
-4 12 16 91.32 3.01 4
4 -12 16 93.75 3.89 1
-4 12 16 87.71 3.25 2
4 -12 16 88.95 3.67 2
-4 -12 16 88.61 3.59 1
-4 -12 18 24.62 1.89 1
4 -12 18 24.44 2.12 1
-4 12 18 26.98 1.97 1
4 -12 18 28.18 2.1 2
-4 12 18 26.5 1.74 2
-4 12 20 12.64 1.49 1
-4 12 20 13.95 1.48 2
4 -12 20 15.38 1.77 2
4 -12 20 15.19 1.84 1
-4 -12 20 15.24 1.52 1
-4 12 22 41.17 2.44 2
4 -12 22 41.26 2.81 2
-4 12 24 31.82 2.35 2
4 -12 24 32.73 2.66 2
4 -12 26 0.73 1.58 2
-4 12 26 0.28 1.32 2
-4 12 28 17.38 2.1 2
4 -12 28 15.62 2.35 2
-4 12 30 2.88 1.68 2
-4 14 -28 7.3 2.08 4
-4 14 -26 8.18 2.02 4
4 14 -24 9.51 2.36 3
-4 14 -24 6.66 2.25 3
4 14 -22 17.84 2.67 3
-4 14 -22 14.93 2.6 3
4 14 -20 6.38 1.8 3
-4 14 -20 5.94 1.81 3
-4 -14 -18 29.79 2.06 4
-4 14 -18 32.47 2.15 1
-4 14 -18 35.57 2.83 3
4 14 -18 34.2 2.78 3
-4 -14 -16 31.11 2.1 4
-4 14 -16 28.92 2.11 1
-4 -14 -16 30.64 1.86 2
-4 14 -16 32.85 2.57 3
4 14 -16 33.82 2.57 3
-4 -14 -14 106.66 3.65 2
-4 14 -14 102.78 4.15 1
4 14 -14 104.01 4.44 3
-4 14 -14 110.76 4.53 3
4 14 -14 108.9 4.98 4
4 14 -12 36.81 2.79 4
-4 14 -12 39.19 2.38 1
-4 -14 -12 38.49 1.84 2
-4 14 -10 13.46 1.5 1
4 14 -10 12.57 1.78 4
-4 -14 -10 13.44 1.1 2
-4 14 -8 2.03 0.93 1
4 14 -8 0.88 1.13 4
-4 -14 -8 0.84 0.56 2
-4 14 -6 55.5 2.89 1
-4 14 0 9.32 1.38 1
-4 14 2 385.14 10.99 1
-4 14 4 14.25 1.53 1
-4 -14 4 15.2 1.59 1
4 -14 4 12.89 0.77 2
4 -14 4 12.86 1.63 1
-4 14 6 64.59 3.18 1
-4 -14 6 64.9 3.44 4
4 -14 6 68.62 3.31 1
4 -14 6 62.85 2.22 2
-4 -14 6 66.16 3.16 1
-4 -14 8 0.24 1.03 1
4 -14 8 0.3 0.48 2
-4 14 8 0.46 0.33 2
4 -14 8 1.05 1.11 1
-4 14 8 1.95 1.03 1
4 -14 10 11.95 1.63 1
-4 14 10 15.18 0.87 2
-4 14 10 14.33 1.59 1
-4 -14 10 14.85 1.66 1
-4 -14 12 47.53 2.61 1
4 -14 12 37.94 2.59 1
-4 14 12 44.09 2.43 4
4 -14 12 41.01 2.11 2
-4 14 12 45.92 2.64 1
-4 14 12 41.51 1.72 2
-4 -14 14 112.64 4.42 1
4 -14 14 114.19 4.64 1
-4 14 14 118.84 4.6 1
-4 14 14 119 3.69 2
-4 14 14 115.27 4.16 4
4 -14 14 113.46 4.16 2
-4 14 16 39.33 2.46 1
-4 14 16 32.38 1.89 4
4 -14 16 27.68 2.28 1
-4 -14 16 30.21 2.18 1
4 -14 16 31.55 2.11 2
-4 14 16 32.37 1.76 2
-4 14 18 35.91 2.4 1
-4 -14 18 29.89 2.25 1
4 -14 18 34.39 2.58 1
-4 14 18 35.3 1.99 2
4 -14 18 34.11 2.33 2
-4 14 20 8.25 1.27 2
4 -14 20 7.92 1.56 2
-4 -14 20 6.91 1.42 1
-4 -14 20 7.56 1.55 2
4 -14 20 8.03 1.72 1
-4 14 20 6.52 1.43 1
-4 -14 22 28.06 2.59 2
4 -14 22 26.38 2.34 2
-4 14 22 25.15 2.01 2
-4 -14 24 7.45 1.88 2
-4 14 24 9.92 1.57 2
4 -14 24 7.45 1.78 2
4 -14 26 13.98 2.16 2
-4 14 26 11.14 1.79 2
-4 -14 26 12.08 2.33 2
-4 14 28 5.44 1.67 2
4 -14 28 7.94 2.09 2
-4 -14 28 5.12 2.11 2
-4 14 30 -0.33 1.7 2
-4 16 -28 10.29 2.35 4
-4 16 -26 18.05 2.61 4
-4 16 -24 5.44 2.06 4
-4 16 -24 -0.26 2.23 3
4 16 -24 1.03 2.12 3
4 -16 -22 6.86 1.52 1
-4 -16 -22 6.49 1.25 1
-4 16 -22 4.95 1.99 3
4 16 -22 3.08 1.9 3
4 -16 -20 15.2 1.92 1
-4 16 -20 16.78 2.34 3
4 16 -20 15.87 2.28 3
-4 -16 -20 17.42 1.67 1
-4 16 -18 8.49 1.83 3
4 16 -18 10.02 1.76 3
4 -16 -18 6.07 1.46 1
-4 -16 -18 8.82 1.44 1
-4 16 -18 6.38 1.37 1
-4 -16 -16 32.67 2.3 1
4 16 -16 37.21 3.12 4
-4 16 -16 38.34 2.48 1
4 -16 -16 37.71 2.56 1
-4 -16 -16 37.24 2.03 2
4 16 -16 39.55 2.78 3
-4 16 -16 39.59 2.78 3
-4 -16 -14 39.88 1.97 2
4 16 -14 41.02 3.23 4
-4 -16 -14 38.84 2.4 1
4 -16 -14 37.44 2.52 1
-4 16 -14 37.67 2.54 1
4 16 -12 42.84 3.25 4
-4 -16 -12 43.71 2.01 2
-4 16 -12 42.63 2.65 1
4 -16 -12 48.25 2.86 1
-4 -16 -12 46.31 2.6 1
-4 16 -10 41.81 2.62 1
-4 -16 -10 43.5 1.95 2
4 -16 -10 38.16 2.58 1
4 16 -10 42.85 3.19 4
-4 -16 -10 42.13 2.49 1
-4 16 -8 41.37 2.6 1
-4 -16 -8 44.05 2.72 4
-4 -16 -8 42.06 1.86 2
4 -16 -8 46.77 2.78 1
-4 -16 -8 41.34 2.53 1
4 16 -8 42.98 3.18 4
-4 -16 -6 395.84 11.34 4
4 -16 -6 420.45 11.48 1
-4 16 -6 357.67 11.17 1
-4 -16 -6 396.08 11.15 1
4 -16 -4 2.6 1.27 1
-4 -16 -4 2.9 1.33 4
-4 -16 -4 3.62 1.26 1
4 16 -2 2424.6 58.17 4
-4 -16 -2 2359.34 57.35 4
-4 16 0 171.46 6.19 1
-4 16 2 2359.5 57.02 1
4 -16 2 2454.67 57.13 1
-4 -16 2 2324.81 56.76 1
-4 -16 4 1.72 1.16 1
-4 16 4 3.65 1.18 1
4 -16 4 4.38 0.53 2
4 -16 4 4.68 1.32 1
-4 -16 6 381.66 11.06 1
4 -16 6 403.82 11.37 1
-4 16 6 382.74 11.26 1
4 -16 6 383.54 9.69 2
4 -16 8 42.21 1.85 2
-4 16 8 42.54 2.7 1
4 -16 8 42.84 2.78 1
-4 -16 8 43.58 2.66 1
-4 16 10 39.58 2.62 1
4 -16 10 45.24 2.86 1
-4 -16 10 46.25 2.71 1
-4 -16 12 45.21 2.78 1
-4 16 12 45.89 2.83 1
4 -16 12 50.06 2.34 2
-4 16 12 48.1 1.82 2
4 -16 12 46.3 2.94 1
-4 16 12 47.44 2.76 4
-4 -16 14 39.73 2.62 1
4 -16 14 39.14 2.24 2
-4 16 14 41.5 2.71 1
-4 16 14 42.33 1.84 2
4 -16 14 43.49 2.89 1
-4 16 14 43.06 2.48 4
-4 -16 16 38.09 2.6 1
-4 16 16 41.32 2.39 4
4 -16 16 38.61 2.81 1
-4 16 16 41.29 2 2
-4 16 16 43.68 2.75 1
4 -16 16 38.57 2.37 2
4 -16 18 5.95 1.67 1
-4 16 18 7.48 1.55 1
4 -16 18 8.79 1.46 2
-4 -16 18 6.28 1.6 1
-4 16 18 6.77 1.12 2
-4 -16 20 18.29 2.12 2
-4 16 20 24.42 1.78 2
4 -16 20 21.33 2.04 2
4 -16 22 6.74 1.68 2
-4 16 22 3.51 1.21 2
-4 -16 22 7.13 1.77 2
4 -16 24 1.36 1.44 2
-4 16 24 0.85 1.19 2
-4 -16 24 3.4 1.74 2
-4 16 26 20.42 2.07 2
4 -16 26 21.09 2.53 2
-4 -16 26 19.77 2.55 2
-4 16 28 18.59 2.18 2
4 -16 28 16.55 2.51 2
-4 18 -28 18.05 2.74 4
4 18 -26 3.4 2.39 3
-4 18 -26 1.13 2.32 3
-4 18 -26 4.93 2.17 4
-4 18 -24 0.23 1.98 4
4 18 -24 -1.04 2.05 3
-4 18 -24 0.52 1.9 3
-4 18 -22 8.83 2.23 3
4 18 -22 9.34 2.17 3
4 18 -20 62.35 3.95 3
-4 18 -20 60.89 3.92 3
4 -18 -20 59.47 3.33 1
-4 -18 -20 55.24 2.96 1
-4 18 -18 0.14 1.29 1
4 -18 -18 1 1.34 1
-4 -18 -18 1.71 1.34 1
-4 18 -18 2.11 1.47 3
4 18 -18 -1.16 1.42 3
4 18 -16 118.09 5.84 4
-4 18 -16 132.23 5.41 3
4 18 -16 119.03 5.23 3
-4 -18 -16 122.11 4.76 1
-4 18 -16 127.88 5.07 1
4 -18 -16 129.44 5.1 1
-4 -18 -16 119.72 4.15 2
-4 -18 -14 71.34 2.82 2
-4 18 -14 71.49 3.64 1
4 -18 -14 70.16 3.63 1
-4 -18 -14 70.86 3.47 1
4 18 -14 70.16 4.4 4
4 18 -12 192.09 7.55 4
-4 -18 -12 178.1 6.26 1
-4 -18 -12 191.4 6.53 4
-4 -18 -12 180.71 5.36 2
4 -18 -12 188.07 6.58 1
-4 18 -12 180.71 6.55 1
4 -18 -10 3.24 1.37 1
4 18 -10 6.03 1.94 4
-4 18 -10 4.94 1.36 1
-4 -18 -10 3.85 1.29 1
-4 -18 -10 7.53 1.56 4
-4 -18 -10 4.52 0.83 2
4 18 -8 620.56 17.96 4
-4 18 -8 584.94 16.93 1
-4 -18 -8 630.44 16.76 1
4 -18 -8 658.03 17.13 1
-4 -18 -8 624.5 15.39 2
-4 -18 -8 643.64 17.03 4
-4 -18 -6 133.39 5.04 1
-4 -18 -6 125.95 5.15 4
-4 18 -6 114.53 5.01 1
4 -18 -6 131.09 5.22 1
-4 -18 -4 1209.12 30.01 1
-4 -18 -4 1177.17 30.32 4
4 -18 -4 1214.74 30.35 1
4 18 -2 16.25 2.15 4
-4 -18 -2 15.04 2.02 4
4 -18 0 1215.11 30.01 1
-4 -18 0 1175.15 29.6 1
-4 18 0 1159.88 29.88 1
4 -18 2 19.22 2.06 1
-4 18 2 15.94 1.88 1
-4 -18 2 13.36 1.67 1
-4 -18 4 1122.45 28.14 1
4 -18 4 1171.65 28.56 1
4 -18 4 1096.89 26.14 2
-4 18 4 1148 28.48 1
-4 -18 6 128.6 5.02 1
-4 18 6 124.25 5.14 1
4 -18 6 126.94 5.18 1
4 -18 6 120.51 3.62 2
-4 -18 8 635 16.87 1
-4 18 8 611.43 17.07 1
4 -18 8 653.2 17.27 1
4 -18 8 615.87 15.4 2
4 -18 10 3.73 1.57 1
-4 -18 10 6.34 1.52 1
-4 18 10 2.31 1.19 1
-4 18 10 3.36 1.44 4
-4 18 12 183.19 6.73 1
-4 18 12 189.43 6.57 4
4 -18 12 189.81 6.79 1
4 -18 12 191 5.77 2
-4 -18 12 174.23 6.44 1
-4 -18 14 77.13 3.8 1
4 -18 14 68.87 3.9 1
-4 18 14 73.35 3.6 4
-4 18 14 75.81 3.92 1
4 -18 14 74.32 3.22 2
-4 18 16 138.93 5.59 1
-4 -18 16 127.16 5.26 1
-4 18 16 140.95 4.29 2
4 -18 16 136.75 5.64 1
-4 18 16 145.52 5.17 4
4 -18 16 137.14 4.99 2
-4 18 18 1.63 1.47 1
4 -18 18 0.33 1.58 1
-4 -18 18 1.14 1.4 1
-4 18 18 0.86 0.89 2
4 -18 18 0.13 1.16 2
-4 18 20 66.09 2.89 2
4 -18 20 61.93 3.36 2
-4 -18 20 72.65 3.75 2
-4 -18 22 15.5 2.19 2
4 -18 22 12.28 1.86 2
-4 18 22 13.05 1.54 2
-4 -18 24 -0.19 1.65 2
4 -18 24 0.17 1.49 2
-4 18 24 2.84 1.27 2
-4 -18 26 4.52 1.96 2
4 -18 26 5.2 1.94 2
-4 20 -26 14.15 2.74 4
-4 20 -24 9.71 2.51 4
4 20 -24 5.31 2.32 3
-4 20 -24 5.28 2.36 3
-4 20 -22 -0.25 1.92 4
-4 20 -22 -0.73 1.88 3
4 20 -22 -1.21 1.8 3
-4 20 -20 8.73 2.01 3
4 20 -20 7 1.93 3
4 20 -18 59.85 4.31 4
4 20 -18 56.2 3.57 3
-4 20 -18 48.57 3.47 3
4 20 -16 54.51 3.4 3
4 20 -16 51.84 4.02 4
-4 20 -16 51.25 3.25 1
-4 -20 -16 50.16 2.44 2
4 20 -14 62.88 4.36 4
-4 -20 -14 67 2.68 2
-4 20 -14 67.45 3.72 1
-4 -20 -12 62.41 2.5 2
4 20 -12 62.51 4.27 4
-4 20 -12 59.03 3.5 1
-4 -20 -10 36.76 1.83 2
4 20 -10 38.89 3.5 4
-4 20 -10 36.68 2.79 1
-4 -20 -8 9.26 0.98 2
-4 20 -8 10.32 1.79 1
4 20 -8 9.95 2.24 4
-4 20 -6 112.15 5.08 1
-4 -20 -6 112.83 4.85 1
4 -20 -6 128.96 5.28 1
4 20 -4 4.01 1.74 4
-4 -20 -4 0.47 1.14 1
4 -20 -4 2.61 1.45 1
4 20 -2 351.85 11.69 4
-4 -20 0 103.64 4.57 1
4 20 0 116.28 5.56 4
4 -20 0 106.05 4.8 1
-4 20 0 93.64 4.58 1
-4 -20 2 355.68 10.35 1
4 -20 2 322.94 10.46 1
-4 20 2 320.47 10.42 1
-4 -20 4 2.73 1.42 1
-4 20 4 2.35 1.31 1
4 -20 4 4.08 1.56 1
4 -20 4 3.26 0.5 2
4 -20 6 117.71 5.19 1
4 -20 6 112.66 3.4 2
-4 20 6 114.6 5.08 1
-4 20 8 8.38 1.71 1
4 -20 8 9.86 0.96 2
-4 20 8 12.89 1.93 4
-4 20 10 34.93 2.78 1
-4 20 10 36.8 2.86 4
-4 20 12 54.69 3.54 1
4 -20 12 60.37 2.68 2
-4 20 12 63.09 3.6 4
4 -20 14 66.79 3.03 2
-4 20 14 62.79 3.8 1
-4 20 14 70.42 3.7 4
4 -20 16 55.89 2.91 2
-4 20 16 60.96 3.66 1
-4 20 16 62.43 3.43 4
-4 20 18 58.64 3.64 1
-4 -20 18 61.18 3.35 2
4 -20 18 59.97 3.16 2
-4 -20 20 8.1 1.77 2
4 -20 20 9.36 1.68 2
-4 -20 22 0.71 1.51 2
4 -20 22 0.16 1.35 2
-4 -20 24 9.81 2.11 2
4 -20 24 10.31 2.01 2
4 -20 26 15.56 2.37 2
-4 22 -26 11.36 2.82 4
4 22 -24 6.46 2.37 3
-4 22 -24 0.27 2.14 3
-4 22 -24 4.29 2.32 4
-4 22 -22 1.23 1.89 3
4 22 -22 0.99 1.96 3
-4 22 -22 2.71 2.3 4
-4 22 -20 40.67 3.87 4
-4 22 -20 31.28 3.13 3
4 22 -20 25.43 2.92 3
-4 22 -18 5.78 1.94 3
4 22 -18 5.98 1.76 3
4 22 -18 8.38 2.54 4
4 22 -16 44.2 3.88 4
-4 22 -16 41.77 3.11 1
-4 22 -14 20.04 2.35 1
4 22 -14 22.8 2.97 4
-4 -22 -14 20.12 1.48 2
-4 22 -12 156.58 6.45 1
-4 -22 -12 168.48 4.95 2
4 22 -12 154.71 7.32 4
4 22 -10 8.62 2.39 4
-4 -22 -10 10.1 1.12 2
-4 22 -10 12.77 2.06 1
-4 22 -8 274.93 9.55 1
4 22 -8 275.86 10.4 4
-4 -22 -8 292.6 7.66 2
-4 22 -6 0.2 1.38 1
-4 22 -4 19.6 2.34 1
4 22 -4 25.07 2.83 4
4 22 -2 23.24 2.81 4
4 22 0 37.04 3.36 4
-4 22 0 28.82 2.61 1
-4 22 2 15.89 2.1 1
4 -22 4 25.14 1.07 2
-4 22 4 27.09 2.53 1
4 -22 6 -0.23 0.55 2
-4 22 6 2.8 1.49 1
-4 22 6 -0.21 1.5 4
-4 22 8 300.4 9.95 4
-4 22 8 290.13 9.8 1
4 -22 8 288.14 7.73 2
-4 22 10 10.43 1.97 1
-4 22 10 11.27 2.06 4
-4 22 12 170.01 6.66 4
-4 22 12 167.15 6.75 1
4 -22 12 169.16 5.33 2
-4 22 14 25.83 2.72 1
-4 22 14 26.37 2.56 4
4 -22 14 23.63 1.83 2
-4 22 16 47.42 3.2 4
-4 22 16 43.28 3.27 1
4 -22 16 40.34 2.52 2
-4 -22 18 8.55 1.71 2
4 -22 18 7.34 1.48 2
-4 -22 20 32.46 2.72 2
4 -22 20 38 2.66 2
4 -22 22 -0.32 1.44 2
-4 -22 22 0.18 1.62 2
4 -22 24 2.92 1.62 2
-4 -22 24 1.36 1.8 2
4 -22 26 7.95 1.99 2
-4 24 -26 -0.28 2.43 4
-4 24 -24 19.62 3.33 4
-4 24 -22 1.46 2.44 4
-4 24 -22 1.76 2.05 3
4 24 -22 1.01 2.14 3
-4 24 -20 5.55 2.55 4
-4 24 -20 8.95 2.2 3
4 24 -20 12.25 2.37 3
-4 24 -18 51.62 4.29 4
4 24 -18 52.63 3.75 3
-4 24 -18 53.76 3.77 3
4 24 -16 69.48 5.05 4
-4 24 -14 356.76 11.43 1
-4 -24 -14 358.96 9.46 2
4 24 -14 335.77 12.47 4
-4 24 -12 18.61 2.43 1
-4 -24 -12 16.45 1.35 2
4 24 -12 18.36 3.13 4
-4 24 -10 237.44 8.68 1
-4 -24 -10 240.18 6.64 2
4 24 -10 242.51 9.73 4
-4 24 -8 173.53 7.2 1
4 24 -8 186.52 8.26 4
-4 -24 -8 189.21 5.34 2
-4 24 -6 214.25 8.05 1
-4 24 -4 7.35 1.87 1
4 24 -4 2.54 2.13 4
4 24 -2 871.71 24.65 4
-4 24 0 362.44 11.82 1
4 24 0 372.69 12.7 4
-4 24 2 823.92 22.56 1
-4 24 4 4.35 1.76 1
-4 24 4 6.48 2.06 4
4 -24 4 4.55 0.54 2
-4 24 6 213.28 8.05 1
4 -24 6 207.68 5.57 2
-4 24 6 211.19 8.15 4
-4 24 8 192.35 7.51 1
4 -24 8 183.64 5.27 2
-4 24 8 186.47 7.47 4
-4 24 10 227.71 8.59 4
-4 24 10 245.75 8.8 1
-4 24 12 17.52 2.48 4
-4 24 12 20.94 2.61 1
4 -24 12 17.82 1.51 2
-4 24 14 388.32 12.32 1
-4 24 14 391.7 12.05 4
4 -24 14 371.58 10.46 2
-4 24 16 72.31 4.15 4
4 -24 16 64.52 3.15 2
-4 -24 18 58.3 3.39 2
4 -24 18 59.24 3.14 2
4 -24 20 8.34 1.63 2
-4 -24 20 8.71 1.8 2
4 -24 22 2.36 1.52 2
-4 -24 22 1.62 1.59 2
-4 -24 24 19.88 2.67 2
4 -24 24 19.13 2.38 2
-4 26 -24 21.64 3.61 4
-4 26 -22 -0.31 2.56 4
-4 26 -20 31.26 3.88 4
4 26 -20 30.1 3.24 3
-4 26 -20 30.75 3.27 3
-4 26 -18 0.91 1.73 3
4 26 -18 2.5 1.85 3
-4 26 -18 3.11 2.45 4
-4 26 -16 5.25 2.56 4
4 26 -16 0.65 2.48 4
-4 26 -14 3.65 2.23 4
4 26 -14 1.61 2.33 4
-4 -26 -12 1.64 0.85 2
-4 26 -12 -0.3 2.21 4
4 26 -12 2.88 2.26 4
-4 26 -12 2.05 1.73 1
-4 -26 -10 6.85 1.01 2
4 26 -10 9.82 2.63 4
-4 26 -10 4.84 1.91 1
-4 26 -8 326.12 11.58 1
-4 -26 -8 367.21 9.34 2
-4 26 -6 29.68 3.04 1
4 26 -4 610.6 18.28 4
-4 26 -4 547.34 16.84 1
4 26 -2 3.35 2.35 4
-4 26 0 416.83 13.18 1
-4 26 0 403.23 13.45 4
-4 26 2 1.55 2.02 4
-4 26 2 2.59 1.72 1
-4 26 4 594.99 17.66 1
-4 26 4 612.26 18 4
-4 26 6 34.32 3.2 1
4 -26 6 29.47 1.35 2
-4 26 6 29.33 3.24 4
-4 26 8 344.23 11.59 1
4 -26 8 340.42 8.88 2
-4 26 8 357.38 11.78 4
-4 26 10 9.31 2.17 1
4 -26 10 6.88 1.03 2
-4 26 10 7.85 2.29 4
-4 26 12 1.92 1.77 1
4 -26 12 4 0.99 2
-4 26 12 3.01 2.07 4
-4 26 14 4.33 2.04 1
4 -26 14 4.35 1.13 2
-4 26 14 0.89 1.97 4
-4 26 16 0.21 2.11 4
4 -26 16 1.73 1.16 2
4 -26 18 2.07 1.29 2
-4 -26 18 2.98 1.52 2
4 -26 20 37.02 2.67 2
-4 -26 20 37.89 2.91 2
4 -26 22 -0.16 1.56 2
-4 -26 22 2.18 1.77 2
4 -26 24 26.3 2.62 2
-4 28 -20 0.33 2.78 4
-4 28 -18 16.28 3.2 4
-4 28 -16 13.19 3.27 4
4 28 -16 11.96 3.48 4
-4 28 -14 8.8 2.92 4
4 28 -14 11.13 3.03 4
-4 28 -12 -0.32 2.51 4
4 28 -12 1.38 2.37 4
4 28 -10 26.28 3.76 4
-4 28 -10 29.05 3.15 1
-4 28 -8 30.34 3.31 1
-4 -28 -8 36.22 1.8 2
-4 28 -6 2.73 2.2 4
-4 28 -6 6.08 2.08 1
-4 -28 -6 7.55 0.98 2
-4 28 -4 24.18 2.87 1
4 28 -4 15.89 3.08 4
-4 28 -4 21.11 3.24 4
-4 28 -2 44.66 3.99 4
4 28 -2 47.24 4.47 4
-4 28 0 2.81 1.85 1
-4 28 0 5.44 2.25 4
-4 28 2 36.5 3.73 4
-4 28 2 40.2 3.53 1
-4 28 4 16.66 2.61 1
-4 28 4 12.66 2.64 4
-4 28 6 9.49 2.28 1
-4 28 6 7.85 2.43 4
4 -28 6 6.7 0.72 2
-4 28 8 36.43 3.52 4
-4 28 8 37.61 3.56 1
4 -28 8 35.5 1.66 2
-4 28 10 30.52 3.41 4
-4 28 10 29.04 3.26 1
4 -28 10 27.31 1.63 2
-4 28 12 2.02 2.2 4
4 -28 12 1.27 0.96 2
-4 28 12 -0.26 2.16 1
-4 28 14 10.51 2.52 4
4 -28 14 10.34 1.38 2
4 -28 16 10.57 1.56 2
-4 -28 16 11.68 1.91 2
-4 -28 18 16.61 2.2 2
4 -28 18 12.7 1.74 2
4 -28 20 2.26 1.51 2
-4 -28 20 -0.67 1.82 2
4 -28 22 7.25 1.87 2
-4 -28 22 6.88 2.16 2
4 -28 24 2.34 1.78 2
-4 30 -16 39.57 4.53 4
4 30 -14 12 3.67 4
-4 30 -14 17.01 3.51 4
4 30 -12 146.69 8.01 4
-4 30 -12 137.42 7.61 4
4 30 -10 7.33 2.83 4
-4 30 -8 103.01 5.79 1
-4 30 -6 7.48 2.71 4
-4 30 -6 3.28 2.1 1
4 30 -6 1.44 2.9 4
-4 30 -4 177.23 7.82 1
4 30 -4 180.62 8.8 4
-4 30 -4 167.04 8.1 4
-4 30 -2 9.73 2.85 4
-4 30 0 348.55 12.16 1
-4 30 0 337.58 12.39 4
-4 30 2 6.36 2.3 1
-4 30 2 5.14 2.34 4
-4 30 4 181.18 7.85 1
-4 30 4 160.81 7.73 4
-4 30 6 5.82 2.47 1
-4 30 6 6.16 2.46 4
-4 30 8 103.21 5.86 4
4 -30 8 98.4 3.09 2
-4 30 8 100.84 5.79 1
-4 30 10 9.02 2.77 4
-4 30 12 160.5 7.36 4
4 -30 12 140.56 4.65 2
4 -30 14 15.76 1.61 2
-4 -30 14 17.6 1.96 2
-4 30 14 21.35 3.23 4
-4 -30 16 53.47 3.14 2
4 -30 16 46.57 2.71 2
4 -30 18 2.49 1.39 2
-4 -30 18 3.13 1.61 2
4 -30 20 5.66 1.7 2
-4 -30 20 5.06 1.82 2
-4 32 -12 20.72 3.76 4
4 32 -10 353.51 13.87 4
-4 32 -8 24.33 3.91 4
-4 32 -6 352.99 13.24 4
-4 32 -4 15.68 3.37 4
-4 32 -4 16.5 2.98 1
-4 32 -2 47.95 4.49 4
-4 32 0 13.89 2.86 1
-4 32 0 13.54 3.16 4
-4 32 2 51.18 4.36 1
-4 32 2 55.96 4.82 4
-4 32 4 11.52 2.98 4
-4 32 4 10.38 2.7 1
-4 32 6 398.58 13.96 4
-4 32 8 22.26 3.58 4
-4 32 10 398.75 13.84 4
-4 32 12 21.6 3.46 4
-4 -32 14 110.98 4.62 2
-4 -32 16 6.79 1.71 2
-4 -32 18 46.23 3.11 2
-4 34 -6 9.61 3.19 4
-4 34 -4 17.83 3.59 4
-4 34 -2 3.23 2.73 4
-4 34 0 12 3.27 4
-4 34 2 14.54 3.3 4
-4 34 4 21.08 3.54 4
-4 34 6 11.77 3.36 4
-4 34 8 48.87 4.72 4
-4 34 10 2.59 2.73 4
-4 34 12 77.96 5.65 4
-4 -34 12 72.94 3.54 2
-4 -34 14 3.17 1.56 2
-4 36 2 20.18 3.74 4
-4 36 4 4.36 3.04 4
-4 36 6 11.78 3.35 4
-4 36 8 13.7 3.45 4
-4 36 10 48.06 4.96 4
-5 -1 -19 182.77 4.81 1
-5 1 -19 179.52 4.78 1
-5 1 -17 181.31 5.09 1
-5 1 -17 188 5.85 2
-5 -1 -17 183.53 5.14 1
-5 -1 -15 120.84 4.2 2
-5 1 -15 127.75 4.26 2
-5 1 -15 123.22 3.88 1
-5 -1 -15 124.75 3.96 1
-5 1 -13 103.07 3.6 1
-5 -1 -13 115.01 3.81 2
-5 -1 -13 111.05 3.77 1
-5 1 -13 115.46 3.81 2
-5 -1 -11 124.75 3.94 2
-5 1 -11 126.31 3.93 2
-5 -1 -11 116.27 4.14 1
-5 1 -11 118.23 4 1
-5 1 -9 147.68 4.33 2
-5 -1 -9 133.31 4.74 1
-5 -1 -9 153.28 4.38 2
-5 1 -9 140.93 4.62 1
-5 1 -7 240.8 6.29 2
-5 1 -7 222.94 6.71 1
-5 -1 -7 236.5 6.27 2
-5 -1 -7 228.38 6.97 1
-5 1 -5 221.39 6.68 1
-5 1 -5 237.33 6.08 2
-5 1 -1 17.15 1.44 1
-5 1 1 15.83 1.37 1
-5 1 3 213.55 6.33 1
5 1 5 226.07 6.06 3
-5 1 5 238.79 6.78 1
5 -1 5 235.92 6.02 3
-5 -1 5 229.77 6.03 3
-5 1 7 244.88 6.92 1
5 -1 7 251.7 6.51 3
-5 -1 7 239.88 6.47 3
5 1 7 229.44 6.49 3
-5 1 7 237.01 6.54 3
-5 -1 7 238.1 7.11 1
-5 1 9 143.41 4.69 1
-5 -1 9 141.91 4.88 1
5 -1 9 151.57 4.59 3
-5 -1 9 155.03 4.61 3
-5 1 9 149.89 4.65 3
5 1 9 142.79 4.63 3
-5 -1 11 133.07 4.13 4
-5 1 11 128.09 4.3 1
-5 -1 11 133.83 4.45 1
5 -1 11 132.82 4.41 3
-5 -1 11 129.79 4.39 3
5 1 11 130.08 4.46 3
-5 1 11 132.83 4.5 3
-5 -1 13 119.83 3.67 4
-5 1 13 111.96 3.42 4
-5 -1 13 112.44 3.91 1
-5 1 13 115.48 3.86 1
-5 1 13 111.81 4.27 3
-5 -1 13 112.8 4.18 3
5 -1 13 110.39 4.15 3
5 1 13 112.16 4.27 3
-5 1 15 135.55 4.29 1
-5 -1 15 134.07 4.09 4
-5 1 15 138.46 3.85 4
-5 -1 15 140.91 4.4 1
5 -1 15 139.23 4.71 2
5 1 15 132.49 4.63 2
-5 1 15 139.21 5.07 3
5 -1 15 137.33 4.98 3
5 1 15 128.56 4.95 3
-5 -1 15 135.38 4.96 3
-5 -1 17 208.91 5.94 1
-5 -1 17 210.38 6.95 3
-5 1 17 204.84 7.02 3
5 -1 17 204.16 6.87 3
5 1 17 209.33 7.07 3
-5 1 17 216.66 5.89 1
5 -1 17 206.43 6.6 2
5 1 17 206.92 6.56 2
-5 1 17 209.87 6.56 2
5 -1 19 209.38 6.92 2
5 1 19 211.54 6.93 2
-5 1 19 228.33 7.03 2
-5 -1 19 231.37 7.13 2
-5 -1 19 214.07 5.84 1
-5 1 19 214.3 5.81 1
-5 -1 21 194.75 5.23 1
5 -1 21 234.93 7.22 2
5 1 21 236.04 7.19 2
-5 -1 21 217.8 5.23 1
-5 1 21 201.63 5.22 1
-5 1 21 246.76 7.32 2
-5 -1 21 239.98 7.33 2
5 1 23 242.22 8.04 2
5 -1 23 229.06 8 2
-5 -1 23 254.89 8.24 2
-5 1 23 270.68 8.3 2
-5 -1 25 137.07 5.6 2
-5 1 25 140.04 5.55 2
5 -1 25 121.45 5.33 2
5 1 25 129.95 5.37 2
-5 -1 27 93.87 4.67 2
-5 1 27 94.62 4.64 2
5 -1 27 91.86 4.6 2
5 1 27 94.66 4.62 2
-5 -1 29 45.58 3.5 2
-5 1 29 37.28 3.14 2
5 1 29 36.12 3.07 2
5 -1 29 36.68 3.04 2
-5 3 -21 42.52 1.28 1
-5 -3 -19 141.4 4.06 1
-5 3 -19 141.25 3.95 1
-5 3 -17 171.21 5.32 2
-5 3 -17 161.58 4.63 1
-5 -3 -17 155.92 4.78 1
-5 3 -15 116.61 3.68 1
-5 3 -15 116.55 4.01 2
-5 -3 -15 109.17 3.94 1
-5 3 -13 82.88 3.01 1
-5 3 -13 85.62 3.13 2
-5 -3 -13 83.46 3.43 1
-5 3 -11 44.63 2.08 1
-5 3 -11 45.32 2.02 2
5 -3 -9 69.43 3.05 1
-5 3 -9 66.89 2.8 3
5 3 -9 69.38 2.83 3
-5 3 -9 65.68 2.69 1
-5 3 -9 62.85 2.4 2
5 3 -7 232.43 6.56 3
-5 3 -7 233.09 6.55 3
-5 3 -7 248.13 6.83 1
5 -3 -7 248.56 7.16 1
-5 3 -7 241.22 6.3 2
-5 -3 -7 221.15 6.26 2
-5 3 -5 870.15 20.76 3
5 3 -5 850.07 20.76 3
-5 3 -5 868.6 20.65 2
-5 3 -5 843.75 21.32 1
5 -3 -5 933.65 21.71 1
-5 3 -1 84.56 3.21 1
-5 3 1 95.93 3.48 1
-5 3 3 653.8 16.33 1
5 -3 3 639.89 16.44 1
-5 3 5 900.62 21.53 1
5 -3 5 843.57 21.62 1
5 -3 7 244.93 7.4 1
-5 3 7 255.75 7.17 1
-5 3 9 75.6 2.88 1
5 -3 9 62.54 2.99 1
-5 -3 9 67.15 2.77 4
-5 3 11 51.55 2.31 1
-5 -3 11 54.16 2.45 3
-5 -3 11 49.02 2.26 4
-5 -3 13 90.93 3.62 1
-5 3 13 86.12 3.74 3
5 3 13 86.75 3.74 3
-5 3 13 92.16 3.29 1
-5 -3 13 93.03 3.31 4
5 -3 13 93.08 3.63 3
-5 -3 13 91.35 3.59 3
5 3 15 118.61 4.31 2
5 -3 15 128.71 4.67 3
-5 -3 15 124.68 4.62 3
-5 -3 15 124.56 4.28 1
-5 3 15 122.87 4.83 3
5 3 15 126.69 4.84 3
-5 3 15 128.31 4.3 2
-5 3 15 118.77 3.29 4
-5 3 15 128.35 4.02 1
-5 3 17 176.4 5.73 2
5 3 17 168.54 6.25 3
-5 3 17 180.31 6.44 3
-5 -3 17 170.26 5.33 1
5 3 17 179.16 5.81 2
5 -3 17 181.23 6.13 3
-5 -3 17 181.32 6.12 3
-5 3 17 179.31 5.15 1
5 3 19 159.53 5.63 2
-5 -3 19 161.4 4.8 1
-5 3 19 162.58 4.62 1
-5 -3 19 168.84 5.81 2
-5 3 19 163.13 5.59 2
5 -3 21 66.09 3.33 2
-5 3 21 65 3.21 2
-5 -3 21 62.82 3.31 2
5 3 21 60.7 3.16 2
-5 3 21 65.41 1.97 1
-5 -3 21 56.05 1.92 1
-5 -3 21 53.98 2 1
-5 -3 23 72.69 3.74 2
-5 3 23 63.76 3.45 2
5 3 23 66.87 3.54 2
5 -3 23 76.14 3.78 2
-5 -3 25 53.89 3.47 2
-5 3 25 54.83 3.34 2
5 3 25 53.67 3.32 2
5 -3 25 52.93 3.33 2
5 3 27 25.94 2.6 2
5 -3 27 31.2 2.79 2
-5 3 27 29.82 2.71 2
-5 -3 27 34.42 2.98 2
5 3 29 34.22 3.01 2
5 -3 29 32.34 2.99 2
-5 -3 29 36.2 3.19 2
-5 3 29 27.68 2.72 2
-5 3 31 21.34 2.68 2
-5 -5 -21 87.91 2.81 1
-5 5 -21 98.86 2.74 1
-5 -5 -21 92.4 2.67 1
-5 -5 -19 74.97 2.48 1
-5 5 -19 77.9 2.57 1
-5 -5 -19 71.31 2.77 1
-5 -5 -17 111.99 4.18 1
-5 -5 -17 130.98 4.29 2
-5 5 -17 115.79 3.73 1
-5 -5 -15 103.44 3.64 2
-5 5 -15 103.57 3.7 2
-5 5 -15 98.74 3.43 1
5 -5 -13 110.17 4.14 1
-5 5 -13 107.68 3.66 1
-5 5 -13 103.28 4.31 3
-5 -5 -13 102.31 3.61 2
-5 5 -13 112.28 3.74 2
-5 5 -11 165.99 5.44 3
5 -5 -11 164.5 5.37 1
-5 5 -11 151.25 4.91 1
-5 5 -11 161.98 4.82 2
-5 5 -9 150.89 4.86 3
5 5 -9 147.93 4.82 3
-5 5 -9 147.9 4.41 2
5 -5 -9 149.59 4.96 1
-5 5 -9 144.23 4.7 1
-5 5 -7 474.8 11.62 2
-5 5 -7 464.69 12.18 1
-5 5 -7 469.23 11.91 3
5 5 -7 444.14 11.85 3
5 -5 -7 487.42 12.43 1
-5 5 -5 1056.71 26.35 1
5 -5 -5 1117.29 26.59 1
-5 5 -5 1086.27 25.61 2
-5 5 -3 1008.71 23.72 2
-5 5 -1 191.17 5.82 1
-5 5 1 205.31 6.15 1
-5 5 3 1068.51 25.76 1
5 -5 3 1041.79 25.81 1
-5 5 5 1120.44 26.57 1
5 -5 5 1057.28 26.55 1
-5 -5 7 466.47 12.32 4
-5 5 7 489.57 12.34 1
5 -5 7 459.16 11.68 2
5 -5 7 470.18 12.4 1
5 -5 9 150.25 4.49 2
-5 5 9 146.99 4.78 1
-5 -5 9 148.54 4.89 4
5 -5 9 151.65 4.99 1
-5 -5 11 169.53 5.4 4
-5 5 11 179.23 5.38 1
5 -5 11 165.36 5.56 1
-5 5 13 110.38 3.8 1
5 -5 13 102.34 4.08 1
-5 -5 13 113.74 3.98 4
-5 5 15 109.02 3.73 1
-5 5 15 110.55 3.9 2
-5 -5 17 130.12 4.75 1
-5 5 17 134.19 4.68 2
-5 5 17 138.74 4.29 1
-5 5 17 142.76 5.54 3
5 5 17 130.72 5.37 3
-5 5 19 90.41 3.72 2
-5 -5 19 89.66 3.95 2
-5 -5 19 83.62 3.34 1
5 5 19 93.04 3.85 2
-5 5 19 88.99 3.05 1
-5 5 21 126.97 4.72 2
5 5 21 123.2 4.8 2
-5 -5 21 116.98 3.75 1
-5 5 21 120.4 3.57 1
-5 -5 21 115.89 3.53 1
-5 -5 21 131.52 5.1 2
5 5 23 83.55 3.99 2
-5 -5 23 87.19 4.18 2
-5 5 23 81.5 3.88 2
5 5 25 86.25 4.16 2
-5 -5 25 84.72 4.37 2
-5 5 25 85.14 4.12 2
5 5 27 41.9 3.09 2
-5 5 27 40.53 3 2
-5 -5 27 48.01 3.44 2
-5 5 29 33.87 2.9 2
-5 -5 29 26.42 2.98 2
-5 5 31 33.27 3.1 2
-5 -7 -23 40.01 1.33 1
-5 -7 -23 39.97 1.38 1
-5 -7 -21 68.13 2.69 1
-5 -7 -21 69.24 2.37 1
-5 7 -21 74.64 2.45 1
-5 -7 -19 227.19 7.02 1
-5 7 -19 235.87 6.37 1
-5 -7 -19 228.11 6.26 1
5 -7 -17 196.27 6.36 1
-5 7 -17 194.86 5.73 1
-5 7 -17 213.7 7.37 3
-5 -7 -17 195.42 5.62 1
-5 7 -15 182.97 5.7 1
-5 7 -15 197.62 5.95 2
-5 -7 -15 196.01 5.82 2
-5 7 -15 200.24 6.86 3
5 7 -15 200.02 6.84 3
5 -7 -15 195.84 6.22 1
-5 7 -13 165.94 5.32 1
5 7 -13 180.09 6.1 3
-5 7 -13 190.05 6.21 3
5 -7 -13 175.94 5.71 1
-5 -7 -13 171.88 5.25 2
-5 7 -13 174.87 5.34 2
-5 7 -11 44.02 2.4 3
5 -7 -11 42.41 2.34 1
-5 -7 -11 45.37 2.01 2
-5 7 -11 42.6 2.16 1
-5 7 -11 43.72 2.01 2
5 7 -9 164.19 5.19 3
-5 7 -9 155.22 5.1 3
-5 7 -9 168.61 4.77 2
5 -7 -9 166.68 5.39 1
-5 -7 -9 162.95 4.77 2
-5 7 -9 159.63 5.16 1
-5 7 -7 425.27 11.28 1
5 -7 -7 424.95 11.4 1
-5 7 -7 419.54 10.57 2
5 -7 -5 714.7 17.96 1
-5 7 -5 704.14 16.92 2
-5 7 -5 705.21 17.83 1
-5 7 -3 556.07 13.34 2
-5 7 -1 155.73 5.06 1
-5 7 1 169.25 5.37 1
5 -7 3 544 14.58 1
-5 7 3 585.3 14.64 1
-5 -7 5 699.43 18.1 4
5 -7 5 706.01 18.08 1
-5 7 5 736.59 18.09 1
-5 -7 7 434.97 11.46 4
5 -7 7 417.18 10.6 2
5 -7 7 402.93 11.33 1
-5 7 7 439.13 11.38 1
5 -7 9 165.77 5.47 1
5 -7 9 167.07 4.92 2
-5 7 9 173.67 5.4 1
-5 -7 9 163.33 5.47 4
-5 7 11 49.05 2.36 1
-5 -7 11 51.09 2.61 4
5 -7 11 45.6 2.48 1
5 -7 13 182 5.92 1
-5 7 13 178.72 5.41 2
-5 7 13 191.14 5.74 1
-5 -7 13 186.58 6 4
5 -7 13 185.32 5.74 2
-5 7 15 203.18 6.11 1
-5 7 15 205.62 6.1 2
5 -7 15 203.15 6.48 1
5 -7 15 206.52 6.41 2
5 -7 17 213.16 6.88 1
-5 7 17 215.78 6.58 2
5 -7 17 220.42 6.9 2
-5 7 17 214.94 6.32 1
5 -7 19 249.24 8.06 2
-5 7 19 263.35 7.27 1
-5 -7 19 265.91 7.2 1
-5 7 19 258.06 7.78 2
-5 7 21 90.16 3.81 2
-5 -7 21 88.4 3.03 1
-5 -7 21 82.94 3.44 1
-5 7 21 87.54 3.08 1
5 -7 21 90.99 4.07 2
-5 -7 21 97.92 4.33 2
-5 7 23 70.15 3.57 2
5 -7 23 79.79 3.97 2
-5 -7 23 81.53 4.07 2
-5 -7 25 56.35 3.6 2
-5 7 25 55.01 3.23 2
-5 7 27 51.17 3.28 2
-5 -7 27 58.55 3.81 2
-5 7 29 85.95 4.4 2
-5 -7 29 80.09 4.7 2
-5 7 31 99.53 4.99 2
-5 -9 -23 32.02 1.75 1
-5 -9 -23 28.86 1.42 1
-5 -9 -23 35.72 1.89 4
-5 -9 -21 80.06 3.1 4
-5 9 -21 78.17 2.8 1
-5 -9 -21 73 2.69 1
-5 -9 -19 76.43 3.14 4
5 9 -19 74.69 4.21 3
-5 9 -19 74.28 4.24 3
5 -9 -19 69.28 3.37 1
-5 9 -19 74.94 2.88 1
-5 -9 -19 72.47 2.76 1
5 9 -17 78.48 4.01 3
-5 9 -17 81.67 4.09 3
-5 9 -17 74.18 2.98 1
-5 -9 -17 70.91 2.83 1
5 -9 -17 70.75 3.3 1
-5 9 -15 175.38 5.59 1
-5 9 -15 184.53 5.65 2
-5 -9 -15 182.13 5.52 2
5 -9 -15 177.86 5.91 1
-5 9 -15 182.33 6.52 3
5 9 -15 187.28 6.57 3
-5 9 -13 133.6 4.63 1
5 -9 -13 137.95 4.9 1
5 9 -13 137.9 5.14 3
-5 9 -13 141.44 5.18 3
-5 -9 -13 139.71 4.4 2
-5 9 -13 138.18 4.49 2
5 -9 -11 180.58 5.98 1
-5 9 -11 183.95 5.99 3
-5 9 -11 182.68 5.82 1
-5 -9 -11 193.2 5.47 2
-5 9 -11 188.57 5.47 2
-5 9 -9 73.3 2.64 2
-5 -9 -9 74.11 2.66 2
-5 9 -9 72.64 3.09 1
5 -9 -9 76.95 3.27 1
-5 9 -7 148.46 5.08 1
5 -9 -7 158.19 5.26 1
-5 9 -7 154.82 4.38 2
5 -9 -5 38.35 2.22 1
-5 9 -5 36.64 2.12 1
-5 9 -5 37.5 1.5 2
-5 9 -3 65.29 2.03 2
-5 9 -1 3.58 0.91 1
-5 9 -1 3.97 0.42 2
-5 9 1 4.43 0.94 1
5 -9 3 68.54 3.02 1
-5 -9 3 66.84 3.14 4
-5 9 3 66.07 2.97 1
5 -9 5 41.11 2.28 1
-5 -9 5 36.21 2.3 4
-5 9 5 38.3 2.19 1
5 -9 7 147.34 4.36 2
-5 -9 7 161.37 5.35 4
-5 9 7 153.51 5.15 1
5 -9 7 149.47 5.15 1
5 -9 9 79.54 3.4 1
5 -9 9 77.91 2.83 2
-5 9 9 78.87 3.3 1
-5 -9 9 80.65 3.54 4
-5 9 11 199.12 6.19 1
-5 -9 11 199.74 6.5 4
5 -9 11 191.26 6.27 1
-5 9 11 197.13 5.48 2
-5 9 13 143.95 4.41 2
5 -9 13 143.52 5.07 1
5 -9 13 141.45 4.74 2
-5 9 13 144.1 4.86 1
-5 9 15 197.43 6.04 1
5 -9 15 185.86 6.21 1
-5 9 15 192.46 5.74 2
5 -9 15 193.21 6.13 2
-5 9 17 76.25 3.17 1
-5 -9 17 76.79 3.13 1
-5 9 17 84.78 3.25 2
5 -9 17 79.47 3.57 1
5 -9 17 78.62 3.47 2
-5 9 19 84.85 3.3 1
-5 -9 19 84.07 3.25 1
-5 9 19 87.4 3.52 2
5 -9 19 80.19 3.74 1
5 -9 19 84.68 3.79 2
-5 9 21 101.11 3.99 2
-5 -9 21 89.74 3.36 1
5 -9 21 101.58 4.33 2
-5 9 21 91.76 3.42 1
-5 -9 21 94.28 4.32 2
5 -9 23 44.82 2.95 2
-5 9 23 42.35 2.66 2
-5 -9 23 41.26 2.95 2
5 -9 25 115 5.19 2
-5 9 25 115.34 4.8 2
-5 -9 25 120.74 5.4 2
-5 9 27 63.55 3.52 2
5 -9 27 55.05 3.75 2
-5 -9 27 55.95 3.87 2
-5 9 29 59.15 3.62 2
5 -9 29 63.95 4.06 2
-5 -9 29 57.31 4.01 2
-5 9 31 59.18 3.73 2
-5 -11 -23 32.01 1.71 1
-5 -11 -23 32.25 1.88 4
5 -11 -21 34.62 2.56 1
-5 11 -21 41.95 2.09 1
5 11 -21 44.16 3.46 3
-5 11 -21 47.18 3.59 3
-5 -11 -21 39.25 2.2 4
-5 -11 -21 40.77 2.01 1
5 -11 -19 109.19 4.27 1
-5 -11 -19 104.32 3.92 4
-5 11 -19 104.38 3.8 1
-5 11 -19 109.73 5.19 3
5 11 -19 109.44 5.17 3
-5 -11 -19 101 3.65 1
5 11 -17 91.69 4.49 3
-5 11 -17 101.74 4.67 3
-5 -11 -17 88.84 3.44 1
-5 -11 -17 91.47 3.69 4
-5 11 -17 91.99 3.61 1
5 -11 -17 97.81 3.93 1
5 11 -15 197.69 6.77 3
-5 11 -15 192.33 6.71 3
-5 -11 -15 186.79 6.04 4
-5 11 -15 180.23 5.93 1
-5 -11 -15 188.62 5.81 1
-5 -11 -15 187.24 5.68 2
-5 -11 -13 193.25 6.21 4
-5 -11 -13 199.38 5.71 2
-5 11 -13 185.51 5.73 2
-5 11 -13 199.58 6.52 3
5 11 -13 191.67 6.47 3
-5 11 -13 186.39 6.09 1
-5 11 -11 93.56 3.92 1
-5 -11 -11 109.32 4.17 4
5 11 -11 105.41 4.11 3
-5 11 -11 110.19 3.6 2
-5 -11 -11 109.68 3.57 2
-5 11 -9 72.71 2.64 2
-5 -11 -9 78.31 2.74 2
-5 -11 -9 72.31 3.28 4
-5 11 -9 74.12 3.27 1
-5 11 -7 7.94 0.78 2
-5 -11 -7 6.45 1.25 4
-5 11 -7 8.89 1.24 1
-5 -11 -5 120.28 4.53 4
-5 11 -5 117.65 4.43 1
-5 11 -5 121.69 3.46 2
-5 -11 -3 86.17 3.61 4
-5 11 -3 79.8 2.39 2
-5 11 -1 35.83 1.18 2
-5 11 -1 38.04 2.24 1
-5 11 1 38.1 1.11 2
-5 11 1 40.11 2.33 1
-5 11 3 95 3.82 1
5 -11 3 92.06 3.82 1
-5 11 5 126.22 4.48 1
5 -11 5 109.82 4.36 1
5 -11 5 113.08 3.33 2
-5 -11 5 122.27 4.62 4
5 -11 7 7.77 1.25 1
-5 -11 7 8.23 1.46 4
-5 11 7 8.18 0.58 2
-5 11 7 9.43 1.26 1
5 -11 7 7.71 0.76 2
-5 11 9 75.95 3.37 1
5 -11 9 79.53 2.84 2
5 -11 9 79.6 3.51 1
-5 -11 9 83.56 3.78 4
-5 11 9 76.2 2.44 2
-5 -11 11 111.67 4.55 4
-5 11 11 106.2 4.11 1
-5 11 11 105.7 3.29 2
5 -11 11 101.01 4.17 1
-5 11 13 209.74 5.83 2
5 -11 13 203.84 6.27 2
-5 11 13 201.93 6.53 1
5 -11 13 209.74 6.76 1
-5 11 15 197.29 5.79 2
-5 11 15 197.32 6.31 1
5 -11 15 202.07 6.57 1
-5 -11 15 201.39 6.24 1
-5 11 15 191.66 5.62 4
5 -11 15 197.27 6.25 2
-5 -11 17 104.89 3.93 1
5 -11 17 104.6 4.28 1
-5 11 17 99.92 2.97 4
-5 11 17 103.72 3.7 2
5 -11 17 99.3 4.1 2
-5 11 17 102.32 3.99 1
5 -11 19 123.06 4.87 2
-5 -11 19 122.97 4.4 1
-5 11 19 125.41 4.54 1
-5 11 19 128.36 4.47 2
5 -11 19 125.55 4.85 1
-5 11 21 51.2 2.54 1
-5 11 21 47.76 2.62 2
5 -11 21 45.74 2.91 2
-5 11 23 40.6 2.56 2
5 -11 23 42.27 2.91 2
-5 11 25 91.58 4.06 2
5 -11 25 89.45 4.49 2
-5 11 27 75.56 3.89 2
5 -11 27 79.28 4.37 2
-5 11 29 47.46 3.2 2
-5 11 31 29.38 2.86 2
-5 13 -23 117.27 5.93 3
5 13 -23 100.63 5.56 3
-5 13 -21 194.69 6.01 1
-5 13 -21 200.78 7.8 3
5 13 -21 197.4 7.76 3
-5 -13 -21 186.77 5.95 4
5 13 -19 228.49 8.29 3
-5 13 -19 228.05 8.27 3
-5 13 -19 224.07 6.9 1
-5 13 -17 376.59 10.61 1
5 13 -17 386.99 11.67 3
-5 13 -17 378.8 11.61 3
-5 13 -15 270.72 8.14 1
-5 13 -15 259.18 8.56 3
5 13 -15 256.13 8.59 3
-5 -13 -15 284.22 7.67 2
-5 13 -13 53.79 3 3
5 13 -13 62.28 3.16 3
-5 13 -13 56.06 2.94 1
-5 -13 -13 64.29 2.55 2
-5 13 -11 47.94 2.59 1
-5 -13 -11 42.73 2.01 2
-5 -13 -9 3.81 0.76 2
-5 13 -9 4.92 1.14 1
-5 13 -7 5.11 1.13 1
-5 13 -5 13.77 0.87 2
-5 13 -5 14.24 1.54 1
-5 13 -3 24.5 1.02 2
-5 13 -1 4.92 1.15 1
-5 13 1 5.06 1.14 1
5 -13 3 23.99 2.03 1
-5 13 3 23.19 1.9 1
-5 -13 5 16.99 1.89 4
-5 13 5 15.82 1.6 1
5 -13 5 14.51 0.87 2
-5 13 5 15.69 0.54 2
5 -13 5 15.12 1.69 1
-5 13 7 3.67 0.41 2
-5 13 7 3.77 1.08 1
-5 -13 7 4.36 1.48 4
5 -13 7 3.96 1.22 1
5 -13 7 4.21 0.64 2
-5 13 9 5.38 0.56 2
5 -13 9 5.95 0.76 2
-5 -13 9 5.64 1.51 4
-5 13 9 4.81 1.1 1
5 -13 9 4.61 1.27 1
-5 13 11 53.52 2.81 1
-5 13 11 45.83 1.8 2
5 -13 11 45.48 2.77 1
-5 -13 13 59.1 2.98 1
-5 13 13 61.07 3.09 1
5 -13 13 63.04 2.76 2
-5 13 13 60.17 2.28 2
5 -13 13 61.39 3.24 1
-5 -13 15 299.31 8.59 1
5 -13 15 281.35 8.4 2
-5 13 15 287.02 8.07 4
-5 13 15 289.57 7.83 2
5 -13 15 289.5 8.9 1
-5 13 15 287 8.71 1
-5 -13 17 415.78 11.43 1
-5 13 17 414.13 10.58 4
-5 13 17 410.73 11.59 1
5 -13 17 414.51 11.82 1
5 -13 17 400.69 11.5 2
-5 13 17 420.35 10.93 2
-5 13 19 245.6 7.15 2
-5 -13 19 238.21 7.36 1
5 -13 19 239.31 7.7 2
-5 13 19 245.78 7.57 1
5 -13 19 235.08 7.77 1
5 -13 21 208.97 7.31 2
-5 13 21 226.85 6.83 2
-5 -13 21 211.92 7.57 2
-5 13 21 220.41 6.93 1
-5 13 23 131.86 4.92 2
5 -13 23 134.14 5.45 2
-5 13 25 81.69 3.79 2
5 -13 25 83.38 4.3 2
-5 13 27 74.37 3.78 2
5 -13 27 72.93 4.24 2
-5 13 29 68.31 3.85 2
-5 13 31 41.04 3.14 2
-5 15 -27 84.76 4.7 4
-5 15 -23 84.6 5.08 3
5 15 -23 88.18 5.16 3
-5 -15 -21 174.64 5.7 1
5 15 -21 184.91 7.47 3
-5 15 -21 181.71 7.43 3
-5 15 -21 178.76 5.91 1
5 -15 -21 182.06 6.26 1
-5 15 -19 164.99 5.7 1
-5 -15 -19 168.99 5.54 1
5 -15 -19 161.13 5.93 1
-5 15 -19 159.76 6.69 3
5 15 -19 174.35 6.83 3
-5 15 -17 166.07 5.82 1
-5 -15 -17 169.43 5.63 1
5 15 -17 164.38 6.46 3
-5 15 -17 160.94 6.42 3
5 -15 -17 175.09 6.07 1
-5 -15 -15 215.81 6.84 1
-5 15 -15 207.8 7.02 1
-5 -15 -15 220.13 6.39 2
-5 15 -15 225.04 7.5 3
5 15 -15 214.93 7.44 3
5 -15 -15 219.87 7.21 1
-5 -15 -13 199.47 5.85 2
5 -15 -13 198.59 6.72 1
-5 -15 -13 202.66 6.46 1
-5 15 -13 193.2 6.66 1
-5 -15 -11 81.73 2.98 2
5 -15 -11 74.79 3.67 1
-5 15 -11 75.02 3.6 1
-5 -15 -11 78.35 3.51 1
-5 -15 -9 33.41 2.27 1
-5 15 -9 30.03 2.25 1
5 -15 -9 31.76 2.38 1
-5 -15 -9 34.54 1.71 2
-5 -15 -9 32.01 2.42 4
-5 15 -7 36.66 2.45 1
5 -15 -7 37.12 2.51 1
-5 -15 -7 40.79 2.46 1
-5 -15 -7 34.52 2.46 4
-5 -15 -5 61.62 3.28 4
-5 15 -5 56.48 3.08 1
5 -15 -5 61.98 3.26 1
-5 -15 -3 186.48 6.54 4
-5 15 -1 17.58 1.85 1
-5 15 1 19.2 1.86 1
5 -15 3 183.08 6.37 1
-5 15 3 171.34 6.25 1
-5 -15 5 65.47 3.53 4
-5 15 5 62.51 3.23 1
5 -15 5 62.36 3.29 1
5 -15 5 54.41 1.95 2
5 -15 7 39.78 2.71 1
-5 15 7 38.23 1.13 2
5 -15 7 38.33 1.69 2
-5 15 7 39.67 2.59 1
-5 -15 7 40.63 2.81 4
5 -15 9 32.94 2.46 1
-5 15 9 28.06 2.24 1
5 -15 9 30.11 1.63 2
-5 15 9 35.56 1.24 2
-5 -15 9 33.16 2.31 1
-5 15 11 76.93 3.65 1
5 -15 11 75.84 3.75 1
-5 -15 11 77.3 3.56 1
-5 15 11 74.13 2.4 2
-5 -15 13 200.22 6.71 1
5 -15 13 203.44 6.99 1
-5 15 13 206.26 5.58 2
-5 15 13 205.72 6.95 1
5 -15 13 196.75 6.19 2
-5 -15 15 233.92 7.49 1
-5 15 15 240.09 6.58 2
-5 15 15 238.82 7.2 4
-5 15 15 233.62 7.7 1
5 -15 15 236.02 7.24 2
5 -15 15 240.16 7.87 1
-5 15 17 185.93 5.72 4
-5 15 17 187.62 5.6 2
5 -15 17 195.68 6.75 1
-5 -15 17 186.72 6.34 1
-5 15 17 179.97 6.45 1
5 -15 17 185.83 6.23 2
5 -15 19 192.98 6.94 1
-5 -15 19 193.02 6.5 1
-5 15 19 203.42 6.79 1
-5 15 19 196.93 6 2
5 -15 19 195.84 6.65 2
-5 15 21 215.46 6.73 2
5 -15 21 229.77 7.55 2
-5 15 21 225.26 7.29 1
-5 -15 21 214.78 7.66 2
-5 -15 23 107.16 5.01 2
5 -15 23 102.54 4.73 2
-5 15 23 109.33 4.24 2
-5 -15 25 163.76 6.48 2
-5 15 25 141.95 5.34 2
5 -15 25 142.01 5.95 2
-5 -15 27 96.17 5.1 2
-5 15 27 96.82 4.33 2
5 -15 27 94.35 4.86 2
-5 17 -27 40.58 3.51 4
-5 17 -25 21 3.32 3
5 17 -25 28.19 3.52 3
5 17 -23 66.36 4.49 3
-5 17 -23 63.87 4.44 3
5 17 -21 27.34 3.01 3
-5 17 -21 27.57 3.08 3
5 -17 -21 25.9 2.41 1
-5 -17 -21 24.13 2.03 1
-5 17 -19 80.59 3.77 1
5 -17 -19 75.31 3.88 1
-5 17 -19 76.37 4.4 3
5 17 -19 83.4 4.52 3
-5 -17 -19 82.58 3.62 1
-5 17 -17 126.62 5.06 1
5 -17 -17 128.24 5.17 1
-5 -17 -17 131.78 4.91 1
-5 17 -17 125.42 5.5 3
5 17 -17 134.26 5.64 3
-5 -17 -17 130.95 5 4
-5 -17 -15 182.28 6.32 1
-5 17 -15 185.87 6.61 1
-5 -17 -15 185.68 6.49 4
-5 -17 -15 193.01 5.74 2
5 -17 -15 192.41 6.7 1
5 17 -15 183.99 6.79 3
-5 17 -15 191.41 6.86 3
-5 -17 -13 55.84 3.02 1
-5 -17 -13 60.19 2.49 2
-5 -17 -13 57.35 3.28 4
-5 17 -13 55.1 3.15 1
5 -17 -13 55.49 3.26 1
-5 -17 -11 49.79 2.86 1
5 -17 -11 55.64 3.27 1
-5 17 -11 50.42 3.03 1
-5 -17 -11 54.25 2.33 2
-5 -17 -11 54.28 3.14 4
-5 -17 -9 16.86 1.81 1
-5 17 -9 18.65 1.9 1
-5 -17 -9 18.69 2.04 4
5 -17 -9 16.17 1.96 1
-5 -17 -9 18.88 1.32 2
-5 -17 -7 16.66 1.95 4
-5 17 -7 15.62 1.86 1
-5 -17 -7 15.43 1.8 1
5 -17 -7 12.56 1.79 1
-5 17 -5 37.67 2.59 1
5 -17 -5 37.73 2.72 1
-5 -17 -5 35.27 2.7 4
-5 -17 -5 41.26 2.61 1
-5 -17 -3 79.26 3.97 4
-5 17 -1 4.94 1.29 1
5 -17 -1 3.37 1.39 1
5 -17 1 2.58 1.29 1
-5 -17 1 2 1.1 1
-5 17 1 3.35 1.19 1
-5 -17 3 71.7 3.62 1
5 -17 3 76.16 3.91 1
-5 17 3 78.86 3.81 1
-5 -17 3 67.84 3.8 4
-5 -17 5 38.83 2.98 4
-5 17 5 42.49 2.73 1
5 -17 5 34.08 2.66 1
5 -17 5 35.62 1.42 2
-5 -17 5 35.26 2.55 1
-5 17 7 11.39 1.71 1
5 -17 7 12.76 0.95 2
-5 -17 7 14.13 1.85 1
5 -17 7 12.42 1.89 1
-5 17 9 16.9 1.95 1
-5 -17 9 18.35 2.01 1
5 -17 9 21.82 2.24 1
-5 -17 11 52.58 3.08 1
5 -17 11 50.04 3.25 1
-5 17 11 54.59 1.81 2
5 -17 11 53.02 2.37 2
-5 17 11 53.15 3.16 1
5 -17 13 58.53 3.52 1
-5 17 13 56.81 3.33 1
-5 17 13 57.07 3.11 4
-5 -17 13 58.94 3.28 1
-5 17 13 61.8 2.16 2
5 -17 13 60.44 2.73 2
5 -17 15 201.55 7.32 1
-5 17 15 217.14 5.91 2
5 -17 15 211.75 6.62 2
-5 17 15 206.26 6.81 4
-5 17 15 212.14 7.32 1
-5 -17 15 197.36 6.99 1
5 -17 17 147.86 5.86 1
5 -17 17 147.35 5.3 2
-5 17 17 149.72 4.63 2
-5 17 17 148.33 5.78 1
-5 -17 17 138.82 5.48 1
-5 17 17 148.35 5.14 4
-5 17 19 89.1 4.28 1
-5 -17 19 84.77 4.05 1
5 -17 19 80.48 4.32 1
5 -17 19 92.15 4.04 2
-5 17 19 95.5 3.48 2
-5 -17 21 34.33 2.78 2
-5 17 21 35.89 2.19 2
5 -17 21 30.81 2.52 2
-5 17 21 35.26 2.7 1
-5 17 23 79.18 3.5 2
5 -17 23 78.67 4.06 2
-5 -17 23 83.63 4.38 2
5 -17 25 31.12 2.83 2
-5 17 25 30.79 2.37 2
-5 -17 25 31.4 3.03 2
5 -17 27 52.21 3.69 2
-5 19 -27 58.38 4.29 4
-5 19 -25 56.27 4.28 4
-5 19 -25 52.28 4.38 3
5 19 -25 50.5 4.34 3
-5 19 -23 8.9 2.41 3
5 19 -23 6.88 2.29 3
-5 19 -21 74.34 4.57 3
5 19 -21 67.36 4.38 3
-5 19 -19 41.55 3.3 3
5 19 -19 42.04 3.33 3
-5 19 -19 38.9 2.84 1
-5 19 -17 82.37 4.38 3
5 19 -17 87 4.45 3
-5 19 -17 89.29 4.24 1
-5 -19 -15 142.82 5.51 4
-5 19 -15 132.3 5.55 1
-5 -19 -15 143.43 4.61 2
-5 -19 -13 201.78 7.02 4
-5 19 -13 201.93 7.14 1
-5 -19 -13 195.78 5.83 2
-5 -19 -11 62.61 2.55 2
-5 -19 -11 59.97 3.47 4
5 -19 -11 57.06 3.48 1
-5 19 -11 63.47 3.55 1
-5 -19 -11 60.67 3.33 1
-5 19 -9 49.27 3.2 1
5 -19 -9 50.68 3.27 1
-5 -19 -9 50.02 2.18 2
-5 -19 -9 51 3.2 4
-5 -19 -9 52.68 3.08 1
-5 -19 -7 15.75 2.06 4
5 -19 -7 8.58 1.74 1
-5 -19 -7 12.16 1.78 1
-5 19 -7 16.02 1.96 1
-5 -19 -5 2.05 1.48 4
5 -19 -5 0.69 1.42 1
-5 -19 -5 -0.61 1.16 1
-5 19 -5 1.58 1.16 1
-5 -19 -3 1.05 1.46 4
-5 -19 -1 5.52 1.73 4
-5 19 -1 8.28 1.59 1
5 -19 1 8.31 1.77 1
-5 -19 1 8.25 1.58 1
-5 19 1 6.88 1.51 1
-5 -19 3 -0.92 1.4 4
5 -19 3 -0.88 1.52 1
-5 19 3 0.71 1.26 1
-5 -19 3 0.78 1.25 1
5 -19 5 1.53 0.45 2
-5 -19 5 -0.16 1.31 1
5 -19 5 1.42 1.62 1
-5 19 5 1.06 1.09 1
-5 -19 7 10.52 1.82 1
5 -19 7 15.05 1.03 2
5 -19 7 13.11 2.07 1
-5 19 7 14.71 1.92 1
-5 -19 9 50.45 3.15 1
5 -19 9 45.26 3.31 1
-5 19 9 52.47 3.27 1
5 -19 11 58.5 3.61 1
-5 19 11 61.81 3.56 1
-5 -19 11 55.3 3.34 1
5 -19 11 60.71 2.56 2
-5 19 13 205 7.38 1
5 -19 13 196.6 6.17 2
-5 19 13 206.77 7.09 4
-5 19 15 142.78 6.02 1
5 -19 15 149.8 5.16 2
-5 19 15 153.05 5.68 4
-5 19 17 90.31 4.04 4
-5 19 17 89.8 4.5 1
5 -19 17 93.3 3.96 2
-5 19 17 96.94 3.26 2
-5 19 19 45.48 3.31 1
5 -19 19 49.98 2.94 2
-5 19 19 53.46 2.4 2
5 -19 21 86.43 4.15 2
-5 -19 21 92.57 4.53 2
-5 19 21 89.13 3.47 2
5 -19 23 12.28 1.99 2
-5 -19 23 15.51 2.27 2
5 -19 25 63.83 3.9 2
-5 -19 25 70.26 4.2 2
5 -19 27 60.05 3.92 2
-5 21 -27 21.31 3.2 4
-5 21 -25 11.06 2.78 4
5 21 -23 69.92 4.74 3
-5 21 -23 61.31 4.53 3
-5 21 -23 70.74 4.8 4
-5 21 -21 79.2 4.82 3
5 21 -21 83.98 4.9 3
-5 21 -19 145.52 5.85 1
-5 21 -19 155.51 6.51 3
5 21 -19 139.44 6.29 3
-5 21 -17 200.46 7.6 3
5 21 -17 213.42 7.76 3
-5 21 -17 204.43 7.38 1
-5 21 -15 147.37 6.03 1
-5 -21 -13 16.77 1.4 2
-5 21 -13 13.89 2.09 1
-5 -21 -11 90.91 3.24 2
-5 21 -11 82.36 4.41 1
-5 21 -9 24.47 2.48 1
-5 -21 -9 23.17 1.5 2
-5 21 -7 99.45 4.82 1
-5 21 -5 154.91 6.27 1
-5 21 -1 2.51 1.36 1
-5 21 1 3.67 1.45 1
-5 21 3 133.28 5.75 1
5 -21 5 162.94 4.39 2
-5 21 5 175.7 6.67 1
5 -21 7 104.8 3.28 2
-5 21 7 110.23 5.07 1
-5 21 9 21.53 2.43 1
-5 21 11 100.82 4.83 4
5 -21 11 98.41 3.57 2
-5 21 11 101.19 4.94 1
-5 21 13 14.54 2.18 1
-5 21 13 19.79 2.35 4
5 -21 13 16.78 1.52 2
-5 21 15 162.31 6.22 4
-5 21 15 161.94 6.58 1
5 -21 15 159.77 5.43 2
-5 21 17 225.8 7.44 4
5 -21 17 204.24 6.85 2
-5 21 17 211.7 7.87 1
5 -21 19 168.84 6.05 2
-5 21 19 175.05 6.91 1
-5 -21 21 98.94 4.73 2
5 -21 21 96.52 4.41 2
-5 -21 23 80.28 4.4 2
5 -21 23 79.95 4.11 2
-5 -21 25 13.72 2.43 2
5 -21 25 15.09 2.27 2
-5 23 -27 51.4 4.43 4
-5 23 -25 31.37 3.73 4
-5 23 -23 25.78 3.49 4
-5 23 -23 23.95 3.17 3
5 23 -23 31.31 3.47 3
-5 23 -21 78.86 4.89 3
5 23 -21 84.78 5.05 3
-5 23 -21 88.62 5.52 4
5 23 -19 31.43 3.05 3
-5 23 -19 32.58 3.13 3
-5 23 -17 110.88 5.19 1
-5 23 -17 105.84 5.26 3
5 23 -17 106.67 5.25 3
-5 23 -15 88.98 4.69 1
-5 23 -13 59.39 3.93 1
-5 -23 -13 70.83 2.81 2
-5 23 -11 37.46 3.11 1
-5 -23 -11 39.18 2.01 2
-5 23 -9 60.22 3.89 1
-5 -23 -9 61.54 2.49 2
-5 23 -7 56.78 3.74 1
-5 23 -5 156.25 6.55 1
-5 23 -1 26.02 2.65 1
-5 23 1 31.57 2.92 1
-5 23 3 70.05 4.13 1
-5 23 5 164.31 6.79 1
-5 23 7 52.5 3.65 1
5 -23 7 55.91 2.07 2
-5 23 9 63.68 4.06 4
-5 23 9 62.08 3.96 1
-5 23 11 42.41 3.32 4
5 -23 11 41.77 2.13 2
-5 23 11 46.07 3.45 1
-5 23 13 72.93 4.22 4
-5 23 13 72.16 4.33 1
5 -23 13 72.42 3.09 2
-5 23 15 105.1 5.01 4
-5 23 15 103.98 5.27 1
5 -23 15 100.32 3.98 2
-5 23 17 125.95 5.46 4
-5 23 17 123.22 5.83 1
5 -23 17 127 4.82 2
5 -23 19 41.66 2.76 2
-5 -23 19 45.08 3.08 2
5 -23 21 103.91 4.58 2
-5 -23 21 98.29 4.82 2
5 -23 23 34.66 2.82 2
-5 -23 23 36.55 3.11 2
5 -23 25 37.95 3.1 2
-5 25 -25 20.2 3.46 4
-5 25 -23 85.62 5.69 4
-5 25 -21 40.31 4.24 4
-5 25 -21 37.04 3.59 3
5 25 -21 34.48 3.55 3
-5 25 -19 76.08 4.62 3
5 25 -19 68.02 4.45 3
-5 25 -19 84.19 5.61 4
-5 25 -15 33.28 3.11 1
-5 -25 -13 19.44 1.54 2
-5 25 -13 20.5 2.58 1
-5 -25 -11 20.45 1.51 2
-5 25 -11 22.97 2.68 1
-5 25 -9 4.74 1.73 1
-5 -25 -9 6.33 1.06 2
-5 25 -7 96.14 5.09 1
-5 25 -5 47.21 3.58 1
-5 25 -1 35.45 3.14 1
-5 25 1 35.96 3.14 1
-5 25 3 53.36 3.81 1
-5 25 5 64.08 4.14 1
5 -25 7 109.96 3.33 2
-5 25 7 112.75 5.59 1
-5 25 7 116.59 5.73 4
-5 25 9 4.4 1.84 4
-5 25 9 6.26 1.97 1
-5 25 11 25.55 2.86 1
-5 25 11 23.42 2.78 4
5 -25 11 24.56 1.62 2
-5 25 13 21.92 2.72 1
5 -25 13 22.39 1.69 2
-5 25 13 19.97 2.65 4
5 -25 15 31.28 2.15 2
-5 25 15 33.39 3.26 1
-5 25 15 40.11 3.36 4
5 -25 17 55.83 2.98 2
-5 25 17 58.89 4.17 1
5 -25 19 82.89 3.92 2
-5 -25 19 90.97 4.35 2
5 -25 21 44.53 3 2
-5 -25 21 45.44 3.25 2
5 -25 23 105.31 4.84 2
-5 -25 23 106.31 5.17 2
5 -25 25 24.26 2.72 2
-5 27 -21 83.47 5.91 4
-5 27 -19 86.41 5.96 4
-5 27 -19 90.68 5.21 3
5 27 -19 85.96 5.05 3
-5 27 -17 74.62 5.52 4
-5 27 -15 76.4 5.38 4
-5 27 -15 75.46 4.67 1
-5 27 -13 76.23 4.64 1
-5 -27 -11 14.07 1.31 2
-5 27 -11 12.83 2.44 1
-5 -27 -9 88.83 3.2 2
-5 27 -9 90 5.08 1
-5 -27 -7 17.39 1.34 2
-5 27 -7 14.23 2.42 1
-5 27 -5 12.58 2.37 1
-5 27 -1 10.92 2.28 1
-5 27 1 11.93 2.33 1
-5 27 3 -1.88 2.22 4
-5 27 3 0.25 1.66 1
-5 27 5 10.84 2.53 4
-5 27 5 15.21 2.46 1
-5 27 7 16.29 2.72 4
-5 27 7 16.74 2.6 1
-5 27 9 96.52 5.43 4
-5 27 9 96.09 5.33 1
-5 27 11 14.62 2.6 1
5 -27 11 11.31 1.21 2
-5 27 11 13.59 2.73 4
-5 27 13 75.46 4.81 4
-5 27 13 80.27 4.98 1
5 -27 13 81.03 3.26 2
-5 27 15 85.05 4.99 4
-5 27 15 97.57 5.45 1
5 -27 15 91.01 3.7 2
5 -27 17 71.77 3.39 2
5 -27 19 102.28 4.39 2
-5 -27 19 99.08 4.69 2
5 -27 21 88.42 4.27 2
-5 -27 21 93.92 4.65 2
5 -27 23 40.3 3.12 2
-5 29 -19 70.18 5.63 4
-5 29 -17 83.28 5.95 4
-5 29 -15 18.5 3.53 4
-5 29 -13 20.05 2.94 1
-5 29 -13 24.29 3.7 4
-5 29 -11 61.39 5.01 4
-5 29 -11 63.71 4.41 1
-5 29 -9 10.26 2.46 1
-5 29 -7 88.4 5.68 4
-5 29 -7 83.25 5.08 1
-5 29 -5 7.72 2.3 1
-5 29 -5 8.16 2.59 4
-5 29 -3 19.39 3.12 4
-5 29 -1 1.07 2 1
-5 29 -1 1.81 2.13 4
-5 29 1 0.53 1.84 1
-5 29 1 0.89 2.19 4
-5 29 3 23.01 2.9 1
-5 29 3 17.76 3.07 4
-5 29 5 9.67 2.29 1
-5 29 5 7.15 2.55 4
-5 29 7 83.37 5.2 1
-5 29 7 87.9 5.4 4
-5 29 9 11.83 2.71 4
-5 29 9 5.67 2.11 1
-5 29 11 59.43 4.49 4
5 -29 11 63.18 2.56 2
-5 29 11 65.53 4.6 1
5 -29 13 27.47 1.81 2
-5 29 13 26.22 3.28 4
-5 29 13 25.03 3.25 1
5 -29 15 19.91 1.79 2
-5 -29 17 82.79 4.16 2
5 -29 17 82.68 3.73 2
-5 -29 19 80.72 4.23 2
5 -29 19 80.86 3.87 2
-5 -29 21 83.11 4.44 2
5 -29 21 79.39 4.04 2
-5 31 -13 17.59 3.68 4
-5 31 -11 1.12 2.36 1
-5 31 -11 2.13 2.66 4
-5 31 -9 84.3 5.28 1
-5 31 -7 23.68 3.08 1
-5 31 -7 24.32 3.49 4
-5 31 -5 107.66 6.03 1
-5 31 -5 108.34 6.57 4
-5 31 -3 33.69 3.85 4
-5 31 -1 25.61 3.65 4
-5 31 1 19.82 3.08 1
-5 31 1 18.46 3.08 4
-5 31 3 42.02 3.78 1
-5 31 3 33.12 4.02 4
-5 31 5 106.96 6 1
-5 31 5 97.14 5.99 4
-5 31 7 26.1 3.36 1
-5 31 7 24.52 3.57 4
-5 31 9 85.62 5.46 1
-5 31 9 89.34 5.68 4
-5 31 11 0.58 2.41 4
-5 31 11 1.46 2.28 1
-5 31 13 28.58 3.59 4
-5 -31 17 22.07 2.35 2
-5 -31 19 38.09 3 2
-5 33 -7 85.76 5.57 1
-5 33 -7 80.8 6.07 4
-5 33 -5 38.28 4.36 4
-5 33 -5 37.27 4 1
-5 33 -3 48.55 4.76 4
-5 33 -1 2.42 2.52 4
-5 33 1 5.78 2.78 4
-5 33 1 0.62 2.34 1
-5 33 3 49.93 4.49 1
-5 33 3 51.27 4.78 4
-5 33 5 40.41 4.1 1
-5 33 5 31.67 3.97 4
-5 33 7 95.19 5.84 1
-5 33 7 94.05 6.04 4
-5 33 9 21.54 3.59 4
-5 33 11 72.83 5.37 4
-5 -33 15 18.13 2.18 2
-5 -33 17 18.88 2.28 2
-5 35 -1 11.04 3.41 4
-5 35 1 13.41 3.42 4
-5 35 3 21.74 3.8 4
-5 35 5 49.24 4.83 4
-5 35 7 47.48 4.86 4
-5 35 9 143.31 7.8 4
-5 35 11 13.18 3.42 4
-6 0 -22 12.26 0.65 1
-6 0 -20 -0.57 0.68 1
-6 0 -18 23.92 1.46 1
-6 0 -16 -0.31 0.75 1
-6 0 -16 -0.27 0.91 2
-6 0 -14 327.85 9.05 1
-6 0 -14 332.11 9.02 2
-6 0 -12 -0.67 0.83 1
-6 0 -12 -0.22 0.75 2
-6 0 -10 836.96 20.86 1
-6 0 -10 828.07 20.25 2
-6 0 -8 -0.32 0.96 1
-6 0 -8 -0.48 0.62 2
-6 0 -6 951.73 22.94 2
-6 0 -6 980.77 23.99 1
-6 0 0 -0.23 0.91 1
-6 0 2 1854.53 44.49 1
-6 0 4 0.22 0.8 1
6 0 4 0.49 0.4 3
-6 0 4 0.29 0.41 3
6 0 6 962.46 22.96 3
-6 0 6 960.98 22.98 3
-6 0 6 978.6 24.07 1
-6 0 8 -1.07 0.95 1
-6 0 8 -0.59 0.75 3
6 0 8 0.07 0.71 3
6 0 10 856.51 21.03 3
-6 0 10 839.93 21.03 3
-6 0 10 871.39 21.44 1
6 0 12 -1.17 1.08 3
-6 0 12 -0.48 0.95 3
-6 0 12 0.39 0.79 1
-6 0 14 349.64 9.27 4
-6 0 14 365.36 9.79 1
6 0 14 350.57 10.01 3
-6 0 14 354.48 10.02 3
6 0 14 353.61 9.78 2
-6 0 16 0.18 0.8 1
6 0 16 0.33 0.8 2
-6 0 16 0.51 1.05 3
6 0 16 -0.63 1.16 3
-6 0 16 0.83 0.68 4
6 0 18 26.65 2.24 3
-6 0 18 30.68 2.34 3
6 0 18 28.21 2.01 2
-6 0 18 27.03 1.63 1
6 0 20 -0.41 1.07 2
-6 0 20 -0.38 0.81 1
-6 0 20 0.28 1.08 2
6 0 22 18.92 1.99 2
-6 0 22 16.82 1.94 2
-6 0 22 17.92 1.09 1
-6 0 24 0.5 1.41 2
6 0 24 -0.16 1.39 2
-6 0 26 16.62 2.1 2
6 0 26 12.29 2.02 2
6 0 28 -2.27 1.91 2
-6 0 28 -1.34 1.77 2
-6 0 30 17.95 2.57 2
-6 -2 -22 1.98 0.44 1
-6 -2 -22 1.13 0.47 1
-6 2 -22 1.33 0.46 1
-6 2 -20 31.37 1.52 1
-6 -2 -20 33.59 1.6 1
-6 2 -18 0.26 0.66 1
-6 -2 -18 1.3 0.82 1
-6 2 -16 5.03 1.1 2
-6 -2 -16 4.1 0.95 1
-6 2 -16 5.25 0.88 1
-6 2 -14 40.75 2.08 1
-6 2 -14 43.7 2.17 2
-6 -2 -14 42.08 2.32 1
-6 -2 -12 388.99 10.95 1
-6 2 -12 388.62 10.61 1
-6 2 -12 406.73 10.41 2
-6 -2 -12 394.36 10.39 2
-6 2 -10 148.17 4.57 2
-6 -2 -10 155.87 4.63 2
-6 -2 -10 147.69 5.33 1
-6 2 -10 150.94 5 1
-6 2 -8 2072.23 47.62 2
-6 2 -8 2019.04 48.27 1
-6 -2 -8 1998.62 47.59 2
-6 2 -6 286.61 8.1 1
-6 2 -6 276.82 7.3 2
-6 2 -4 240.52 6.09 3
6 2 -4 232.37 6.1 3
6 2 -2 596.81 14.23 3
-6 2 -2 611.73 14.21 3
-6 2 0 442.75 11.85 1
6 -2 2 653.27 16.75 1
-6 2 2 625.91 16.34 1
-6 2 4 240.93 7.24 1
6 -2 4 249.37 7.6 1
-6 2 6 290.22 8.32 1
-6 -2 8 2214.94 50.89 3
-6 2 8 2105.84 51.46 1
6 -2 10 150.56 4.77 3
-6 -2 10 157.87 4.81 3
-6 -2 10 151.79 5.39 1
-6 2 10 143.21 4.85 3
6 2 10 155.79 4.95 3
-6 2 10 156.83 5.13 1
-6 -2 12 423.81 11.73 1
-6 2 12 439.89 11.51 1
-6 -2 12 426.26 11.18 4
-6 -2 12 443.9 11.43 3
-6 2 12 431.65 11.57 3
6 2 12 400.6 11.48 3
6 -2 12 418.84 11.36 3
-6 2 14 47.2 2.31 1
6 2 14 42.49 2.53 3
-6 2 14 41.25 2.51 3
-6 -2 14 41.66 2.4 3
-6 -2 14 47.98 2.5 1
-6 -2 14 43.49 2.13 4
6 -2 14 39.76 2.39 3
-6 -2 16 6.74 1.31 3
-6 2 16 5.01 1.35 3
6 2 16 4.81 1.33 3
6 -2 16 7.66 1.38 3
-6 2 16 7.17 1.06 1
-6 -2 16 7.23 1.05 4
-6 2 16 6.84 0.76 4
-6 -2 16 5.55 1.05 1
-6 -2 18 1.56 0.9 1
-6 2 18 1.15 0.77 1
6 2 18 1.47 0.98 2
6 2 18 0.15 1.37 3
-6 2 18 2.11 1.4 3
6 -2 18 1.22 1.23 3
-6 -2 18 1.89 1.22 3
-6 2 18 2.49 1.03 2
-6 2 20 37.23 1.84 1
6 -2 20 33.15 2.37 2
6 2 20 37.99 2.47 2
-6 2 20 40.17 2.52 2
-6 -2 20 37.64 2.6 2
-6 -2 20 38.21 1.93 1
-6 2 22 3.22 1.22 2
-6 -2 22 2.49 1.45 2
-6 -2 22 0.87 0.71 1
6 2 22 0.59 1.29 2
6 -2 22 4.22 1.39 2
-6 2 22 1.56 0.67 1
-6 -2 24 18.58 2.26 2
-6 2 24 22.2 2.27 2
6 2 24 23.51 2.32 2
6 -2 24 29.19 2.5 2
-6 -2 26 20.77 2.44 2
-6 2 26 23.83 2.35 2
6 2 26 18.63 2.25 2
6 -2 26 18.43 2.21 2
-6 2 28 42.82 3.23 2
-6 -2 28 43.97 3.31 2
6 -2 28 39.32 3.15 2
6 2 28 38.65 3.19 2
-6 -2 30 0.42 1.95 2
-6 2 30 -2.02 1.81 2
-6 -4 -22 53.92 1.95 1
-6 -4 -22 56.6 1.86 1
-6 4 -22 56.06 1.89 1
-6 -4 -20 25.04 1.58 1
-6 4 -20 24.66 1.41 1
-6 4 -18 1.09 0.74 1
-6 -4 -18 0.97 0.9 1
-6 4 -16 36.8 1.92 1
-6 -4 -16 36.17 2.27 1
-6 4 -16 40.13 2.16 2
-6 -4 -14 302.52 9.17 1
-6 4 -14 311.72 8.54 2
-6 4 -14 307.82 8.53 1
-6 4 -12 450.26 12.1 1
-6 4 -12 469.71 11.93 2
-6 4 -10 -0.2 0.81 3
6 4 -10 -0.1 0.7 3
-6 4 -10 0.28 0.77 1
6 -4 -10 -0.75 1.16 1
-6 4 -10 -0.33 0.66 2
6 -4 -8 186.74 5.99 1
-6 4 -8 173.1 4.93 2
-6 4 -8 163.83 5.46 1
-6 4 -8 166.76 5.21 3
6 4 -8 170.04 5.23 3
-6 4 -6 755.06 17.85 2
-6 4 -6 713.02 17.93 3
6 4 -6 726.65 17.97 3
-6 4 -6 732.16 18.64 1
6 -4 -6 777.86 19.04 1
-6 4 -4 338.25 8.42 2
6 4 -4 337.91 8.41 3
6 -4 -4 311.43 9.43 1
-6 4 0 1406.84 34.04 1
6 -4 2 203.32 6.53 1
-6 4 2 205.76 6.33 1
6 -4 4 356.03 10.12 1
-6 4 4 359.08 9.93 1
6 -4 6 754.97 19.45 1
-6 4 6 764.97 19.22 1
6 -4 8 184.59 6.22 1
-6 4 8 192.64 5.99 1
-6 4 10 0.79 0.83 1
6 -4 10 -0.37 1.19 1
-6 -4 10 -0.66 0.9 4
-6 4 12 474.89 12.54 1
-6 -4 12 471.38 12.44 4
-6 -4 14 327.69 9.22 4
-6 4 14 349.63 9.29 1
-6 -4 14 318.93 9.71 1
-6 4 16 43.81 2.29 2
6 4 16 42.18 2.71 3
-6 4 16 48.39 2.87 3
-6 4 16 37.74 1.51 4
-6 4 16 37.52 2.09 1
-6 -4 16 40.77 2.46 1
-6 -4 16 41.38 2.24 4
-6 4 18 0.34 0.95 2
-6 4 18 0.16 0.8 1
6 4 18 -0.62 1.48 3
-6 -4 18 0.41 0.94 1
-6 -4 20 29.59 1.86 1
-6 4 20 30.38 1.69 1
-6 -4 20 32.78 2.39 2
-6 4 20 25.24 2.02 2
-6 4 22 71.39 2.51 1
-6 -4 22 66.7 2.6 1
-6 4 22 72.36 3.56 2
-6 -4 22 73.78 3.79 2
-6 4 24 12.13 1.84 2
-6 -4 24 12.71 1.92 2
-6 4 26 2.01 1.5 2
-6 -4 26 3.24 1.75 2
-6 -4 28 19.87 2.61 2
-6 4 28 15.56 2.32 2
-6 4 30 0.97 1.8 2
-6 -6 -22 5 0.96 1
-6 6 -22 5.07 0.8 1
-6 -6 -22 4.47 0.72 1
-6 6 -20 3.16 0.79 1
-6 -6 -20 3.93 0.81 1
-6 -6 -20 5.1 1.09 1
-6 -6 -18 17.6 1.84 1
-6 6 -18 22.18 1.48 1
-6 6 -16 356.14 9.71 1
-6 6 -16 364.92 9.94 2
-6 -6 -16 360.09 9.79 2
-6 6 -14 8.21 1.45 3
6 6 -14 9.59 1.52 3
-6 6 -14 9.96 1.18 2
-6 -6 -14 9.42 1.15 2
-6 6 -14 7.17 1.07 1
6 -6 -14 9.52 1.54 1
-6 6 -12 915.21 22.09 2
-6 6 -12 891.1 22.84 3
6 -6 -12 920.15 22.94 1
-6 -6 -12 907.33 22.07 2
-6 6 -12 885.45 22.4 1
-6 6 -10 229.8 6.35 2
6 -6 -10 239.93 7.21 1
6 6 -10 216.25 6.81 3
-6 6 -10 224.1 6.83 3
-6 6 -10 221.93 6.8 1
6 6 -8 318.03 8.83 3
-6 6 -8 317.71 8.82 3
-6 6 -8 322.02 8.48 2
-6 6 -8 330.68 9.21 1
6 -6 -8 352.6 9.54 1
-6 6 -6 192.84 6.14 1
6 -6 -6 194.31 6.29 1
-6 6 -6 198.23 5.35 2
6 -6 -4 557.08 15.2 1
-6 6 -4 591.05 14.09 2
-6 6 0 1967.77 46.97 1
-6 6 2 33.68 2.03 1
6 -6 2 30.55 2.08 1
-6 6 4 610.55 15.78 1
6 -6 4 606.14 15.85 1
-6 6 6 207.96 6.34 1
6 -6 6 192.08 6.32 1
-6 -6 8 339.66 9.57 4
6 -6 8 336.74 9.69 1
-6 6 8 339.94 9.55 1
-6 -6 10 239.51 7.2 4
-6 6 10 240.24 7.18 1
6 -6 10 231.47 7.35 1
6 -6 12 914.79 22.86 2
-6 -6 12 936.08 23.28 4
6 -6 12 913.58 23.52 1
-6 6 12 965.35 23.25 1
-6 -6 14 10.25 1.43 4
6 -6 14 8.82 1.17 2
-6 6 14 10.53 1.23 1
6 -6 14 11.42 1.7 1
-6 6 16 388.29 10.36 1
-6 6 16 385.8 10.4 2
6 -6 16 365.78 10.6 2
-6 -6 18 23.38 2.13 1
6 -6 18 25.07 2 2
-6 6 18 22.89 1.64 1
-6 6 18 23.1 1.8 2
-6 -6 20 6.13 1.3 1
-6 6 20 6 1.03 1
6 -6 20 5.64 1.38 2
-6 6 20 4.04 1.2 2
-6 -6 22 6.29 1.53 2
-6 6 22 5.41 0.98 1
-6 -6 22 6.47 1.2 1
-6 6 22 7.67 1.44 2
-6 6 24 7.37 1.62 2
-6 -6 24 6.98 1.74 2
-6 6 26 14.58 2.04 2
-6 -6 26 15.38 2.31 2
-6 6 28 18.59 2.3 2
-6 -6 28 17.55 2.54 2
-6 6 30 3.2 1.8 2
-6 -8 -24 1.49 0.77 1
-6 -8 -22 15.39 1.52 1
-6 -8 -22 15.11 1.19 1
-6 8 -22 18.26 1.3 1
-6 -8 -20 14.93 1.86 1
-6 8 -20 19.07 1.41 1
-6 -8 -20 17.89 1.34 1
6 -8 -18 62.68 3.23 1
-6 8 -18 58.86 2.61 1
-6 8 -16 54.29 2.59 1
-6 -8 -16 53.52 2.54 2
-6 8 -16 53.98 2.63 2
6 -8 -16 57.58 3.08 1
-6 8 -16 57.47 3.34 3
6 8 -16 60.13 3.42 3
-6 8 -14 248.1 7.38 1
-6 8 -14 248.15 8.04 3
6 8 -14 255.85 8.1 3
6 -8 -14 257.67 7.85 1
-6 8 -14 241.94 7.16 2
-6 -8 -14 254.86 7.17 2
-6 8 -12 64.91 3.11 3
6 8 -12 63.42 3.08 3
-6 8 -12 59.69 2.81 1
-6 8 -12 59.63 2.57 2
6 -8 -12 72.22 3.24 1
-6 -8 -12 63.71 2.62 2
-6 8 -10 1133.57 27.99 3
-6 8 -10 1138.25 27.41 2
-6 -8 -10 1157.75 27.45 2
6 -8 -10 1172.51 28.4 1
-6 8 -10 1119.95 28.07 1
-6 8 -8 51.85 2.06 2
-6 8 -8 45.61 2.5 1
6 -8 -8 54.63 2.78 1
-6 8 -6 1247.16 30.21 1
-6 8 -6 1209.37 29.09 2
6 -8 -6 1274.1 30.4 1
-6 8 -4 28.24 1.26 2
6 -8 -4 29.39 2.03 1
-6 8 -2 184.98 4.83 2
-6 8 0 17.64 1.58 1
-6 8 2 195.41 6.29 1
6 -8 4 31.8 2.17 1
-6 8 4 30.77 2.01 1
-6 8 6 1270.65 30.86 1
6 -8 6 1235.29 30.86 1
-6 -8 6 1265.46 30.86 4
-6 8 8 55.12 2.72 1
6 -8 8 53.19 2.81 1
6 -8 8 49.88 2.06 2
-6 -8 8 52.19 2.78 4
-6 8 10 1211.08 29.62 1
6 -8 10 1211.17 29.8 1
-6 -8 10 1197.58 29.76 4
-6 -8 12 64.09 3.18 4
6 -8 12 65.17 3.2 1
6 -8 12 65.12 2.75 2
-6 8 12 68.06 3.04 1
6 -8 14 258.1 8.1 1
-6 8 14 264.19 7.38 2
6 -8 14 254.96 7.67 2
-6 -8 14 263.8 8.09 4
-6 8 14 274.02 7.86 1
-6 8 16 56.54 2.62 2
-6 8 16 61.72 2.83 1
6 -8 16 65.74 3.01 2
6 -8 16 56.46 3.18 1
-6 8 18 63.09 2.86 1
6 -8 18 61.95 3.42 1
-6 8 18 64.97 2.96 2
6 -8 18 64.22 3.19 2
6 -8 20 22.07 2.01 2
-6 8 20 22.16 1.66 1
-6 8 20 24.91 1.93 2
-6 -8 20 20.98 1.64 1
-6 8 22 18.87 1.53 1
-6 8 22 23.25 2.02 2
-6 -8 22 22.2 2.24 2
6 -8 22 21.62 2.17 2
-6 -8 22 21.35 1.92 1
-6 8 24 4.47 1.41 2
6 -8 24 2.55 1.42 2
-6 -8 24 0.92 1.48 2
-6 8 26 24.5 2.39 2
6 -8 26 16.68 2.31 2
-6 -8 26 22.47 2.59 2
-6 8 28 17.74 2.27 2
6 -8 28 18.86 2.38 2
-6 -8 28 15.4 2.49 2
-6 8 30 75.61 4.17 2
-6 -10 -24 6 1.22 1
-6 -10 -22 2.38 1.18 4
-6 -10 -22 2.79 1.45 1
-6 10 -22 3.11 0.92 1
-6 -10 -22 3.15 0.91 1
-6 10 -20 7.74 1.18 1
-6 10 -20 8.73 2.07 3
6 -10 -20 10.24 1.68 1
-6 -10 -20 8.33 1.11 1
-6 10 -18 80.33 3.27 1
-6 10 -18 77.6 4.22 3
6 10 -18 82.05 4.33 3
-6 -10 -18 80.28 3.17 1
-6 10 -16 0.52 0.89 1
6 10 -16 0.51 1.12 3
-6 10 -16 1.69 1.34 3
-6 10 -14 246.91 7.03 2
-6 10 -14 249.8 7.9 3
6 10 -14 248.16 7.91 3
-6 -10 -14 236.6 6.91 2
-6 10 -14 231.62 7.25 1
6 10 -12 55.48 2.86 3
-6 10 -12 57.22 2.9 3
-6 -10 -12 59.03 2.46 2
-6 10 -12 55.78 2.79 1
-6 10 -12 54.9 2.43 2
-6 10 -10 96.28 3.88 1
-6 -10 -10 92.92 3.3 2
-6 10 -10 98.06 3.78 3
-6 10 -10 96.56 3.29 2
-6 10 -8 27.03 1.96 1
-6 10 -8 24.3 1.36 2
-6 10 -6 71.29 3.35 1
-6 10 -6 82.36 2.64 2
-6 10 -4 40.86 1.57 2
-6 10 -2 754.99 17.86 2
-6 10 0 151.5 5.44 1
-6 10 0 160.28 4.08 2
-6 10 2 761.24 19.58 1
-6 -10 4 42.14 2.58 4
6 -10 4 42.92 2.56 1
-6 10 4 39.75 2.39 1
-6 -10 6 75.3 3.56 4
6 -10 6 75.71 3.53 1
-6 10 6 78.87 3.49 1
-6 -10 8 27.56 2.15 4
-6 10 8 30.06 2.03 1
6 -10 8 23.52 1.34 2
6 -10 8 25.37 2.05 1
6 -10 10 99.55 4.17 1
-6 10 10 103 4.1 1
-6 -10 10 98.95 4.29 4
-6 -10 12 55.2 3.12 4
6 -10 12 62.39 2.63 2
-6 10 12 54.21 2.24 2
-6 10 12 59.11 2.92 1
6 -10 12 64.46 3.21 1
-6 10 14 257.31 7.12 2
6 -10 14 256.89 8.03 1
6 -10 14 246.6 7.51 2
-6 10 14 258.92 7.77 1
-6 10 16 -1.15 1.11 1
6 -10 16 0.82 0.97 2
6 -10 16 0.14 1.28 1
-6 10 16 0.6 0.8 2
-6 10 18 87.26 3.48 2
-6 -10 18 94.5 3.65 1
6 -10 18 91.01 3.95 2
-6 10 18 87.43 3.66 1
6 -10 18 86.18 4.09 1
-6 10 20 11.55 1.53 1
-6 -10 20 9.52 1.37 1
-6 10 20 10.53 1.41 2
6 -10 20 9.48 1.92 1
6 -10 20 8.76 1.58 2
-6 10 22 4.98 1.35 2
-6 -10 22 6.55 1.65 2
-6 10 22 3.3 1.15 1
6 -10 22 4.47 1.51 2
6 -10 24 9.63 1.85 2
-6 10 24 6.96 1.51 2
-6 -10 24 4.13 1.78 2
6 -10 26 23.87 2.55 2
-6 10 26 22.29 2.27 2
-6 -10 26 25.92 2.9 2
-6 -10 28 16.98 2.63 2
6 -10 28 15.25 2.37 2
-6 10 28 11.33 1.93 2
-6 10 30 12.41 2.15 2
-6 -12 -24 6.39 1.59 1
-6 12 -22 4.26 2 3
-6 12 -22 4.08 1.1 1
6 12 -20 -0.64 1.74 3
-6 12 -20 1.5 1.7 3
-6 12 -20 4.83 1.19 1
6 12 -18 45.92 3.28 3
-6 12 -18 45.03 3.23 3
-6 12 -18 42.33 2.47 1
-6 12 -16 75.76 3.87 3
6 12 -16 75.57 3.89 3
-6 12 -16 70.06 3.3 1
-6 12 -14 18.13 1.49 2
-6 12 -14 17.92 1.84 3
6 12 -14 22.21 1.97 3
-6 -12 -14 16.43 1.42 2
-6 12 -14 18.56 1.74 1
-6 12 -12 137.14 5.1 1
-6 -12 -12 147.92 4.56 2
6 12 -12 136.14 5.08 3
-6 12 -12 142.65 5.15 3
-6 12 -12 141.56 4.53 2
-6 -12 -10 27.46 1.58 2
-6 12 -10 28.28 2.07 1
-6 12 -10 25.78 1.53 2
-6 12 -8 8.08 0.87 2
-6 12 -8 9.88 1.37 1
-6 12 -6 313.2 9.42 1
-6 12 -6 320.91 8.16 2
-6 12 -4 189.54 5.04 2
-6 12 -2 1003.69 23.52 2
-6 12 0 1121.59 26 2
-6 12 0 1101.17 28 1
-6 12 2 1043.32 26.28 1
-6 -12 4 229.48 7.32 4
-6 12 4 216.84 7.14 1
6 -12 4 212.32 7.1 1
-6 -12 6 331.09 10.01 4
6 -12 6 331.61 9.89 1
-6 12 6 341.86 9.9 1
-6 -12 8 13.28 1.83 4
6 -12 8 9.84 1.56 1
-6 12 8 10.01 0.7 2
-6 12 8 12.03 1.44 1
6 -12 8 11.02 0.91 2
-6 12 10 28.24 2.09 1
-6 -12 10 21.6 2.14 4
-6 12 10 29.03 1.32 2
6 -12 10 30.25 2.31 1
6 -12 12 134.91 5.35 1
-6 12 12 142.19 4.23 2
6 -12 12 139.32 4.66 2
-6 12 12 146.14 5.29 1
-6 -12 12 154.7 5.69 4
-6 12 14 17.34 1.79 1
6 -12 14 19.87 1.61 2
6 -12 14 17.33 2.06 1
-6 12 14 20.83 1.36 2
-6 12 16 72.62 3.5 1
6 -12 16 75.89 3.81 1
-6 -12 16 74.86 3.41 1
-6 12 16 74.81 2.96 2
6 -12 16 82.92 3.51 2
-6 -12 18 41.83 2.57 1
-6 12 18 51.53 2.81 1
-6 12 18 47.01 2.38 2
6 -12 18 44.57 2.97 1
-6 12 18 45.27 1.84 4
6 -12 18 51.28 2.86 2
6 -12 20 2.21 1.28 2
6 -12 20 0.3 1.62 1
-6 12 20 3.1 1.23 1
-6 -12 20 1.84 1.23 1
-6 12 20 1.26 1.05 2
6 -12 22 7.66 1.72 2
-6 12 22 5.87 1.4 1
-6 12 22 4.23 1.26 2
-6 12 24 7.68 1.55 2
6 -12 24 5.77 1.68 2
-6 12 26 18.76 2.02 2
6 -12 26 12.71 2.17 2
-6 12 28 12.74 1.98 2
6 -12 28 10.77 2.25 2
-6 12 30 6.89 1.88 2
-6 14 -22 -0.48 2.02 3
6 -14 -22 0.71 1.55 1
6 14 -22 0.24 1.99 3
-6 14 -22 0.52 1.05 1
-6 -14 -20 1.91 1.07 1
-6 14 -20 2.87 1.21 1
-6 14 -20 -0.65 1.75 3
6 14 -20 -0.65 1.79 3
6 -14 -20 3.4 1.53 1
6 -14 -18 14.2 1.9 1
6 14 -18 12.44 2.02 3
-6 14 -18 11.83 2.06 3
-6 -14 -18 10.68 1.44 1
-6 14 -18 11.23 1.59 1
6 -14 -16 86.58 4.06 1
-6 14 -16 85.75 3.83 1
-6 -14 -16 90.11 3.93 4
-6 14 -16 83.6 4.21 3
6 14 -16 91.32 4.32 3
-6 -14 -16 87.39 3.68 1
6 -14 -14 16.52 1.98 1
-6 14 -14 15.42 1.82 3
6 14 -14 20.36 1.93 3
-6 -14 -14 19.68 1.82 1
-6 -14 -14 15.75 1.41 2
-6 14 -14 16.95 1.8 1
-6 -14 -14 17.02 1.9 4
-6 -14 -12 69.34 3.5 4
-6 -14 -12 78.08 2.97 2
6 -14 -12 76.39 3.73 1
-6 14 -12 70.33 3.48 1
-6 14 -10 6.93 1.29 1
-6 -14 -10 6.41 0.94 2
-6 -14 -10 5.43 1.31 4
6 -14 -10 5.51 1.44 1
-6 14 -8 47.25 2.83 1
6 -14 -8 56.78 3.13 1
-6 14 -8 52.91 2.09 2
-6 -14 -8 53.54 3 4
-6 -14 -6 14.5 1.78 4
-6 14 -6 18.27 1.8 1
-6 14 -6 15.97 1.02 2
6 -14 -6 15.49 1.82 1
-6 -14 -4 1476.15 34.9 4
6 -14 -4 1553.96 35.02 1
-6 14 -2 14.4 0.76 2
-6 14 0 4330.02 100.34 1
-6 14 0 4257.1 97.9 2
-6 14 2 17.84 1.82 1
-6 14 4 1440.26 36.48 1
6 -14 4 1480.35 36.53 1
-6 -14 4 1522.53 36.69 4
-6 14 6 20.59 1.9 1
-6 14 6 15.59 0.66 2
6 -14 6 16.62 1.91 1
-6 -14 6 16.75 1.97 4
-6 14 8 53.62 3.06 1
-6 14 8 59.54 1.81 2
-6 -14 8 58.73 3.36 4
6 -14 8 55.58 2.2 2
6 -14 8 57.99 3.24 1
-6 14 10 5.42 0.63 2
-6 -14 10 3.1 1.43 4
-6 14 10 5.41 1.31 1
6 -14 10 5.26 1.49 1
6 -14 12 76.08 3.82 1
-6 14 12 78.99 2.62 2
6 -14 12 77.31 3.09 2
-6 14 12 75.26 3.68 1
-6 -14 14 16.75 1.83 1
-6 14 14 19.51 1.28 2
6 -14 14 19.8 1.66 2
-6 14 14 19.19 2.01 1
6 -14 14 17.35 2.17 1
-6 14 16 87.56 3.52 4
-6 14 16 91.85 4.13 1
-6 -14 16 85.11 3.88 1
6 -14 16 92.97 4.37 1
6 -14 16 88.49 3.77 2
-6 14 16 95.07 3.3 2
-6 14 18 14.27 1.82 1
-6 -14 18 12.35 1.74 1
-6 14 18 13.66 1.28 4
6 -14 18 14.18 2.07 1
6 -14 18 13.43 1.69 2
-6 14 18 13.6 1.36 2
6 -14 20 1.78 1.33 2
-6 14 20 2.85 1.37 1
-6 14 20 1.98 1.04 2
6 -14 22 2.6 1.48 2
-6 14 22 0.56 1.13 2
-6 14 22 1.15 1.32 1
-6 -14 22 1.26 1.62 2
6 -14 24 1.94 1.62 2
-6 14 24 1.24 1.24 2
6 -14 26 16.57 2.34 2
-6 14 26 19.54 2.12 2
6 -14 28 5.61 2.04 2
-6 14 28 7.33 1.79 2
-6 16 -28 3.43 2.18 4
-6 16 -24 3.16 2.22 3
6 16 -24 2.64 2.2 3
-6 16 -22 16.78 1.81 1
-6 16 -22 14.86 2.54 3
6 16 -22 17.32 2.64 3
6 -16 -20 9.18 1.84 1
-6 -16 -20 8.75 1.47 1
-6 16 -20 7.89 1.52 1
-6 -16 -20 8.26 1.59 4
6 16 -20 8.79 2.05 3
-6 16 -20 11.12 2.3 3
-6 16 -18 33.71 2.49 1
6 -16 -18 34.46 2.7 1
-6 -16 -18 29.08 2.26 1
-6 16 -18 35.34 2.94 3
6 16 -18 42.4 3.1 3
-6 -16 -18 37.85 2.64 4
-6 16 -16 50.71 3.22 3
6 16 -16 46.33 3.12 3
6 -16 -16 45.22 3.04 1
-6 16 -16 48.95 2.95 1
-6 -16 -16 50.93 2.98 4
-6 -16 -16 48.29 2.78 1
6 -16 -14 42.97 2.95 1
-6 16 -14 44.05 2.85 3
6 16 -14 40.16 2.74 3
-6 -16 -14 41.51 2.2 2
-6 -16 -14 42.72 2.63 1
-6 -16 -14 42.04 2.85 4
-6 16 -14 38.44 2.71 1
-6 16 -12 55.26 3.12 1
-6 -16 -12 58.28 2.49 2
-6 -16 -12 54.48 2.99 1
6 -16 -12 52.19 3.21 1
-6 -16 -12 52.08 3.13 4
-6 16 -10 142.65 5.55 1
-6 -16 -10 141.25 5.32 1
-6 -16 -10 138.05 5.47 4
-6 -16 -10 149.76 4.55 2
6 -16 -10 143.18 5.63 1
6 -16 -8 73.07 3.73 1
-6 16 -8 64.61 3.5 1
-6 -16 -8 75.92 3.77 4
6 -16 -6 300.21 9.27 1
-6 16 -6 273.12 9.01 1
-6 -16 -6 292.96 9.15 4
6 -16 -4 177.59 6.42 1
-6 -16 -4 171.64 6.41 4
-6 -16 -2 367.21 11.09 4
6 -16 0 229.59 7.79 1
-6 16 0 234.96 7.84 1
-6 -16 2 367.94 11.22 4
6 -16 2 388.92 11.31 1
-6 16 2 361.01 11.1 1
-6 -16 4 165.26 6.39 4
6 -16 4 171.22 6.36 1
-6 16 4 174.4 6.31 1
-6 -16 6 288.45 9.35 4
-6 16 6 286.37 9.12 1
6 -16 6 284.61 9.16 1
6 -16 8 65.6 3.65 1
-6 -16 8 69.97 3.93 4
-6 16 8 71.99 1.95 2
-6 16 8 77.15 3.77 1
6 -16 8 64.64 2.48 2
-6 -16 10 148.58 5.63 1
-6 16 10 151.14 5.79 1
6 -16 10 146.34 5.84 1
-6 16 10 152.99 4.03 2
-6 16 12 54.38 1.99 2
6 -16 12 55.83 3.42 1
6 -16 12 53.42 2.51 2
-6 -16 12 64.44 3.3 1
-6 16 12 57.25 3.27 1
6 -16 14 42.84 2.37 2
6 -16 14 42.03 3.04 1
-6 -16 14 42.67 2.8 1
-6 16 14 40.29 1.8 2
-6 16 14 44.76 2.92 1
-6 16 16 55.04 3.28 1
6 -16 16 51.39 3.38 1
-6 -16 16 57.73 3.22 1
6 -16 16 49.69 2.76 2
-6 16 16 56.44 2.31 2
-6 16 16 51 2.77 4
-6 16 18 39.85 2.06 2
6 -16 18 32.49 2.41 2
-6 16 18 36.64 2.75 1
-6 -16 18 38.21 2.71 1
6 -16 18 41.27 3.16 1
-6 16 18 40.63 2.24 4
6 -16 20 10.34 1.7 2
-6 16 20 9.71 1.32 2
-6 16 20 8.85 1.73 1
-6 -16 22 20.99 2.45 2
6 -16 22 20.54 2.2 2
-6 16 22 19.94 1.81 2
-6 16 22 18.52 2.17 1
-6 -16 24 9.48 2.12 2
6 -16 24 9.55 1.88 2
-6 16 24 9.58 1.59 2
-6 -16 26 11.16 2.28 2
-6 16 26 14.39 1.94 2
6 -16 26 11.33 2.11 2
-6 18 -28 12.13 2.62 4
-6 18 -26 21.95 3.26 3
6 18 -26 25.16 3.39 3
6 18 -24 14.57 2.8 3
-6 18 -24 19.03 3.01 3
-6 18 -22 15.86 1.88 1
6 18 -22 21.33 2.79 3
-6 18 -22 18.24 2.64 3
-6 18 -20 16.79 2.06 1
-6 -18 -20 19.5 2.07 4
-6 -18 -20 15.29 1.91 1
-6 18 -20 25.2 2.79 3
6 18 -20 18.02 2.5 3
-6 -18 -18 80.87 3.79 1
-6 -18 -18 81.43 3.92 4
-6 18 -18 73.28 3.81 1
-6 18 -18 76.81 4.29 3
6 18 -18 83.82 4.39 3
-6 18 -16 52.26 3.36 3
6 18 -16 55.93 3.39 3
-6 18 -16 48.63 3.17 1
-6 -18 -16 52.67 3.12 1
-6 -18 -16 49.29 3.17 4
6 -18 -14 487.75 13.74 1
-6 -18 -14 478.34 13.48 4
-6 18 -14 459.56 13.53 1
-6 -18 -14 467.75 13.2 1
6 -18 -12 44.42 3.09 1
-6 -18 -12 45.24 3.05 4
-6 18 -12 45.86 3.03 1
-6 -18 -12 46.07 2.27 2
-6 -18 -12 48.71 2.94 1
-6 -18 -10 29.89 1.71 2
-6 -18 -10 26.56 2.45 4
6 -18 -10 29.92 2.57 1
-6 18 -10 29.01 2.46 1
-6 -18 -10 29.1 2.35 1
-6 -18 -8 138.42 5.5 4
6 -18 -8 131.29 5.5 1
-6 -18 -8 129.44 5.19 1
-6 18 -8 125.49 5.37 1
-6 -18 -6 16.08 1.91 1
-6 -18 -6 17.79 2.18 4
-6 18 -6 20.24 2.1 1
6 -18 -6 17.2 2.09 1
-6 -18 -4 128.78 5.22 1
6 -18 -4 132.36 5.52 1
-6 -18 -4 131.28 5.52 4
-6 -18 -2 730.09 19.74 4
-6 18 0 1.23 1.27 1
6 -18 0 2.11 1.42 1
-6 18 2 686.24 18.94 1
6 -18 2 692.01 19.01 1
-6 -18 2 719.24 19.19 4
-6 -18 4 123.49 5.12 1
-6 -18 4 120.57 5.44 4
6 -18 4 132.81 5.51 1
-6 18 4 130.19 5.38 1
-6 -18 6 15.56 1.99 1
-6 18 6 20.71 2.14 1
6 -18 6 19.87 2.33 1
6 -18 8 131.03 4.01 2
-6 18 8 135.06 5.56 1
6 -18 8 140.17 5.75 1
-6 -18 8 127.18 5.27 1
6 -18 10 25.66 2.57 1
-6 -18 10 30.15 2.51 1
-6 18 10 25.02 2.37 1
-6 -18 12 47.51 3.1 1
-6 18 12 49.49 1.75 2
6 -18 12 51.41 2.4 2
-6 18 12 50.13 3.25 1
6 -18 12 51.09 3.39 1
6 -18 14 503.82 14.74 1
-6 18 14 478.02 14.49 1
6 -18 14 511.93 13.58 2
-6 18 14 527.56 12.66 2
-6 18 14 506.63 14.19 4
-6 18 16 50.22 3.36 1
-6 18 16 58.49 3.17 4
-6 18 16 61.44 2.37 2
6 -18 16 53.98 2.87 2
-6 18 18 86.89 4.42 1
-6 18 18 96.2 3.92 4
-6 18 18 91.7 3.34 2
6 -18 18 92.85 4.06 2
-6 18 20 22.72 2.48 1
-6 18 20 22.8 1.73 2
6 -18 20 23.05 2.23 2
-6 18 22 25.28 1.95 2
-6 -18 22 19.99 2.52 2
6 -18 22 22.66 2.31 2
-6 -18 24 13.98 2.27 2
6 -18 24 12.37 2 2
6 -18 26 28.27 2.83 2
-6 20 -26 -0.52 2.35 4
6 20 -24 4.3 2.2 3
-6 20 -24 2.15 2.06 3
-6 20 -22 13.58 2.58 3
6 20 -22 12.17 2.52 3
-6 20 -20 15.68 2.42 3
6 20 -20 10.39 2.17 3
-6 20 -20 10.59 1.85 1
-6 20 -18 49.2 3.27 1
-6 20 -18 50.91 3.52 3
6 20 -18 50.28 3.55 3
-6 -20 -16 91.15 4.42 4
-6 20 -16 94.8 4.56 1
6 20 -16 96.2 4.65 3
-6 20 -16 91.54 4.61 3
-6 20 -14 488.32 14.22 1
-6 -20 -12 97.1 3.51 2
-6 20 -12 88.56 4.54 1
-6 -20 -10 164.87 5.06 2
-6 20 -10 165.55 6.48 1
-6 20 -8 11.3 1.89 1
-6 20 -6 37.75 2.94 1
-6 20 -4 11.23 1.97 1
-6 20 0 228.69 8.11 1
-6 20 2 844.07 22.67 1
-6 20 4 10.35 1.84 1
-6 20 6 44.19 3.16 1
-6 20 8 15.03 2.08 1
6 -20 8 11.54 1 2
-6 20 10 173.63 6.77 1
6 -20 12 94.7 3.54 2
-6 20 12 93.78 4.73 1
6 -20 14 523.57 13.94 2
-6 20 14 511.99 15.27 1
-6 20 14 546.9 14.95 4
-6 20 16 99.79 4.94 1
-6 20 16 100.3 4.51 4
6 -20 16 98.17 4.03 2
6 -20 18 52.31 3.02 2
-6 20 18 55.81 2.33 2
-6 20 18 55.85 3.69 1
6 -20 20 13.68 1.86 2
-6 20 20 13.75 2.22 1
-6 -20 22 15.21 2.24 2
6 -20 22 14.64 2.06 2
6 -20 24 3.87 1.79 2
-6 -20 24 3.02 1.92 2
6 -20 26 1.5 1.76 2
-6 22 -26 1.67 2.44 4
-6 22 -24 -0.28 2.51 4
6 22 -22 15.92 2.69 3
-6 22 -22 12.13 2.5 3
-6 22 -20 55.79 3.56 1
-6 22 -20 48.83 3.78 3
6 22 -20 53.77 3.92 3
-6 22 -18 1.11 1.71 1
-6 22 -18 2.5 1.82 3
6 22 -18 2.73 1.7 3
-6 22 -16 18.58 2.39 1
-6 22 -14 64.53 3.95 1
-6 22 -12 55.15 3.69 1
-6 -22 -12 57.38 2.58 2
-6 22 -10 7.33 1.9 1
-6 -22 -10 6.33 1.11 2
-6 22 -8 354.29 11.4 1
-6 22 -6 5.97 1.76 1
-6 22 -4 459.43 13.93 1
-6 22 0 376.56 11.91 1
-6 22 2 62.32 3.86 1
-6 22 4 513.49 15.15 1
-6 22 6 1.88 1.59 1
6 -22 8 352.85 9.17 2
-6 22 8 376.21 11.64 1
-6 22 10 9.03 2 1
-6 22 12 56.28 3.79 1
6 -22 12 58.9 2.62 2
-6 22 12 58.06 3.74 4
-6 22 14 69.3 4.25 1
-6 22 14 73.96 4.11 4
6 -22 14 69.84 3.12 2
-6 22 16 23.32 2.66 1
-6 22 16 25.93 2.6 4
6 -22 16 26.31 2.06 2
6 -22 18 4.45 1.33 2
-6 22 18 2.92 1.85 1
6 -22 20 61.09 3.4 2
-6 22 20 60.66 4 1
-6 -22 22 23.58 2.64 2
6 -22 22 16.12 2.15 2
6 -22 24 0.35 1.56 2
-6 -22 24 1.01 1.83 2
-6 24 -26 7.11 2.84 4
-6 24 -24 5.12 2.8 4
-6 24 -22 2.84 2.11 3
6 24 -22 2.58 2.13 3
6 24 -20 7.77 2.24 3
-6 24 -20 6.15 2.14 3
-6 24 -18 7.49 1.87 1
6 24 -18 5.9 2.01 3
-6 24 -18 9.45 2.18 3
-6 24 -16 -1.88 1.87 1
-6 24 -14 33.97 3.08 1
-6 24 -12 63.92 4.1 1
-6 -24 -10 25.41 1.69 2
-6 24 -10 23 2.74 1
-6 24 -8 319.02 10.77 1
-6 24 -6 6.06 1.87 1
-6 24 -4 128.3 5.98 1
-6 24 0 22.31 2.6 1
-6 24 2 378.94 12.28 1
-6 24 4 132.12 6.05 1
-6 24 6 9.08 2.04 1
-6 24 8 324.38 10.99 1
-6 24 10 32.84 3.16 1
-6 24 10 31.54 3.03 4
-6 24 12 66.66 4.3 1
6 -24 12 68.4 2.82 2
-6 24 12 61.3 4.11 4
-6 24 14 36.42 3.18 4
-6 24 14 34.28 3.26 1
6 -24 14 38.83 2.21 2
-6 24 16 0.46 1.92 1
-6 24 16 0.58 1.77 4
6 -24 16 0.93 1.12 2
6 -24 18 6.29 1.48 2
-6 24 18 6.82 2.29 1
6 -24 20 8.1 1.71 2
-6 24 20 10.14 2.44 1
-6 -24 22 1.53 1.82 2
6 -24 22 4.43 1.68 2
6 -24 24 9.9 2.1 2
-6 26 -22 5.8 3.05 4
-6 26 -20 9.36 3.02 4
-6 26 -20 13.11 2.64 3
6 26 -20 13.38 2.62 3
-6 26 -18 4.83 2.07 3
6 26 -18 3.21 1.9 3
-6 26 -18 2.41 1.87 1
-6 26 -16 40.4 3.45 1
-6 26 -14 31.21 3.18 1
-6 26 -12 121.72 5.91 1
-6 26 -10 36.77 3.35 1
-6 -26 -10 37.63 2.04 2
-6 26 -8 158.76 7.07 1
-6 -26 -8 170.99 5.16 2
-6 26 -6 36.88 3.34 1
-6 26 -4 73.62 4.57 1
-6 26 0 29.16 3.02 1
-6 26 2 154.6 6.86 1
-6 26 4 70.13 4.47 1
-6 26 6 39.77 3.46 1
-6 26 8 166.73 7.39 4
-6 26 8 180.2 7.52 1
-6 26 10 37.71 3.46 4
-6 26 10 37.73 3.46 1
6 -26 12 127.55 4.27 2
-6 26 12 135.55 6.26 4
-6 26 12 124.99 6.17 1
6 -26 14 39.19 2.24 2
-6 26 14 37.47 3.56 1
-6 26 14 42 3.56 4
-6 26 16 46.64 3.85 1
6 -26 16 40.93 2.5 2
-6 26 18 3.95 2.24 1
6 -26 18 5.33 1.47 2
-6 -26 20 16.75 2.28 2
6 -26 20 13.12 1.94 2
-6 -26 22 4.4 1.89 2
6 -26 22 2.01 1.65 2
6 -26 24 1.17 1.8 2
-6 28 -18 1.21 2 3
6 28 -18 2.4 2 3
-6 28 -18 1.7 2.74 4
-6 28 -16 15.58 2.75 1
-6 28 -14 7.47 2.18 1
-6 28 -12 26.64 3.1 1
-6 28 -10 212.05 8.54 1
-6 -28 -8 34.48 1.96 2
-6 28 -8 32.82 3.45 1
-6 28 -6 451.72 14.51 1
-6 28 -4 5.23 2.01 1
-6 28 0 53.63 4.11 1
-6 28 2 231.67 9.12 1
-6 28 4 10.01 2.37 1
-6 28 6 458.68 14.77 1
-6 28 6 469.62 15.01 4
-6 28 8 35.61 3.49 1
-6 28 8 37.97 3.66 4
-6 28 10 212.66 8.65 1
-6 28 10 214.24 8.74 4
6 -28 12 25.76 1.68 2
-6 28 12 25.57 3.21 4
-6 28 12 31.02 3.3 1
6 -28 14 9.9 1.36 2
-6 28 14 10.28 2.61 4
-6 28 14 10.1 2.52 1
-6 28 16 22.14 3.27 1
6 -28 16 21.83 1.93 2
6 -28 18 4.41 1.46 2
6 -28 20 2.46 1.43 2
-6 -28 20 -0.18 1.84 2
6 -28 22 25.82 2.52 2
6 -28 24 4.24 1.87 2
-6 30 -16 31.6 4.15 4
-6 30 -14 6.39 3.11 4
-6 30 -14 12.02 2.66 1
-6 30 -12 73.91 4.91 1
-6 30 -10 44.59 3.94 1
-6 30 -8 77.62 5.02 1
-6 30 -6 184.4 8.02 1
-6 30 -4 58.12 4.44 1
-6 30 0 66.13 5.06 4
-6 30 0 64.58 4.61 1
-6 30 2 27.67 3.52 4
-6 30 2 26.7 3.33 1
-6 30 4 65.63 4.64 1
-6 30 4 59.61 4.76 4
-6 30 6 168.94 7.65 1
-6 30 6 166.95 7.88 4
-6 30 8 80.29 5.18 1
-6 30 8 82.92 5.41 4
-6 30 10 44.93 4.05 1
-6 30 10 39.8 4.06 4
-6 30 12 82.18 5.29 1
-6 30 12 79.45 5.32 4
-6 30 14 8.28 2.61 1
-6 30 14 7.44 2.62 4
-6 -30 18 -1 1.89 2
-6 32 -12 60.94 4.71 1
-6 32 -10 5 2.38 1
-6 32 -8 73.68 5.66 4
-6 32 -8 70.78 5.06 1
-6 32 -6 35.74 3.83 1
-6 32 -6 38.52 4.28 4
-6 32 -4 65.33 5.3 4
-6 32 -4 69.42 5.04 1
-6 32 -2 19.49 3.4 4
-6 32 0 82.53 5.66 4
-6 32 0 70.58 5.12 1
-6 32 2 18.37 3.08 1
-6 32 2 17.13 3.22 4
-6 32 4 64.41 5.2 4
-6 32 4 69.71 5.01 1
-6 32 6 36.8 4.07 4
-6 32 6 34.43 3.8 1
-6 32 8 79.29 5.61 4
-6 32 8 71.94 5.11 1
-6 32 10 3.65 2.44 1
-6 32 10 0.3 2.72 4
-6 32 12 57.12 4.72 1
-6 32 12 60.17 4.77 4
-6 -32 18 6.85 1.89 2
-6 34 -6 -2.22 2.53 1
-6 34 -4 74.51 5.85 4
-6 34 -4 62.93 5 1
-6 34 -2 41.74 4.63 4
-6 34 0 5.71 2.89 4
-6 34 0 17.9 3.27 1
-6 34 2 45.17 4.68 4
-6 34 2 42.39 4.3 1
-6 34 4 73.8 5.65 4
-6 34 4 73.98 5.38 1
-6 34 6 1.36 2.74 4
-6 34 6 -0.64 2.49 1
-6 34 8 224.39 9.81 4
-6 34 10 20.77 3.67 4
-6 34 12 169.72 8.34 4
-6 -34 16 53 3.39 2
-6 36 6 140.28 7.91 4
-6 36 8 8.09 3.21 4
-6 36 10 146.51 7.96 4
-7 1 -23 46.4 1.7 1
-7 -1 -23 44.12 1.71 1
-7 1 -21 182.24 5.23 1
-7 -1 -21 183.42 5.27 1
-7 -1 -19 144.89 4.7 1
-7 1 -19 148.62 4.65 1
-7 -1 -17 42.43 2.28 1
-7 1 -17 39.83 2.15 1
-7 -1 -15 57.85 2.84 1
-7 1 -15 58.2 2.77 1
-7 1 -15 61.59 2.73 2
-7 -1 -15 65.81 2.8 2
-7 1 -13 42.38 2.37 1
-7 -1 -13 43.43 2.49 1
-7 1 -13 45.07 2.2 2
-7 -1 -13 45.94 2.21 2
-7 -1 -11 91.33 3.94 1
-7 1 -11 97.15 3.87 1
-7 1 -11 95.17 3.38 2
-7 -1 -11 99.61 3.43 2
-7 -1 -9 75.79 3.6 1
-7 -1 -9 83.08 2.95 2
-7 1 -9 81.31 2.93 2
-7 1 -9 81.64 3.52 1
-7 -1 -7 18.26 1.82 1
-7 -1 -7 17.45 1.22 2
-7 1 -7 16.66 1.14 2
-7 1 -7 18.49 1.64 1
-7 1 -5 21.56 1.79 1
-7 -1 -5 20.31 1.91 1
-7 -1 -1 13.01 1.53 1
-7 1 -1 11.53 1.39 1
-7 -1 1 10.03 1.46 1
-7 1 1 11.02 1.35 1
-7 1 3 71.68 3.29 1
-7 -1 3 76.46 3.5 1
7 1 3 73.45 2.07 3
-7 1 3 72.39 2.1 3
-7 1 5 16.72 1.63 1
-7 -1 5 20.32 1.89 1
-7 1 5 18.92 1.02 3
7 1 5 19.2 1.01 3
7 -1 7 18.07 1.13 3
-7 -1 7 19.51 1.19 3
-7 1 7 18.51 1.66 1
-7 1 7 19.63 1.24 3
7 1 7 16.85 1.16 3
-7 -1 7 18.17 1.78 1
7 -1 9 85.24 3.06 3
7 1 9 86.32 3.14 3
-7 -1 9 86.32 3.07 3
-7 1 9 85.4 3.13 3
-7 -1 9 83.65 3.75 1
-7 1 9 87.68 3.67 1
7 1 11 89.26 3.51 3
7 -1 11 89.51 3.42 3
-7 1 11 95.15 3.55 3
-7 -1 11 93.14 3.45 3
-7 -1 11 94.64 3.96 1
-7 1 11 98.87 3.91 1
-7 1 13 47.74 2.56 3
7 -1 13 47.73 2.5 3
7 1 13 45.81 2.52 3
-7 -1 13 50.74 2.51 3
-7 1 13 56.38 2.72 1
-7 -1 13 42.76 2.55 1
-7 1 15 66.43 3.01 1
7 -1 15 58.98 3 3
7 1 15 56.76 3.08 3
-7 1 15 64.21 3.2 3
-7 -1 15 63.91 3.08 3
-7 -1 15 66.33 2.74 4
-7 1 15 65.36 2.61 4
-7 -1 15 63.85 3.02 1
-7 1 17 43.62 2.37 1
7 -1 17 41.45 2.67 3
7 1 17 38.07 2.66 3
-7 1 17 40.06 2.73 3
-7 -1 17 36.37 2.54 3
-7 1 17 42.19 1.94 4
-7 -1 17 43.13 2.44 1
-7 -1 17 43.22 2.14 4
-7 1 19 171.84 5.45 1
7 -1 19 168.06 5.95 2
-7 -1 19 170.31 5.5 1
7 -1 21 209.38 7.25 2
-7 -1 21 218.09 6.43 1
-7 1 21 217.97 6.38 1
-7 -1 21 232.62 7.53 2
-7 1 21 227.06 7.37 2
7 -1 23 68.64 3.72 2
-7 -1 23 71.92 3.78 2
-7 1 23 68.46 3.67 2
7 -1 25 127.06 5.54 2
-7 1 25 144.11 5.7 2
-7 -1 25 127.61 5.58 2
7 -1 27 17.47 2.39 2
-7 1 27 16.93 2.28 2
-7 -1 27 20.71 2.44 2
-7 -1 29 4.92 1.92 2
-7 1 29 8.95 2.02 2
-7 3 -23 244.39 6.34 1
-7 -3 -23 248.78 6.29 1
-7 -3 -23 242.74 6.38 1
-7 3 -21 296.82 7.88 1
-7 -3 -21 294.98 8.01 1
-7 3 -19 331.73 8.8 1
-7 -3 -19 317.7 8.98 1
-7 3 -17 348.8 9.5 1
-7 -3 -17 347.23 9.8 1
-7 3 -15 252.25 7.34 2
-7 -3 -15 245.83 7.76 1
-7 3 -15 256.43 7.41 1
-7 3 -13 125.36 4.46 1
-7 3 -13 123.66 4.18 2
-7 -3 -13 119.95 4.84 1
-7 3 -11 397.79 11.21 1
-7 -3 -11 411.9 10.71 2
-7 -3 -11 413.76 11.91 1
-7 3 -11 408.57 10.66 2
-7 3 -9 252.98 7.74 1
-7 3 -9 259.55 7.05 2
-7 -3 -9 257.06 7.11 2
-7 3 -7 102.53 3.35 2
7 3 -7 106.48 3.53 3
-7 3 -7 103.52 3.47 3
-7 3 -7 109.25 4.13 1
-7 3 -5 147.78 4.32 3
7 3 -5 153.97 4.38 3
7 -3 -5 168.72 5.85 1
-7 3 -5 154.74 5.31 1
7 3 -3 117.3 3.22 3
-7 3 -3 113.39 3.18 3
-7 3 -1 67.17 3.12 1
-7 3 1 62.67 2.96 1
-7 3 3 119.1 4.47 1
7 -3 3 117.98 4.78 1
-7 3 5 167.16 5.52 1
7 -3 5 148.37 5.74 1
-7 3 7 116.32 4.32 1
7 -3 7 104.17 4.53 1
-7 3 9 256.57 7.79 1
-7 3 11 438.25 11.7 1
-7 -3 11 412.57 12.03 1
7 3 11 418.04 11.33 3
-7 3 11 415.12 11.33 3
-7 -3 13 119.05 4.89 1
-7 -3 13 125.51 4.41 4
-7 3 13 126.97 4.58 1
7 3 13 118.59 4.55 3
-7 3 13 129.23 4.65 3
7 3 15 265.93 8.25 3
-7 3 15 258.51 8.24 3
-7 3 15 265.7 7.89 1
-7 -3 15 274.62 7.77 4
-7 -3 15 266.64 8.27 1
-7 -3 17 394.51 10.63 4
-7 3 17 411.87 11.56 3
7 3 17 374.6 11.35 3
-7 3 17 389.56 9.94 4
-7 3 17 400.8 10.77 1
-7 -3 17 392.17 11.04 1
-7 -3 19 370.59 10.27 1
-7 3 19 367.86 9.99 1
-7 3 19 362.94 10.52 2
-7 -3 21 349.64 9.75 1
-7 3 21 360.89 10.53 2
-7 -3 21 360.8 10.76 2
-7 3 21 360.25 9.58 1
-7 3 23 334.67 10.14 2
-7 -3 23 328.24 10.34 2
-7 -3 25 140.74 5.92 2
-7 3 25 149.64 5.84 2
-7 -3 27 151.93 6.39 2
-7 3 27 150.89 6.13 2
7 -3 29 67.98 4.24 2
-7 3 29 76.25 4.3 2
-7 -3 29 77.85 4.52 2
-7 -5 -23 103.37 3.38 1
-7 5 -23 106.98 3.28 1
-7 -5 -23 105.4 3.2 1
-7 -5 -21 46.89 2.34 1
-7 5 -21 43.08 2.06 1
-7 -5 -19 10.59 1.51 1
-7 5 -19 8.47 1.19 1
-7 5 -17 119.17 4.12 1
-7 -5 -17 109.91 4.6 1
-7 5 -15 67.85 2.9 2
-7 -5 -15 68.25 3.58 1
-7 5 -15 65.51 2.93 1
-7 5 -13 234.21 7.31 1
-7 5 -13 254.74 7.1 2
-7 5 -11 667.27 16.6 2
7 -5 -11 695.17 17.94 1
-7 5 -11 656.83 17.17 1
-7 5 -11 652.25 17.18 3
-7 5 -9 579.62 15.45 1
7 -5 -9 623.99 16.13 1
7 5 -9 586.08 15.12 3
-7 5 -9 578.36 15.08 3
-7 5 -9 590.25 14.68 2
7 -5 -7 353.03 10.22 1
-7 5 -7 337.81 9.79 1
-7 5 -7 343.75 9.09 3
7 5 -7 342.77 9.13 3
-7 5 -7 340.74 8.89 2
-7 5 -5 164.29 4.74 3
7 5 -5 164.06 4.74 3
7 -5 -5 177.85 5.97 1
-7 5 -5 168.46 4.71 2
-7 5 -5 167.29 5.68 1
-7 5 -1 99.63 3.98 1
-7 5 1 103.67 4.09 1
7 -5 3 159.89 5.59 1
-7 5 3 149.53 5.32 1
7 -5 5 175.54 6.15 1
-7 5 5 183.09 6.03 1
7 -5 7 327.15 10.03 1
-7 5 7 353.53 9.89 1
7 -5 9 579.31 16.09 1
-7 5 9 616.29 15.82 1
-7 5 11 729.82 18.34 1
-7 -5 11 695.29 18.15 4
7 -5 11 703.17 18.8 1
-7 5 13 267.18 7.84 1
-7 -5 13 247.31 7.64 4
7 -5 15 70.7 3.2 2
-7 5 15 73.16 3.24 1
-7 -5 15 76.42 3.29 4
-7 -5 17 129.87 5.25 1
-7 5 17 135.31 5.47 3
7 5 17 133.58 5.41 3
-7 5 17 141.05 4.77 1
7 -5 17 127.64 4.89 2
-7 -5 17 141.96 4.89 4
-7 5 17 136.98 4.79 2
-7 5 19 12.87 1.43 1
7 -5 19 12.48 1.6 2
-7 -5 19 8.55 1.61 1
-7 5 19 12.39 1.56 2
-7 5 21 56.61 3 2
-7 5 21 46.69 2.37 1
-7 -5 21 46.21 2.6 1
-7 -5 23 140.78 5.8 2
-7 5 23 140.8 5.48 2
-7 5 25 142.49 5.65 2
-7 -5 25 139.11 5.96 2
-7 5 27 102.95 4.78 2
-7 -5 27 95.91 5.01 2
-7 -5 29 82.03 4.8 2
-7 5 29 88.7 4.57 2
-7 7 -23 2.15 0.79 1
-7 -7 -23 1.13 0.75 1
-7 -7 -23 2.36 1.03 1
-7 7 -21 31.51 1.81 1
-7 -7 -21 27.84 1.66 1
-7 -7 -21 31.15 2.21 1
-7 -7 -19 38.43 2.69 1
-7 7 -19 37.91 2.12 1
-7 7 -17 19.27 1.61 1
-7 -7 -15 41 2.25 2
7 7 -15 41.71 2.84 3
-7 7 -15 42.13 2.84 3
-7 7 -15 43.97 2.35 2
7 -7 -15 47.23 2.97 1
-7 7 -15 45.91 2.43 1
7 7 -13 19.6 1.85 3
-7 7 -13 15.45 1.7 3
-7 -7 -13 20.84 1.54 2
-7 7 -13 22.11 1.56 2
-7 7 -13 21.6 1.72 1
7 -7 -13 18.23 1.91 1
-7 7 -11 182.33 6.08 1
-7 -7 -11 183.43 5.56 2
-7 7 -11 191.61 6.13 3
7 -7 -11 196.36 6.54 1
-7 7 -11 184.49 5.54 2
-7 7 -9 32.74 1.89 3
7 7 -9 32.12 1.91 3
7 -7 -9 33.44 2.35 1
-7 7 -9 32.62 2.14 1
-7 7 -9 34.35 1.72 2
-7 7 -7 26 1.39 2
-7 7 -7 28.19 1.95 1
-7 7 -7 24.88 1.52 3
7 7 -7 24.81 1.49 3
7 -7 -7 25.59 2.03 1
7 -7 -5 136.11 5.06 1
-7 7 -5 135.13 3.96 2
-7 7 -5 130.81 4.86 1
-7 7 -3 219.63 5.79 2
-7 7 -1 70.48 3.26 1
-7 7 1 69.66 3.24 1
7 -7 3 224.47 7.24 1
-7 7 3 227.09 7.15 1
7 -7 5 132.15 5.06 1
-7 7 5 143.64 5.08 1
7 -7 7 22.86 2.01 1
-7 7 7 29.12 2.03 1
7 -7 9 34.91 2.48 1
-7 -7 9 37.02 2.36 4
-7 7 9 39.52 2.39 1
-7 7 11 194.21 6.37 1
7 -7 11 197.92 6.72 1
-7 -7 11 189.61 6.36 4
-7 7 13 23.12 1.85 1
7 -7 13 20.54 1.55 2
7 -7 13 19.86 2.15 1
-7 -7 13 22.55 2 4
7 -7 15 49.01 2.55 2
7 -7 15 44.12 3.05 1
-7 -7 15 48.34 2.78 4
-7 7 15 50.36 2.67 1
-7 7 17 19.5 1.73 1
-7 7 17 20.52 1.64 2
7 -7 17 20.76 1.81 2
-7 7 19 45.62 2.5 1
-7 -7 19 44.8 3.07 1
-7 7 19 47.96 2.62 2
7 -7 19 49.84 2.82 2
-7 7 21 42.97 2.6 2
7 -7 21 41.93 2.8 2
-7 -7 21 37.83 2.61 1
-7 7 21 37.17 2.21 1
-7 -7 23 1.42 1.44 2
-7 7 23 2.4 1.29 2
7 -7 23 3.27 1.37 2
-7 7 25 5.72 1.59 2
7 -7 25 6.2 1.8 2
-7 -7 25 5.98 1.82 2
-7 7 27 4.41 1.81 2
7 -7 27 8.4 1.93 2
-7 -7 27 5.19 2.05 2
-7 7 29 15.37 2.25 2
-7 7 31 4.05 2.04 2
-7 9 -23 26.13 1.65 1
-7 -9 -23 23.9 1.53 1
-7 -9 -23 25.95 2.02 1
-7 -9 -21 41.96 2.87 1
-7 9 -21 42.4 2.24 1
-7 -9 -21 40.55 2.1 1
-7 9 -19 46.11 2.44 1
-7 9 -17 39.58 2.3 1
7 9 -17 37.84 2.97 3
-7 9 -17 33.62 2.8 3
-7 9 -15 194.12 6.81 3
7 9 -15 193.45 6.8 3
-7 9 -15 180.23 6.08 1
-7 9 -15 187.3 5.87 2
-7 9 -13 392 11.17 1
-7 -9 -13 397.1 10.6 2
7 9 -13 392.15 11.43 3
-7 9 -13 406.11 11.47 3
-7 9 -13 408.95 10.69 2
-7 9 -11 385.33 11.08 1
-7 -9 -11 396.42 10.42 2
-7 9 -11 389.72 10.97 3
-7 9 -11 402.42 10.38 2
-7 -9 -9 434.4 11.21 2
-7 9 -9 444.1 11.14 2
-7 9 -9 422.32 12.03 1
-7 9 -9 426.77 11.57 3
-7 9 -7 158.11 4.63 2
-7 9 -7 163.73 5.66 1
-7 9 -5 14.83 0.99 2
-7 9 -5 15.4 1.58 1
-7 9 -3 14.97 0.92 2
-7 9 -1 2.5 0.98 1
-7 9 1 1.85 0.89 1
-7 9 3 17.16 1.67 1
7 -9 3 14.75 1.72 1
-7 9 5 12.55 1.49 1
-7 -9 5 13.7 1.69 4
7 -9 5 10.98 1.61 1
7 -9 7 175.57 6.1 1
-7 -9 7 171.55 5.96 4
-7 9 7 165.03 5.88 1
7 -9 9 441.25 12.6 1
-7 -9 9 443.58 12.51 4
-7 9 9 456.89 12.53 1
7 -9 11 402.58 11.52 1
7 -9 11 382.17 10.51 2
-7 -9 11 405.3 11.47 4
-7 9 11 413.77 11.37 1
-7 9 13 422.73 11.79 1
7 -9 13 406.07 11.23 2
-7 -9 13 433.99 12.01 4
7 -9 13 419.87 12.08 1
7 -9 15 208.48 7.11 1
-7 9 15 200.12 6.56 1
7 -9 15 188.84 6.28 2
-7 -9 15 208.19 6.88 4
-7 9 15 201.13 6.02 2
7 -9 17 38.53 2.95 1
-7 9 17 40.83 2.24 2
7 -9 17 41.47 2.49 2
-7 9 17 41.03 2.48 1
-7 9 19 56.86 2.75 2
7 -9 19 47.14 2.82 2
-7 9 19 52.21 2.76 1
7 -9 19 44.04 3.23 1
-7 9 21 46.1 2.65 2
-7 9 21 44.42 2.48 1
-7 -9 21 43.03 3.15 1
7 -9 21 47.45 2.97 2
-7 -9 23 36.53 2.93 2
7 -9 23 31.55 2.57 2
-7 9 23 35.55 2.46 2
-7 -9 25 129.74 5.81 2
-7 9 25 133.04 5.27 2
7 -9 25 125.38 5.45 2
7 -9 27 92.01 4.72 2
-7 9 27 91.92 4.4 2
-7 -9 27 95.3 4.98 2
-7 9 29 82.68 4.28 2
-7 9 31 89.21 4.67 2
-7 11 -23 198.16 6.04 1
-7 -11 -23 202.73 6.91 1
-7 11 -21 212.85 6.53 1
-7 11 -19 255.44 7.77 1
-7 11 -19 264.9 9.19 3
7 11 -19 264.23 9.19 3
-7 11 -17 310.71 9.35 1
7 11 -17 334.24 10.42 3
-7 11 -17 335.86 10.45 3
-7 11 -15 223.03 6.75 2
7 11 -15 228.22 7.72 3
-7 11 -15 228.7 7.71 3
-7 11 -15 225.58 7.17 1
-7 11 -13 191.1 5.77 2
-7 -11 -13 197.7 5.8 2
-7 11 -13 173.53 6.21 1
-7 11 -13 186.51 6.41 3
7 11 -13 186.22 6.43 3
-7 11 -11 96.77 4.07 1
-7 11 -11 90.71 3.34 2
-7 11 -11 91.56 3.83 3
7 11 -11 94.35 3.85 3
-7 -11 -11 100.54 3.47 2
-7 11 -9 87.09 3.9 1
-7 11 -9 92.75 3.15 2
-7 11 -7 61.61 3.2 1
-7 11 -7 58.13 2.25 2
-7 11 -5 65.54 2.26 2
-7 11 -5 64.33 3.27 1
-7 11 -3 43.83 1.63 2
-7 11 -1 1.26 0.98 1
-7 11 -1 2.24 0.44 2
-7 11 1 0.98 0.98 1
-7 11 3 42.94 2.63 1
7 -11 3 41.21 2.68 1
-7 -11 5 67.4 3.54 4
-7 11 5 66.64 3.34 1
7 -11 5 69.67 3.51 1
-7 -11 7 51.87 3.07 4
7 -11 7 51.36 3.09 1
-7 11 7 57.9 3.06 1
-7 -11 9 93.1 4.14 4
7 -11 9 83.78 3.99 1
-7 11 9 87.95 3.94 1
7 -11 11 99.99 4.5 1
-7 -11 11 110.27 4.65 4
7 -11 11 103.07 3.65 2
-7 11 11 102.57 4.34 1
-7 11 13 196.04 5.62 2
7 -11 13 188.58 6.8 1
-7 -11 13 195.77 6.85 4
-7 11 13 208.74 6.73 1
7 -11 13 186.65 5.99 2
-7 11 15 241.67 6.84 2
-7 11 15 238.95 7.64 1
7 -11 15 234.53 7.26 2
7 -11 15 236.45 7.91 1
-7 11 17 361.57 10.38 1
-7 11 17 360.64 9.75 2
7 -11 17 338.59 10.17 2
7 -11 17 361.14 10.86 1
7 -11 19 281.99 9.26 1
-7 11 19 266.09 6.96 4
-7 11 19 295.81 8.65 1
7 -11 19 285.92 8.73 2
-7 -11 19 300.4 8.47 1
-7 11 19 307.84 8.33 2
7 -11 21 242.48 8.07 2
-7 11 21 251.56 7.63 2
-7 11 21 248.07 7.68 1
-7 -11 23 243.59 8.53 2
7 -11 23 248.14 8.28 2
-7 11 23 246.83 7.76 2
-7 -11 25 119.09 5.61 2
7 -11 25 120.24 5.32 2
-7 11 25 119.82 4.88 2
-7 -11 27 133.06 6.07 2
7 -11 27 130.52 5.83 2
-7 11 27 135.83 5.43 2
-7 11 29 78.09 4.09 2
-7 11 31 77.29 4.3 2
-7 13 -23 44.15 2.44 1
7 -13 -21 67.72 3.82 1
-7 -13 -21 65.23 3 1
-7 13 -21 59.93 3.06 1
-7 13 -21 60.42 4.23 3
7 13 -21 70.71 4.41 3
-7 -13 -21 70.32 3.34 4
-7 -13 -19 93.36 3.88 1
-7 -13 -19 103.24 4.29 4
7 -13 -19 102.06 4.59 1
-7 13 -19 94.89 4.04 1
7 13 -19 94.55 4.94 3
-7 13 -19 104.21 5.1 3
7 -13 -17 57.84 3.31 1
-7 13 -17 61.77 3.64 3
7 13 -17 51.31 3.41 3
-7 -13 -17 54.64 3.09 4
-7 -13 -17 54.25 2.84 1
-7 13 -17 54.68 3.02 1
7 -13 -15 36.39 2.75 1
-7 -13 -15 44.63 2.8 4
-7 13 -15 41.55 2.67 1
-7 13 -15 43.31 2.3 2
7 13 -15 44.26 2.91 3
-7 13 -15 38.1 2.74 3
7 -13 -13 151.85 5.64 1
-7 13 -13 145.44 5.36 1
-7 13 -13 134.47 5.23 3
7 13 -13 130.41 5.18 3
-7 13 -13 135.97 4.59 2
-7 -13 -13 138.09 4.62 2
-7 -13 -13 152.15 5.49 4
-7 -13 -11 180.59 6.37 4
-7 -13 -11 174.02 5.36 2
-7 13 -11 175.56 5.32 2
-7 13 -11 172.18 6.21 1
7 -13 -11 186.98 6.47 1
-7 13 -9 68.17 3.4 1
7 -13 -9 62.08 3.44 1
-7 13 -9 62.82 2.49 2
-7 -13 -9 64.14 3.39 4
7 -13 -7 24.35 2.17 1
-7 13 -7 21.51 1.29 2
-7 13 -7 20.5 1.96 1
-7 -13 -7 21.15 2.07 4
7 -13 -5 47.72 2.9 1
-7 -13 -5 38.39 2.62 4
-7 13 -5 38.35 2.62 1
-7 13 -5 39.69 1.63 2
-7 -13 -3 48.54 2.99 4
-7 13 -3 47.75 1.72 2
-7 13 -1 27.62 2.26 1
-7 13 -1 29.96 1.16 2
-7 13 1 35.41 1.2 2
-7 13 1 29.66 2.32 1
-7 -13 3 47.88 3 4
7 -13 3 48.6 3.02 1
-7 13 3 49.45 2.96 1
-7 -13 5 44.93 2.92 4
7 -13 5 44.36 2.9 1
-7 13 5 45.47 2.83 1
-7 -13 7 18.31 2.11 4
7 -13 7 18.23 2.06 1
-7 13 7 21.38 1.96 1
7 -13 9 72 3.71 1
-7 13 9 66.77 2.22 2
-7 13 9 72.64 3.58 1
-7 -13 9 66.72 3.7 4
-7 -13 11 185.98 6.63 4
-7 13 11 175.6 6.31 1
-7 13 11 177.44 4.93 2
7 -13 11 173.47 5.38 2
7 -13 11 172.38 6.45 1
-7 13 13 143.73 5.61 1
7 -13 13 140.08 5.75 1
-7 13 13 153.25 4.49 2
7 -13 13 149.34 4.96 2
-7 -13 13 157.26 6 4
-7 13 15 39.27 2.72 1
-7 13 15 43.02 2.04 2
7 -13 15 40.71 2.98 1
7 -13 15 46.39 2.48 2
-7 13 17 61.6 3.32 1
7 -13 17 60.14 3.65 1
-7 -13 17 61.29 3.25 1
7 -13 17 61.19 3.12 2
-7 13 17 65.59 2.74 2
-7 -13 19 106.02 4.41 1
-7 13 19 103.78 3.4 4
-7 13 19 118.81 4.1 2
7 -13 19 107.2 4.51 2
-7 13 19 111.19 4.61 1
7 -13 19 103.39 4.9 1
7 -13 21 82.09 3.97 2
-7 13 21 81.04 3.46 2
-7 13 21 72.12 3.66 1
-7 13 23 57.64 3.01 2
7 -13 23 56.3 3.41 2
-7 13 25 55 3.09 2
7 -13 25 46.44 3.33 2
-7 13 27 28.34 2.44 2
7 -13 27 22.49 2.73 2
-7 13 29 36.28 2.92 2
-7 15 -23 73.28 3.37 1
-7 15 -23 74.3 4.87 3
7 15 -23 70.14 4.72 3
7 15 -21 29.8 3.06 3
-7 15 -21 25.81 2.87 3
-7 -15 -21 27.26 2.1 1
7 -15 -21 26.04 2.65 1
-7 -15 -21 26.48 2.27 4
-7 15 -21 25.33 2.15 1
-7 -15 -19 22.13 2.18 4
7 15 -19 22.95 2.67 3
-7 15 -19 20.07 2.55 3
-7 -15 -19 20.82 1.98 1
-7 15 -19 23.56 2.14 1
7 -15 -19 24.77 2.45 1
7 -15 -17 75.76 3.94 1
-7 -15 -17 73.77 3.47 1
-7 15 -17 71.26 3.62 1
-7 15 -17 69.09 4.01 3
7 15 -17 69.37 4.02 3
-7 -15 -17 79.91 3.77 4
-7 15 -15 84.46 4.06 1
-7 -15 -15 94.19 4.19 4
7 -15 -15 95.05 4.48 1
7 15 -15 91.67 4.3 3
-7 15 -15 88.01 4.23 3
-7 -15 -15 87.23 3.92 1
-7 -15 -13 72.45 3.81 4
-7 15 -13 76.47 3.74 3
7 15 -13 73.85 3.67 3
-7 -15 -13 83.59 3.18 2
7 -15 -13 74.23 3.93 1
-7 15 -13 79.65 3.85 1
-7 15 -11 130.54 5.33 1
-7 -15 -11 143.2 4.5 2
-7 15 -11 133.13 4.32 2
-7 -15 -11 132.63 5.36 4
7 -15 -11 142.1 5.6 1
7 -15 -9 1.14 1.35 1
-7 -15 -9 0.62 1.32 4
-7 15 -9 4.29 1.35 1
-7 15 -9 1.61 0.71 2
7 -15 -7 15.82 1.97 1
-7 -15 -7 16.06 1.96 4
-7 15 -7 17.06 1.16 2
-7 15 -7 18.26 1.88 1
-7 -15 -5 58.43 3.35 4
-7 15 -5 57.51 2.06 2
-7 15 -5 57.88 3.29 1
7 -15 -5 64.65 3.47 1
-7 15 -3 59.88 1.97 2
-7 -15 -3 64.93 3.49 4
7 -15 -1 44.24 2.91 1
-7 15 -1 45.87 1.47 2
-7 15 -1 43.55 2.85 1
-7 -15 1 45.33 2.95 4
-7 15 1 45.26 2.93 1
-7 15 1 44.05 1.28 2
7 -15 1 48.24 2.99 1
7 -15 3 56.61 3.38 1
-7 15 3 55.25 3.23 1
-7 -15 3 53.49 3.29 4
-7 -15 5 61.08 3.49 4
-7 15 5 57.7 3.31 1
-7 15 5 56.86 1.56 2
7 -15 5 62.15 3.47 1
7 -15 7 17.78 2.16 1
-7 15 7 18.97 1.93 1
-7 -15 7 16.26 2.17 4
-7 15 7 18.77 0.79 2
-7 15 9 1.56 0.45 2
-7 15 9 2.12 1.2 1
-7 -15 9 4.37 1.7 4
7 -15 9 1.51 1.53 1
-7 15 11 138.9 3.93 2
7 -15 11 136.09 5.68 1
-7 -15 11 146.41 5.91 4
-7 15 11 134.79 5.47 1
7 -15 11 138.13 4.51 2
-7 15 13 79.66 2.73 2
7 -15 13 80.07 4.17 1
-7 15 13 79.77 3.98 1
7 -15 13 80.9 3.26 2
-7 15 15 97.55 3.32 2
-7 15 15 99.78 4.51 1
-7 -15 15 97.64 4.29 1
7 -15 15 99.39 3.9 2
7 -15 15 89.08 4.61 1
-7 -15 17 81.47 3.88 1
7 -15 17 80.31 3.62 2
-7 15 17 81.04 4.01 1
-7 15 17 78 3.41 4
7 -15 17 75.61 4.2 1
-7 15 17 80.45 3.07 2
-7 15 19 28.52 1.87 2
7 -15 19 24.4 2.7 1
7 -15 19 27.39 2.23 2
-7 15 19 26.62 2.46 1
-7 -15 19 28.66 2.39 1
7 -15 21 36.28 2.71 2
-7 15 21 33.81 2.72 1
-7 15 21 38.23 2.27 2
-7 -15 23 92.1 4.64 2
-7 15 23 86.42 3.71 2
7 -15 23 86.13 4.28 2
-7 -15 25 34.73 3.19 2
7 -15 25 36.27 3 2
-7 15 25 36.97 2.55 2
7 -15 27 28.34 2.83 2
-7 17 -25 59.58 4.64 3
7 17 -25 60.56 4.68 3
-7 17 -23 57.23 3.15 1
-7 17 -23 56.54 4.2 3
7 17 -23 62.92 4.45 3
-7 17 -21 166.88 6.12 1
7 17 -21 176.93 7.33 3
-7 17 -21 174.69 7.33 3
-7 17 -19 295.75 9.98 3
7 17 -19 285.89 9.86 3
-7 -17 -19 289.22 9.01 4
-7 -17 -19 275.97 8.66 1
-7 17 -19 290.19 9.05 1
-7 -17 -17 288.53 8.92 4
-7 -17 -17 271.24 8.52 1
-7 17 -17 266.67 9.18 3
7 17 -17 277.78 9.28 3
-7 17 -17 276.21 8.91 1
-7 17 -15 255.87 8.52 1
7 17 -15 245.58 8.48 3
-7 -17 -15 274.34 8.58 4
-7 17 -15 247.07 8.5 3
-7 -17 -15 266.54 8.25 1
-7 -17 -13 189.66 6.82 4
-7 -17 -13 193.67 6.61 1
-7 17 -13 179.94 6.77 1
7 -17 -13 189.06 7 1
7 -17 -11 15.27 2.06 1
-7 -17 -11 13.92 1.38 2
-7 -17 -11 17.49 1.98 1
-7 17 -11 20.9 2.15 1
-7 -17 -11 19.81 2.18 4
7 -17 -9 44.94 3.1 1
-7 -17 -9 50.23 3.17 4
-7 17 -9 43.28 2.99 1
7 -17 -7 51.1 3.31 1
-7 17 -7 51.3 3.2 1
-7 -17 -7 52.01 3.26 4
-7 17 -5 41.6 2.89 1
-7 -17 -5 39.27 2.92 4
7 -17 -5 46.01 3.1 1
-7 -17 -3 75.79 4.04 4
-7 17 -1 18.7 2.01 1
7 -17 -1 16.59 2.13 1
7 -17 1 14.87 2.06 1
-7 17 1 17.14 1.99 1
-7 -17 1 15.49 2.02 4
7 -17 3 79.57 4.18 1
-7 -17 3 85.01 4.32 4
-7 17 3 78.55 4.05 1
7 -17 5 45.97 3.21 1
-7 -17 5 43.33 3.2 4
-7 17 5 47.93 3.09 1
7 -17 7 49.85 3.33 1
-7 17 7 49.5 3.16 1
7 -17 9 49.85 3.38 1
-7 17 9 54.67 3.3 1
-7 17 9 50.87 1.55 2
7 -17 11 14.48 1.26 2
7 -17 11 17.83 2.31 1
-7 17 11 19.84 2.18 1
-7 17 11 15.96 0.92 2
7 -17 13 192.85 7.35 1
-7 17 13 202.94 7.26 1
-7 17 13 200.19 5.36 2
7 -17 13 192.16 6.07 2
-7 -17 13 194.3 6.93 1
-7 17 15 273.79 9.11 1
7 -17 15 280.91 9.35 1
7 -17 15 272.6 8.15 2
-7 17 15 274.61 7.35 2
-7 17 17 298.62 9.72 1
-7 17 17 304.95 8.95 4
7 -17 17 304.13 9.01 2
-7 17 17 298.3 8.11 2
7 -17 17 295.29 9.94 1
-7 17 19 328.39 10.24 1
7 -17 19 319.03 9.68 2
-7 17 19 319.21 8.8 2
-7 17 21 205.45 6.19 2
7 -17 21 192.46 6.92 2
-7 17 21 192.16 7.15 1
7 -17 23 65.82 3.71 2
-7 -17 23 70.79 4.16 2
-7 17 23 68.47 3.18 2
7 -17 25 65.03 3.9 2
-7 -17 25 66.97 4.21 2
7 -17 27 75.35 4.38 2
-7 19 -25 81.21 5.33 3
7 19 -25 82.36 5.47 3
-7 19 -23 31.02 2.62 1
7 19 -23 37.27 3.59 3
-7 19 -23 37.95 3.58 3
-7 19 -21 20.4 2.74 3
7 19 -21 21.95 2.85 3
-7 19 -21 19 2.19 1
7 19 -19 2.38 1.69 3
-7 19 -19 1.29 1.67 3
-7 19 -19 2.63 1.53 1
-7 19 -17 31 2.88 3
7 19 -17 25.59 2.64 3
-7 19 -17 29.73 2.66 1
-7 19 -15 102.22 4.78 1
-7 19 -15 99.53 4.74 3
7 19 -15 106 4.84 3
-7 19 -13 216.49 7.75 1
-7 -19 -11 391.96 10.38 2
-7 19 -11 380.75 11.86 1
-7 19 -9 377.24 11.68 1
-7 19 -7 37.38 2.88 1
-7 19 -5 15.78 2.07 1
-7 19 -1 34.77 2.79 1
-7 19 1 42.75 3.04 1
-7 19 3 16.87 2.08 1
-7 19 5 17.88 2.15 1
-7 19 7 38.42 2.91 1
-7 19 9 401.91 12.32 1
7 -19 11 390.55 10.43 2
-7 19 11 405.52 12.28 1
-7 19 13 221.08 5.72 2
-7 19 13 221.56 8 1
7 -19 13 215.94 6.6 2
-7 19 15 119.16 3.57 2
-7 19 15 113.14 5.28 1
-7 19 15 116.77 4.96 4
7 -19 15 109.78 4.28 2
-7 19 17 39.21 1.89 2
7 -19 17 38.89 2.48 2
-7 19 17 34.16 2.6 4
-7 19 17 34.45 2.94 1
-7 19 19 2.45 1.74 1
7 -19 19 4.58 1.44 2
-7 19 21 22.51 2.65 1
7 -19 21 28.15 2.5 2
-7 -19 23 42.75 3.3 2
7 -19 23 38.54 2.94 2
7 -19 25 103.55 5 2
-7 21 -27 12.8 3 4
-7 21 -23 1.05 2.18 3
7 21 -23 2.11 2.11 3
-7 21 -21 1.45 2.03 3
7 21 -21 5.34 2.08 3
-7 21 -21 4.42 1.73 1
-7 21 -19 22.24 2.47 1
-7 21 -19 15.53 2.58 3
7 21 -19 14.47 2.47 3
-7 21 -17 21.41 2.43 1
-7 21 -17 14.54 2.21 3
7 21 -17 21.26 2.45 3
-7 21 -15 10.49 2.04 1
-7 21 -13 4.94 1.8 1
-7 21 -11 89.24 4.67 1
-7 21 -9 0.2 1.53 1
-7 21 -7 15.15 2.16 1
-7 21 -5 132 5.83 1
-7 21 -1 48.85 3.4 1
-7 21 1 48.1 3.39 1
-7 21 3 77.54 4.32 1
-7 21 5 135.56 5.96 1
-7 21 7 18.93 2.35 1
-7 21 9 2.71 1.57 1
-7 21 11 92.92 4.82 1
7 -21 11 90.52 3.33 2
7 -21 13 5.32 1.11 2
-7 21 13 4.37 1.83 1
7 -21 15 13.88 1.52 2
-7 21 15 11.46 2.23 1
-7 21 15 14.84 2.17 4
7 -21 17 23.81 2.07 2
-7 21 17 24.29 2.71 1
-7 21 17 23.4 2.49 4
7 -21 19 22.87 2.13 2
-7 21 19 16.8 2.45 1
-7 21 21 3.02 1.85 1
7 -21 21 1.21 1.38 2
7 -21 23 4.97 1.74 2
-7 -21 23 5.41 1.94 2
7 -21 25 0.71 1.69 2
-7 23 -27 33.48 3.95 4
7 23 -21 24.34 3.2 3
-7 23 -21 26.22 3.26 3
-7 23 -21 27.16 2.77 1
-7 23 -19 31.69 2.99 1
-7 23 -19 34.94 3.28 3
7 23 -19 30.48 3.16 3
-7 23 -17 68.79 4.21 1
-7 23 -17 75.86 4.41 3
7 23 -17 65.86 4.15 3
-7 23 -15 45.32 3.48 1
-7 23 -13 93.03 4.92 1
-7 23 -11 148.82 6.46 1
-7 -23 -9 73.3 2.93 2
-7 23 -9 66.87 4.26 1
-7 23 -7 124.38 5.83 1
-7 23 -5 57.35 3.88 1
-7 23 -1 2.91 1.63 1
-7 23 1 5.15 1.81 1
-7 23 3 54.06 3.75 1
-7 23 5 54.64 3.8 1
-7 23 7 127.72 5.92 1
-7 23 9 74.83 4.5 1
-7 23 11 143.89 6.47 1
-7 23 13 96.98 4.97 4
7 -23 13 96.75 3.63 2
-7 23 13 94.43 5.14 1
-7 23 15 43.43 3.59 1
7 -23 15 49.28 2.59 2
-7 23 15 45.46 3.44 4
7 -23 17 83.48 3.68 2
-7 23 17 79.81 4.71 1
7 -23 19 41.19 2.69 2
-7 23 19 37.51 3.44 1
7 -23 21 27.46 2.45 2
7 -23 23 48.71 3.25 2
7 -23 25 36.28 3.05 2
-7 25 -21 120.06 6.28 3
7 25 -21 128.98 6.44 3
7 25 -19 78.46 4.86 3
-7 25 -19 92.13 5.15 3
-7 25 -19 91.8 4.96 1
-7 25 -17 61.03 4.09 3
7 25 -17 58.69 3.96 3
-7 25 -17 62.02 4.15 1
-7 25 -15 117.24 5.77 1
-7 25 -13 109.02 5.58 1
-7 25 -11 116.93 5.79 1
-7 25 -9 72.3 4.5 1
-7 25 -7 24.08 2.86 1
-7 25 -5 11.25 2.19 1
-7 25 -1 3.6 1.71 1
-7 25 1 2.65 1.7 1
-7 25 3 32.79 3.16 1
-7 25 5 9.66 2.27 1
-7 25 7 21.33 2.77 1
-7 25 9 74.92 4.73 1
-7 25 11 110.22 5.68 4
-7 25 11 123.1 6.02 1
7 -25 13 112.53 4.01 2
-7 25 13 114.33 5.71 4
-7 25 13 115.08 5.86 1
7 -25 15 126.5 4.59 2
-7 25 15 129.28 6.02 4
-7 25 15 139.79 6.47 1
7 -25 17 63.44 3.19 2
-7 25 17 63.88 4.42 1
7 -25 19 93.37 4.15 2
-7 25 19 96.68 5.43 1
7 -25 21 139.44 5.51 2
7 -25 23 138.78 5.68 2
-7 27 -19 21.42 3.02 1
-7 27 -19 14.82 2.78 3
7 27 -19 16.48 2.84 3
-7 27 -17 33.27 3.4 1
-7 27 -15 29.56 3.29 1
-7 27 -13 30.66 3.25 1
-7 27 -11 30.47 3.22 1
-7 27 -9 13.78 2.45 1
-7 27 -7 4.87 2.15 1
-7 27 -5 1.03 1.81 1
-7 27 -1 14.77 2.61 1
-7 27 1 15.06 2.47 1
-7 27 3 30.22 3.17 1
-7 27 5 0.26 1.97 1
-7 27 7 6.79 2.16 1
-7 27 9 13.34 2.45 1
-7 27 9 14.23 2.74 4
-7 27 11 26.97 3.15 1
-7 27 11 28.21 3.23 4
-7 27 13 41.31 3.69 4
-7 27 13 35.57 3.6 1
7 -27 15 28.03 1.99 2
-7 27 15 25.92 3.19 4
-7 27 15 24.8 3.28 1
7 -27 17 33.49 2.31 2
-7 27 17 31.83 3.55 1
7 -27 19 26.5 2.3 2
-7 27 19 24.63 3.46 1
7 -27 21 59.5 3.4 2
7 -27 23 41.65 3.11 2
-7 29 -17 29.09 3.45 1
-7 29 -15 12.46 2.66 1
-7 29 -13 0.27 2.07 1
-7 29 -11 15.03 2.8 1
-7 29 -9 1.63 2.14 1
-7 29 -7 6.31 2.3 1
-7 29 -5 45.26 4 1
-7 29 1 8.9 2.45 1
-7 29 3 7.52 2.24 1
-7 29 5 49.64 4.17 1
-7 29 7 6.42 2.3 1
-7 29 7 3.72 2.4 4
-7 29 9 2.23 2.17 1
-7 29 9 1.12 2.26 4
-7 29 11 15.63 2.89 1
-7 29 11 20.39 3.16 4
-7 29 13 1.12 2.24 1
-7 29 13 5.01 2.39 4
-7 29 15 17.93 3.05 1
-7 29 17 25.74 3.46 1
-7 31 -15 41.56 3.97 1
-7 31 -13 26.28 3.3 1
-7 31 -11 75.21 5.21 1
-7 31 -9 28.66 3.46 1
-7 31 -7 29.44 3.52 1
-7 31 -5 33.73 3.72 1
-7 31 1 5.62 2.35 1
-7 31 3 20.74 3.37 4
-7 31 3 20.4 3.13 1
-7 31 5 33.29 3.92 4
-7 31 5 31.38 3.55 1
-7 31 7 38.73 4.09 4
-7 31 7 35.3 3.73 1
-7 31 9 24.31 3.57 4
-7 31 9 23.15 3.31 1
-7 31 11 92.8 5.8 1
-7 31 11 92.03 5.78 4
-7 31 13 33.98 3.83 1
-7 31 13 38.03 4 4
-7 31 15 51.15 4.53 1
-7 33 -9 89.95 5.89 1
-7 33 -7 68.04 5.76 4
-7 33 -7 65.6 5 1
-7 33 -5 25.58 4.09 4
-7 33 -5 30.28 3.67 1
-7 33 -3 48.8 4.8 4
-7 33 -1 2.82 2.76 4
-7 33 1 1.26 2.29 1
-7 33 1 5.56 2.7 4
-7 33 3 41.19 4.18 1
-7 33 3 41.9 4.44 4
-7 33 5 25.76 3.78 4
-7 33 5 28.99 3.66 1
-7 33 7 76.24 5.39 1
-7 33 7 73.73 5.5 4
-7 33 9 97.35 5.96 1
-7 33 9 82.62 5.85 4
-7 33 11 37.78 4.17 4
-7 35 3 19.11 3.72 4
-7 35 5 -0.35 2.81 4
-7 35 7 3.84 3.1 4
-7 35 9 30.27 4.06 4
-7 35 11 3.98 3.09 4
-8 0 -24 28.39 1.45 1
-8 0 -22 -0.07 0.98 1
-8 0 -20 18.36 1.58 1
-8 0 -18 -0.62 1.08 1
-8 0 -16 6.26 1.32 1
-8 0 -14 -0.54 1 2
-8 0 -14 -0.25 1 1
-8 0 -12 132.24 5.04 1
-8 0 -12 137.19 4.45 2
-8 0 -10 -0.15 0.69 2
-8 0 -10 -0.42 1.07 1
-8 0 -8 917.14 22.57 2
-8 0 -8 961.31 23.91 1
-8 0 -6 -0.44 1.15 1
-8 0 0 3477.88 82.3 1
-8 0 2 0.59 1.05 1
-8 0 4 2538.41 60.71 1
-8 0 6 0.05 0.51 3
8 0 6 0.09 0.53 3
-8 0 6 0.57 1.04 1
-8 0 8 932 23.52 1
-8 0 8 908.58 22.1 3
8 0 8 919.03 22.1 3
-8 0 10 -0.47 0.81 3
8 0 10 0.08 0.8 3
-8 0 10 -0.55 1.1 1
8 0 12 137.9 4.65 3
-8 0 12 132.58 4.61 3
-8 0 12 142.2 5.21 1
-8 0 14 0.21 1.03 3
8 0 14 -1.2 1.1 3
-8 0 14 0.13 1.04 1
-8 0 16 9.58 1.48 1
-8 0 16 5.8 1.16 4
-8 0 16 5.5 1.37 3
8 0 16 6.49 1.43 3
-8 0 18 -0.36 1.11 1
8 0 18 0.41 1.36 3
-8 0 18 -0.14 1.39 3
-8 0 18 -0.71 0.95 4
-8 0 20 16.84 1.7 1
-8 0 22 -1.64 1.21 1
-8 0 22 0.32 1.38 2
-8 0 24 43.89 3.11 2
-8 0 26 0.37 1.48 2
-8 0 28 18.86 2.46 2
-8 -2 -24 11.05 1.09 1
-8 2 -24 11.56 1.05 1
-8 -2 -22 49 2.29 1
-8 2 -22 45.49 2.18 1
-8 -2 -20 6.78 1.31 1
-8 2 -20 6.82 1.16 1
-8 -2 -18 17.5 1.7 1
-8 2 -18 15.78 1.58 1
-8 -2 -16 47.6 2.7 1
-8 2 -16 42.98 2.47 1
-8 2 -14 13.19 1.34 2
-8 -2 -14 7.62 1.17 2
-8 2 -14 14.35 1.58 1
-8 -2 -14 10.62 1.58 1
-8 2 -12 0.25 0.96 1
-8 -2 -12 0.75 1.09 1
-8 2 -12 -0.08 0.78 2
-8 -2 -12 -0.17 0.78 2
-8 2 -10 369.61 10.89 1
-8 2 -10 384.5 10.05 2
-8 -2 -10 378.5 10.04 2
-8 -2 -10 387.68 11.39 1
-8 -2 -8 4.33 1.34 1
-8 2 -8 5.12 1.24 1
-8 2 -8 4.41 0.82 2
-8 -2 -8 4.03 0.77 2
-8 -2 -6 1621.3 39.94 1
-8 2 -6 1611.54 39.4 1
-8 2 0 423.95 11.96 1
-8 2 2 297.82 8.98 1
-8 2 4 206.43 6.77 1
8 2 4 203.15 5.27 3
-8 2 4 204.8 5.31 3
-8 -2 6 1583.85 39.27 1
-8 2 6 1681.64 38.94 1
8 2 6 1592.13 37.38 3
-8 2 6 1560.31 37.38 3
-8 -2 8 4.34 1.4 1
-8 2 8 2.12 1 1
-8 2 8 3.09 0.84 3
8 2 8 1.63 0.72 3
8 2 10 385.57 10.28 3
-8 2 10 372.09 10.24 3
-8 -2 10 387.07 11.42 1
-8 2 10 399.19 11.12 1
-8 -2 12 0.61 1.13 1
8 2 12 0.2 0.9 3
-8 2 12 -0.1 1.02 3
-8 2 12 0.52 0.98 1
8 2 14 12.32 1.54 3
-8 2 14 9.64 1.51 3
-8 -2 14 12.02 1.44 3
-8 2 14 10.67 1.49 1
-8 -2 14 15.64 1.54 4
-8 -2 14 13.97 1.77 1
-8 -2 16 51.01 2.89 1
8 2 16 46.74 2.83 3
-8 2 16 50.72 2.87 3
-8 2 16 48.69 2.74 1
-8 -2 16 48.71 2.73 3
-8 -2 16 48.15 2.52 4
-8 2 18 18.95 1.77 1
8 2 18 11.71 1.9 3
-8 2 18 18.27 1.38 4
-8 -2 18 18.08 1.65 4
-8 -2 18 18.12 1.81 1
-8 2 20 9.33 1.55 2
-8 -2 20 8.15 1.52 1
-8 2 20 7.9 1.37 1
-8 2 22 54.35 2.65 1
-8 -2 22 60.57 3.47 2
-8 2 22 57.14 3.28 2
-8 -2 22 57.19 2.78 1
-8 2 24 19.92 2.18 2
-8 -2 24 23.42 2.52 2
-8 -2 26 2.87 1.77 2
-8 2 26 5.25 1.71 2
-8 -2 28 0.62 1.78 2
-8 2 28 -1.16 1.73 2
-8 2 30 12.55 2.4 2
-8 -4 -24 0.74 0.8 1
-8 4 -24 0.77 0.71 1
-8 -4 -22 0.26 0.99 1
-8 4 -22 1.54 0.96 1
-8 -4 -20 11.39 1.5 1
-8 4 -20 11.2 1.34 1
-8 -4 -18 94.53 3.96 1
-8 4 -18 83.62 3.5 1
-8 4 -16 6 1.21 1
-8 -4 -16 3.42 1.44 1
-8 -4 -14 91.4 4.24 1
-8 4 -14 81.07 3.3 2
-8 4 -14 80.42 3.52 1
-8 4 -12 11.85 1.47 1
-8 4 -12 12.95 1.23 2
-8 -4 -12 10.66 1.76 1
-8 -4 -10 82.71 3.13 2
-8 4 -10 81.13 3.67 1
-8 4 -10 87.7 3.14 2
-8 4 -8 16.48 1.26 2
8 4 -8 15.83 1.31 3
-8 4 -8 16.77 1.32 3
-8 4 -8 15.94 1.69 1
-8 4 -6 175.48 6.07 1
8 -4 -6 191.08 6.63 1
8 4 -6 178.78 5.1 3
-8 4 -6 170.41 5.04 3
-8 4 -6 174.72 5.05 2
8 -4 -4 124.35 5.09 1
8 4 -4 119.84 3.5 3
-8 4 -4 119.86 3.47 3
-8 4 0 216.07 7.04 1
-8 4 2 37.98 2.4 1
8 -4 4 118.69 5.08 1
-8 4 4 122.04 4.73 1
8 -4 6 175.01 6.52 1
-8 4 6 181.25 6.19 1
-8 4 8 19.4 1.85 1
8 -4 8 15.62 2.03 1
-8 4 10 91.73 3.97 1
-8 4 12 14.1 1.63 1
8 4 12 9.74 1.33 3
8 4 14 86.77 3.87 3
-8 4 14 89.6 3.92 3
-8 -4 14 97.16 3.87 4
-8 -4 14 91.69 4.41 1
-8 4 14 96.58 3.97 1
-8 4 16 3.94 1.4 3
8 4 16 7.49 1.62 3
-8 4 16 8.15 1.39 1
-8 -4 16 4.43 1.46 1
-8 -4 16 6.42 1.32 4
-8 -4 18 100.95 4.39 1
-8 4 18 99.2 3.28 4
-8 4 18 95.38 3.98 1
-8 -4 18 100.66 4.01 4
-8 -4 20 13.32 1.66 1
-8 4 20 11.6 1.66 2
-8 4 20 12.27 1.55 1
-8 -4 22 -0.22 1.09 1
-8 4 22 1.95 1.09 1
-8 4 22 2.66 1.42 2
-8 4 24 -1.13 1.5 2
-8 -4 24 -1.46 1.71 2
-8 4 26 40.49 3.03 2
-8 -4 26 41.34 3.3 2
-8 -4 28 -0.42 1.9 2
-8 4 28 -0.56 1.7 2
-8 4 30 10.48 2.26 2
-8 6 -24 25.69 1.52 1
-8 -6 -24 22.56 1.61 1
-8 -6 -22 13.75 1.58 1
-8 6 -22 12.05 1.35 1
-8 -6 -20 28.28 2.22 1
-8 6 -20 27.22 1.87 1
-8 -6 -18 142.16 5.64 1
-8 6 -18 143.29 4.97 1
-8 6 -16 111.81 4.36 1
-8 -6 -16 124.15 5.28 1
-8 6 -14 231.3 6.89 2
-8 6 -14 234.87 7.31 1
-8 6 -12 31.44 2.18 3
-8 6 -12 32.33 2.2 1
-8 6 -12 32.25 1.86 2
8 6 -10 691.49 17.79 3
-8 6 -10 702.27 17.8 3
-8 6 -10 695.09 17.29 2
-8 6 -10 699.03 18.26 1
-8 6 -8 14.75 1.62 1
-8 6 -8 14.58 1.27 3
8 6 -8 13.59 1.26 3
-8 6 -8 16.05 1.22 2
-8 6 -6 1317.79 31.74 3
8 6 -6 1359.45 31.8 3
-8 6 -6 1342.5 33 1
-8 6 -6 1328.01 31.67 2
-8 6 0 12.2 1.54 1
-8 6 2 605.16 16.19 1
-8 6 4 10.52 1.48 1
8 -6 4 10.01 1.75 1
-8 6 6 1413.15 34.54 1
8 -6 6 1388.38 34.81 1
8 -6 8 11.39 1.81 1
-8 6 8 14.58 1.65 1
8 -6 10 705.86 19.25 1
-8 6 10 725.31 18.79 1
-8 -6 12 35.7 2.39 4
8 -6 12 30.06 2.72 1
-8 6 12 34.61 2.34 1
-8 6 14 254.8 7.92 1
-8 -6 14 248.79 7.82 4
-8 -6 16 120.11 5.41 1
8 6 16 126.97 5.14 3
-8 6 16 134.53 4.89 1
-8 -6 16 129.39 4.88 4
-8 -6 18 148.48 6.07 1
-8 -6 18 157.96 5.56 4
-8 6 18 157.84 5.49 1
-8 6 18 157.36 5.4 2
-8 -6 20 28.74 2.57 1
8 -6 20 28.46 2.29 2
-8 6 20 27.46 2.06 1
-8 6 20 31.19 2.27 2
-8 6 22 16.58 1.67 1
-8 6 22 18.49 1.95 2
-8 -6 22 20.71 1.94 1
8 -6 22 18.03 2.07 2
-8 6 24 34.72 2.66 2
8 -6 24 29.95 2.69 2
-8 -6 24 33.37 2.9 2
-8 -6 26 24.75 2.71 2
-8 6 26 23.71 2.41 2
8 -6 26 21.79 2.47 2
-8 -6 28 43.79 3.57 2
-8 6 28 41 3.18 2
-8 6 30 37.12 3.21 2
-8 -8 -24 1.37 1.12 1
-8 8 -24 1.62 0.88 1
-8 -8 -22 66.6 3.31 1
-8 8 -22 65.06 2.8 1
-8 -8 -22 57.74 2.61 1
-8 8 -20 51.65 2.62 1
-8 -8 -20 49.62 3.31 1
-8 8 -18 14.37 1.58 1
-8 8 -16 97.16 4.51 3
-8 8 -16 92.34 3.88 1
-8 8 -14 124.75 4.4 2
-8 8 -14 128.55 5.1 3
8 8 -14 133.45 5.19 3
-8 8 -14 129.53 4.89 1
-8 8 -12 286.48 8.5 3
8 8 -12 279.28 8.49 3
-8 8 -12 270.67 7.79 2
-8 8 -12 272.58 8.5 1
-8 -8 -12 283.86 7.87 2
-8 8 -10 262.41 7.36 2
-8 8 -10 259.77 8.24 1
-8 8 -10 275.96 7.91 3
-8 -8 -10 265.52 7.43 2
8 8 -8 995.32 24.6 3
-8 8 -8 1014.72 24.25 2
-8 8 -8 1013.25 25.5 1
-8 8 -8 1003.17 24.58 3
-8 8 -6 658.16 16.11 2
-8 8 -6 654.44 17.45 1
-8 8 -4 1138.92 27 2
-8 8 0 720.25 18.97 1
-8 8 2 254.9 8.12 1
-8 8 4 1194.82 29.55 1
8 -8 4 1164.82 29.61 1
8 -8 6 652.77 17.77 1
-8 8 6 676.57 17.75 1
-8 8 8 1026.99 25.98 1
8 -8 8 1017.71 26.16 1
-8 -8 8 1027.67 25.92 4
-8 8 10 276.36 8.48 1
-8 -8 10 260.68 8.36 4
8 -8 10 266.74 8.69 1
-8 -8 12 285.87 8.86 4
8 -8 12 284.99 9.27 1
-8 8 12 292.74 8.88 1
-8 8 14 149.67 5.44 1
8 -8 14 138.67 5.82 1
-8 -8 14 144.47 5.44 4
-8 -8 16 113.63 4.65 4
-8 8 16 109.09 4.47 1
8 -8 16 109.21 5.11 1
-8 8 18 16.68 1.79 1
-8 8 18 19.56 1.69 2
8 -8 18 15.44 1.73 2
8 -8 20 59.53 3.23 2
-8 -8 20 48.2 3.48 1
-8 8 20 57.18 2.97 1
-8 8 20 60.71 3.03 2
-8 8 22 74.51 3.61 2
-8 8 22 77.46 3.41 1
8 -8 22 80.21 3.96 2
-8 -8 22 68.31 3.79 1
8 -8 24 1.39 1.54 2
-8 8 24 0.29 1.31 2
-8 -8 24 1.33 1.6 2
-8 -8 26 2.06 1.88 2
8 -8 26 1.31 1.77 2
-8 8 26 2.74 1.52 2
-8 -8 28 12.54 2.47 2
8 -8 28 13.04 2.37 2
-8 8 28 11.34 2.07 2
-8 8 30 34.04 3.13 2
-8 10 -24 4.62 1.09 1
-8 -10 -24 2.48 1.38 1
-8 10 -22 25.49 1.87 1
-8 -10 -22 25.11 2.49 1
-8 10 -20 8.01 1.36 1
8 -10 -18 26.1 2.62 1
-8 10 -18 30.63 2.16 1
8 10 -18 29.92 2.72 3
-8 10 -18 30.72 2.86 3
-8 10 -16 40.88 2.92 3
8 10 -16 41.56 2.95 3
8 -10 -16 45.35 3.16 1
-8 10 -16 39.71 2.56 1
-8 10 -14 155.42 5.79 3
8 10 -14 152.75 5.8 3
-8 10 -14 155.51 5.64 1
8 -10 -14 162.61 6.11 1
-8 10 -14 152.65 5.07 2
-8 10 -12 90.9 3.44 2
-8 10 -12 87.62 4.03 1
-8 10 -12 94.97 4.01 3
8 10 -12 93.57 3.99 3
8 -10 -12 99.94 4.5 1
-8 -10 -12 104.49 3.64 2
-8 10 -10 6.47 1 2
8 -10 -10 8.44 1.61 1
-8 10 -10 7.53 1.17 3
-8 -10 -10 7.04 1.05 2
-8 10 -10 6.86 1.32 1
-8 10 -8 10.42 1.02 2
8 -10 -8 12.04 1.64 1
-8 10 -8 12.46 1.55 1
-8 10 -6 380.56 11.24 1
-8 10 -6 376.01 9.79 2
8 -10 -6 413.93 11.52 1
-8 10 -4 97.05 3.05 2
8 -10 -4 97.36 4.32 1
-8 10 -2 176.42 4.79 2
-8 10 0 419.73 12.07 1
-8 10 2 172.05 6.19 1
-8 10 4 102.23 4.43 1
8 -10 4 103.92 4.58 1
-8 -10 6 384.19 11.44 4
-8 10 6 395.1 11.55 1
8 -10 6 402.62 11.65 1
-8 -10 8 13 1.78 4
-8 10 8 13.63 1.64 1
8 -10 8 11.63 1.81 1
-8 10 10 7.87 1.5 1
-8 -10 10 6.09 1.51 4
8 -10 10 8.12 1.69 1
8 -10 12 99.37 4.55 1
-8 -10 12 92.85 4.32 4
-8 10 12 96.67 4.27 1
-8 10 14 155.09 5.86 1
8 -10 14 167.85 6.39 1
-8 -10 14 163.27 6.08 4
-8 -10 16 45.95 3.04 4
-8 10 16 47.32 2.87 1
8 -10 16 48.45 3.35 1
8 -10 16 43.99 2.56 2
-8 10 16 47.54 2.37 2
8 -10 18 31.72 2.29 2
8 -10 18 26.37 2.8 1
-8 10 18 30.51 2.02 2
-8 10 18 26.44 2.28 1
-8 10 20 10.79 1.6 1
-8 10 20 9.84 1.48 2
8 -10 20 7.67 1.54 2
-8 10 22 33.17 2.38 2
8 -10 22 30.6 2.55 2
-8 -10 22 31.27 2.89 1
-8 10 22 32.3 2.32 1
-8 -10 24 5.46 1.99 2
-8 10 24 4.94 1.49 2
8 -10 24 5.08 1.79 2
8 -10 26 24.86 2.69 2
-8 -10 26 27.29 3.05 2
-8 10 26 28.29 2.53 2
8 -10 28 6.65 2.1 2
-8 10 28 4.3 1.84 2
-8 10 30 1.07 1.86 2
-8 -12 -24 13.6 2.14 1
-8 12 -24 10.45 1.45 1
-8 -12 -22 3.14 1.49 4
-8 12 -22 5.18 1.35 1
8 -12 -20 25.79 2.72 1
-8 12 -20 24.09 2.79 3
8 12 -20 25.74 2.86 3
-8 -12 -20 23.79 2.27 4
-8 -12 -20 23.61 1.9 1
-8 12 -20 25.26 2.06 1
8 12 -18 1.97 1.48 3
-8 12 -18 3.14 1.64 3
8 -12 -18 2.42 1.59 1
-8 12 -18 0.53 1.17 1
-8 12 -16 233.33 7.86 3
8 12 -16 216.39 7.69 3
-8 12 -16 207.91 7.16 1
8 -12 -16 226.51 7.74 1
-8 12 -14 24.62 1.81 2
8 -12 -14 28.35 2.49 1
-8 12 -14 23.92 2.18 1
-8 12 -14 26.2 2.29 3
8 12 -14 27.42 2.3 3
-8 12 -12 288.09 7.98 2
-8 12 -12 280.07 8.9 1
8 12 -12 278.09 8.63 3
-8 12 -12 284.16 8.68 3
-8 -12 -12 284.68 8.02 2
8 -12 -12 294.6 9.22 1
8 -12 -10 24.19 2.31 1
-8 12 -10 23.32 1.57 2
-8 12 -10 25.97 2.24 1
-8 -12 -10 21.74 1.6 2
-8 12 -8 178.97 6.45 1
-8 12 -8 178.73 5.24 2
8 -12 -8 186.91 6.64 1
-8 12 -6 190.41 6.76 1
8 -12 -6 197.87 6.88 1
-8 12 -6 191.48 5.37 2
8 -12 -4 243.99 7.92 1
-8 12 -4 229.43 6.16 2
-8 12 -2 111.95 3.25 2
-8 12 0 308.26 7.68 2
-8 12 0 310.84 9.62 1
-8 -12 2 102.41 4.57 4
8 -12 2 105.41 4.68 1
-8 12 2 117.61 4.76 1
-8 -12 4 213.08 7.53 4
-8 12 4 232.11 7.68 1
8 -12 4 232.66 7.74 1
-8 12 6 194.92 6.86 1
-8 -12 6 200.58 6.97 4
8 -12 6 188.51 6.89 1
-8 12 8 190.23 6.74 1
8 -12 8 185.26 6.82 1
-8 -12 8 184.51 6.66 4
-8 -12 10 16.97 2.15 4
-8 12 10 21.71 2.08 1
8 -12 10 22.93 2.33 1
-8 12 12 297.32 7.91 2
8 -12 12 298.44 9.57 1
-8 12 12 296.98 9.34 1
-8 -12 12 297.21 9.52 4
-8 -12 14 30.4 2.68 4
-8 12 14 32.09 1.73 2
8 -12 14 27.56 1.9 2
-8 12 14 30.87 2.41 1
8 -12 14 25.31 2.56 1
8 -12 16 242.81 8.26 1
8 -12 16 220.91 7.22 2
-8 12 16 235.89 6.8 2
-8 12 16 235.72 7.78 1
8 -12 18 2.94 1.26 2
-8 12 18 2.22 1.29 1
-8 12 18 2.06 1.02 2
8 -12 18 1.68 1.77 1
8 -12 20 26.16 2.28 2
-8 12 20 27.01 1.99 2
-8 12 20 27.65 2.31 1
8 -12 22 5 1.67 2
-8 12 22 6.03 1.51 1
-8 12 22 6.14 1.4 2
-8 12 24 14.5 1.86 2
-8 -12 24 19.88 2.52 2
8 -12 24 13.16 2.12 2
-8 12 26 5.82 1.71 2
-8 -12 26 3.21 1.92 2
8 -12 26 3.77 1.76 2
-8 12 28 24.55 2.53 2
-8 14 -24 14.59 1.67 1
-8 14 -22 15.07 2.75 3
8 14 -22 16.08 2.67 3
-8 14 -22 16.3 1.86 1
8 -14 -20 7.4 1.99 1
-8 -14 -20 9.02 1.47 1
-8 -14 -20 6.4 1.81 4
-8 14 -20 7.64 1.57 1
-8 14 -20 7.28 1.98 3
8 14 -20 5.99 1.98 3
-8 14 -18 90.5 4.13 1
-8 -14 -18 84.01 3.83 1
-8 14 -18 94.1 4.75 3
8 14 -18 98.3 4.84 3
8 -14 -18 89.23 4.51 1
-8 -14 -18 95.89 4.35 4
-8 14 -16 42.31 2.85 1
-8 14 -16 48.08 3.21 3
8 14 -16 48.84 3.23 3
-8 -14 -16 45.89 3.11 4
8 -14 -16 50.68 3.32 1
8 -14 -14 156.75 6.18 1
-8 14 -14 153.84 5.86 1
-8 -14 -14 155.4 5.9 4
-8 14 -14 150.93 5.05 2
-8 14 -14 164.19 5.95 3
8 14 -14 149.6 5.8 3
8 -14 -12 10.12 1.9 1
-8 -14 -12 14.37 1.97 4
8 14 -12 15.22 1.74 3
-8 14 -12 14.08 1.69 3
-8 14 -12 13.4 1.35 2
-8 14 -12 16.26 1.94 1
-8 -14 -10 396.32 10.29 2
-8 14 -10 379.52 10.11 2
-8 -14 -10 380.61 11.48 4
8 -14 -10 389.7 11.64 1
-8 14 -10 371.95 11.39 1
-8 -14 -8 35.11 2.69 4
-8 14 -8 34.76 1.76 2
-8 14 -8 38.4 2.65 1
8 -14 -8 39.88 2.87 1
8 -14 -6 897.43 22.83 1
-8 -14 -6 885.28 22.65 4
-8 14 -6 857.25 22.64 1
-8 14 -6 846.28 20.71 2
-8 14 -4 6.48 0.74 2
8 -14 -4 6.64 1.62 1
-8 -14 -4 9.04 1.68 4
-8 14 -2 997.69 23.52 2
-8 14 0 15.8 0.82 2
8 -14 0 14.66 1.98 1
-8 14 0 16.02 1.96 1
-8 -14 0 17.07 2.07 4
-8 14 2 988.29 26.42 1
8 -14 2 1013.04 26.48 1
-8 -14 2 997.37 26.42 4
-8 14 2 1041.79 24.01 2
8 -14 4 4.46 1.49 1
-8 14 4 8.22 1.56 1
-8 -14 4 2.87 1.51 4
-8 -14 6 890.04 23.46 4
8 -14 6 886.13 23.46 1
-8 14 6 906.06 23.5 1
-8 -14 8 28.87 2.64 4
-8 14 8 36.78 2.66 1
8 -14 8 37.14 2.87 1
-8 14 10 392.77 9.84 2
8 -14 10 401.26 11.96 1
-8 14 10 389.87 11.78 1
-8 -14 10 392.03 11.92 4
-8 14 12 16.23 1.92 1
-8 14 12 15.31 1.1 2
-8 -14 12 16.72 2.22 4
8 -14 12 17.38 2.23 1
8 -14 14 165.32 6.57 1
-8 14 14 163.84 4.91 2
-8 -14 14 166.91 6.55 4
-8 14 14 168.04 6.3 1
8 -14 14 158.44 5.4 2
8 -14 16 52.94 3.51 1
8 -14 16 47.05 2.65 2
-8 14 16 48.34 3.14 1
-8 14 16 49.27 2.27 2
8 -14 18 98.79 4.22 2
-8 -14 18 98.59 4.35 1
-8 14 18 101.14 3.72 2
-8 14 18 102.2 4.6 1
8 -14 18 93.86 4.87 1
-8 14 20 8.4 1.79 1
-8 14 20 10.8 1.43 2
8 -14 20 8.42 1.63 2
-8 14 22 19.43 2.17 1
-8 14 22 21.16 1.88 2
8 -14 22 15.85 2.03 2
-8 14 24 21.28 1.99 2
8 -14 24 18.93 2.28 2
-8 14 26 0.55 1.38 2
8 -14 26 0.76 1.79 2
-8 16 -24 1.86 2.33 3
8 16 -22 1.72 2.14 3
-8 16 -22 5.64 2.21 3
-8 16 -22 4.09 1.46 1
-8 -16 -20 134.14 5.46 4
-8 16 -20 144.32 6.41 3
8 16 -20 144.42 6.37 3
-8 16 -20 134.92 5.38 1
8 16 -18 23.93 2.66 3
-8 16 -18 33.12 2.98 3
-8 -16 -18 30.4 2.64 4
-8 16 -18 28.09 2.5 1
-8 16 -16 87.49 4.23 1
-8 -16 -16 81.17 4.15 4
-8 16 -16 83.71 4.28 3
8 16 -16 86.72 4.31 3
-8 16 -14 1.01 1.31 1
-8 -16 -14 -0.49 1.51 4
-8 16 -14 -0.16 1.28 3
8 16 -14 1.27 1.24 3
-8 16 -12 68.81 3.74 1
8 -16 -12 63.67 3.9 1
-8 16 -12 67.67 2.77 2
-8 -16 -12 65.93 3.75 4
8 -16 -10 18.97 2.37 1
-8 16 -10 16.95 2.09 1
-8 16 -10 17.82 1.38 2
-8 -16 -10 18.95 2.27 4
-8 16 -8 462.85 11.77 2
-8 16 -8 454.18 13.56 1
-8 -16 -8 464.2 13.52 4
8 -16 -8 489.66 13.82 1
-8 16 -6 32.17 1.54 2
-8 16 -6 36.62 2.77 1
8 -16 -6 39.96 2.98 1
-8 -16 -6 39.55 2.89 4
8 -16 -4 351.46 10.46 1
-8 -16 -4 334.19 10.23 4
-8 16 -4 310.59 8.07 2
-8 16 -2 208.21 5.35 2
8 -16 0 18.23 2.17 1
-8 16 0 19.38 0.82 2
-8 16 0 18.28 2.09 1
-8 -16 2 210.03 7.59 4
-8 16 2 204.47 7.5 1
8 -16 2 202.92 7.58 1
-8 16 2 213.94 5.14 2
-8 -16 4 328.29 10.69 4
-8 16 4 346.58 8.09 2
8 -16 4 327.57 10.74 1
-8 16 4 320.28 10.59 1
-8 16 6 36.91 1.16 2
-8 -16 6 37.57 3.06 4
-8 16 6 37.66 2.81 1
8 -16 6 32.01 2.86 1
-8 16 8 474.11 11.37 2
8 -16 8 474.62 14.01 1
-8 16 8 481.67 13.94 1
8 -16 10 18.37 2.39 1
-8 16 10 18.56 0.99 2
-8 16 10 18.23 2.1 1
-8 16 12 67.08 3.85 1
8 -16 12 62.86 4.01 1
-8 16 12 77.22 2.49 2
-8 16 14 2.51 1.45 1
-8 16 14 0.96 0.69 2
8 -16 14 0.83 0.95 2
-8 16 16 91.67 4.52 1
8 -16 16 85.16 3.73 2
-8 16 16 90.06 3.19 2
8 -16 18 32.98 2.36 2
-8 16 18 29.33 2.7 1
-8 16 18 32.41 1.89 2
-8 16 18 29.93 2.26 4
-8 16 20 146.91 4.88 2
-8 16 20 152.93 6.01 1
8 -16 20 138.68 5.51 2
-8 16 22 4.56 1.32 2
8 -16 22 4.2 1.61 2
-8 -16 24 2.26 1.88 2
8 -16 24 4.03 1.71 2
8 -16 26 49.01 3.49 2
-8 18 -24 2.97 2.21 3
8 18 -24 7.6 2.35 3
-8 18 -22 5.54 1.61 1
-8 18 -22 4.73 2.17 3
8 18 -22 7.97 2.27 3
-8 18 -20 3.55 1.54 1
8 18 -20 3.88 1.91 3
-8 18 -20 2.5 1.95 3
-8 18 -18 3.73 1.69 1
8 18 -18 6.38 1.87 3
-8 18 -18 4.71 1.79 3
-8 18 -16 41.99 3.05 1
8 18 -16 38.53 2.94 3
-8 18 -16 36.92 2.96 3
-8 18 -14 1.17 1.38 3
8 18 -14 -0.33 1.25 3
-8 18 -14 -0.18 1.52 1
-8 18 -12 21.87 2.39 1
-8 18 -10 24.5 2.43 1
-8 18 -8 15.63 2.09 1
-8 18 -6 27.12 2.49 1
-8 18 -4 97.41 4.76 1
-8 18 0 133.84 5.77 1
-8 18 2 118.74 5.34 1
-8 18 4 104.91 4.98 1
-8 18 6 31.39 2.7 1
-8 18 8 17.72 2.25 1
-8 18 10 27.16 1.07 2
-8 18 10 28.23 2.66 1
-8 18 12 22.87 1.14 2
-8 18 12 24.66 2.54 1
-8 18 14 -2.12 1.78 1
8 -18 14 0.21 0.98 2
-8 18 14 -0.3 0.7 2
-8 18 16 41.68 3.12 1
8 -18 16 39.27 2.44 2
-8 18 16 41.29 1.89 2
-8 18 18 7.02 1.09 2
-8 18 18 6.26 1.92 1
8 -18 18 6.89 1.4 2
-8 18 20 5.59 1.97 1
8 -18 20 3.52 1.41 2
8 -18 22 5.63 1.62 2
-8 -18 24 6.24 2.08 2
8 -18 24 7.32 1.9 2
8 -18 26 4.31 1.89 2
-8 20 -24 3 2.3 3
8 20 -24 2.46 2.15 3
-8 20 -22 28.69 3.22 3
8 20 -22 31.68 3.31 3
-8 20 -22 30.98 2.72 1
-8 20 -20 45.29 3.66 3
8 20 -20 40.95 3.6 3
-8 20 -20 42.51 3.21 1
-8 20 -18 10.67 2.26 3
8 20 -18 10.47 2.07 3
-8 20 -18 11.84 2.05 1
-8 20 -16 115.49 5.29 3
-8 20 -16 113 5.3 1
8 20 -16 120.62 5.33 3
-8 20 -14 70.07 4.11 1
-8 20 -12 276.24 9.44 1
-8 20 -10 100.19 4.98 1
-8 20 -8 577.81 16.7 1
-8 20 -6 271.37 9.4 1
-8 20 -4 337.97 11 1
-8 20 0 121.16 5.57 1
-8 20 2 81.26 4.47 1
-8 20 4 362.63 11.61 1
-8 20 6 293.81 9.97 1
-8 20 8 595.56 17.16 1
-8 20 10 108.3 5.28 1
-8 20 12 321.69 10.65 1
-8 20 14 73.33 4.36 1
-8 20 16 132.61 5.89 1
-8 20 16 125.25 5.3 4
8 -20 16 118.57 4.59 2
8 -20 18 11.13 1.66 2
-8 20 18 9.67 2.16 1
-8 20 20 46.05 3.6 1
8 -20 20 44.26 2.87 2
8 -20 22 35.18 2.79 2
8 -20 24 4.33 1.76 2
-8 22 -22 18.79 2.47 1
-8 22 -22 20.39 3.06 3
8 22 -22 21.45 2.99 3
-8 22 -20 21.23 2.48 1
-8 22 -20 20.28 2.78 3
8 22 -20 17.26 2.59 3
-8 22 -18 97.27 4.97 3
8 22 -18 80.65 4.7 3
-8 22 -18 86.97 4.68 1
8 22 -16 37.64 3.02 3
-8 22 -16 38.81 3.2 3
-8 22 -16 36.83 3.2 1
-8 22 -14 199.15 7.68 1
-8 22 -12 18.72 2.58 1
-8 22 -10 366.71 11.9 1
-8 22 -8 6.82 1.97 1
-8 22 -6 481.82 14.64 1
-8 22 -4 7.32 1.94 1
-8 22 0 -0.45 1.54 1
-8 22 2 179.93 7.3 1
-8 22 4 6.94 1.92 1
-8 22 6 494.68 15.01 1
-8 22 8 8.09 2.35 1
-8 22 10 375.55 12.21 1
-8 22 12 15.76 2.46 1
-8 22 14 212.02 8.23 1
8 -22 16 36.57 2.35 2
-8 22 16 41 3.48 1
-8 22 16 41.96 3.23 4
8 -22 18 95.99 4.14 2
-8 22 18 105.02 5.38 1
8 -22 20 18.67 2.06 2
-8 22 20 20.79 2.73 1
8 -22 22 20.92 2.33 2
8 -22 24 8.55 1.96 2
-8 24 -22 2.14 1.81 1
-8 24 -20 19.28 2.61 1
-8 24 -20 11.35 2.43 3
8 24 -20 19.28 2.71 3
-8 24 -18 5.35 2.09 1
-8 24 -18 8.69 2.25 3
8 24 -18 12.43 2.29 3
8 24 -16 49.06 3.62 3
-8 24 -16 47.6 3.65 1
-8 24 -14 29.87 3.11 1
-8 24 -12 7.4 2.1 1
-8 24 -10 15.89 2.49 1
-8 24 -8 1.18 1.72 1
-8 24 -6 10.72 2.33 1
-8 24 -4 33.72 3.21 1
-8 24 0 115.05 5.74 1
-8 24 2 73.59 4.5 1
-8 24 4 32.99 3.16 1
-8 24 6 18.82 2.54 1
-8 24 8 1.45 1.61 1
-8 24 10 13.01 2.36 1
-8 24 12 5.56 2.11 1
-8 24 14 30.19 2.99 4
-8 24 14 27.37 3.13 1
-8 24 16 50.45 3.97 1
-8 24 18 11.01 2.58 1
8 -24 18 7.45 1.49 2
-8 24 20 16.01 2.77 1
8 -24 20 22.1 2.24 2
8 -24 22 4.64 1.74 2
8 -24 24 9.41 2.09 2
-8 26 -20 9.7 2.43 1
-8 26 -20 10.01 2.49 3
-8 26 -18 2.75 2.05 1
-8 26 -18 1.17 1.92 3
8 26 -18 0.46 1.88 3
-8 26 -16 2.61 2.24 1
-8 26 -14 45.63 3.8 1
-8 26 -12 13.16 2.55 1
-8 26 -10 60.62 4.32 1
-8 26 -8 43.81 3.74 1
-8 26 -6 59.34 4.23 1
-8 26 -4 83.22 4.98 1
-8 26 0 22.09 2.91 1
-8 26 2 326.76 11.41 1
-8 26 4 77.89 4.84 1
-8 26 6 60.07 4.34 1
-8 26 8 41.07 3.73 1
-8 26 10 67.84 4.59 1
-8 26 12 16.67 2.79 4
-8 26 12 15.1 2.7 1
-8 26 14 48.84 4.03 1
-8 26 14 54.03 4.04 4
-8 26 16 8.27 2.67 1
-8 26 18 3.58 2.24 1
8 -26 22 10.4 1.99 2
8 -26 24 6.71 1.94 2
-8 28 -20 7.56 2.35 1
-8 28 -18 -2.7 2.16 1
-8 28 -16 1.77 2.05 1
-8 28 -14 -2.59 2.45 1
-8 28 -12 53.5 4.19 1
-8 28 -10 4.57 2.39 1
-8 28 -8 311.06 11.23 1
-8 28 -6 0.82 2.02 1
-8 28 -4 464.41 15.01 1
-8 28 0 478.17 15.36 1
-8 28 2 7.98 2.53 1
-8 28 4 484.74 15.52 1
-8 28 6 3.05 2.2 1
-8 28 8 323.03 11.65 1
-8 28 10 5.13 2.42 4
-8 28 10 6.09 2.44 1
-8 28 12 58.76 4.57 1
-8 28 12 62.58 4.63 4
-8 28 14 -1.38 2.47 1
-8 28 14 0.5 2.2 4
-8 28 16 2.48 2.29 1
-8 28 18 -1.92 2.37 1
-8 30 -18 28.03 3.42 1
-8 30 -16 16.73 2.99 1
-8 30 -14 15.76 2.95 1
-8 30 -12 10.4 2.64 1
-8 30 -10 122.94 6.55 1
-8 30 -8 3.17 2.37 1
-8 30 -6 234.27 9.57 1
-8 30 -4 15.47 3.05 1
-8 30 0 113.9 6.29 1
-8 30 2 36.98 3.89 1
-8 30 4 14.7 2.87 1
-8 30 6 221.07 9.22 1
-8 30 8 4.76 2.58 4
-8 30 8 1.77 2.33 1
-8 30 10 131.12 6.92 1
-8 30 10 138.52 7.11 4
-8 30 12 14.7 2.94 1
-8 30 12 12.65 2.84 4
-8 30 14 23.48 3.35 1
-8 30 16 15.57 3.27 1
-8 30 18 31.59 3.74 1
-8 32 -12 -2.39 2.82 1
-8 32 -10 14.49 2.96 1
-8 32 -8 20.44 3.23 1
-8 32 -6 24.58 3.49 1
-8 32 -4 24.41 3.53 1
-8 32 0 142.94 7.32 1
-8 32 2 5.91 2.45 1
-8 32 4 19.6 3.32 1
-8 32 4 21.86 3.56 4
-8 32 6 19.6 3.36 1
-8 32 6 24.09 3.6 4
-8 32 8 21.19 3.36 1
-8 32 8 22.9 3.67 4
-8 32 10 15.25 3.15 1
-8 32 10 11.45 3.02 4
-8 32 12 -1.87 2.72 1
-8 32 12 0.3 2.57 4
-8 34 0 24.44 3.97 4
-8 34 2 168.39 8.62 4
-8 34 4 3.17 2.88 4
-8 34 6 129.5 7.43 4
-8 34 8 8.77 3 4
-8 34 10 98.71 6.43 4
-9 1 -23 59.07 2.62 1
-9 -1 -23 57.67 2.64 1
-9 -1 -21 164.96 5.47 1
-9 1 -21 163.6 5.42 1
-9 1 -19 156.83 5.5 1
-9 -1 -19 169.85 5.71 1
-9 1 -17 174.74 6.04 1
-9 -1 -17 177.41 6.16 1
-9 1 -15 228.6 7.35 1
-9 -1 -15 221.81 7.43 1
-9 1 -13 123.47 5.01 1
-9 -1 -13 130.1 4.42 2
-9 1 -13 124.59 4.33 2
-9 -1 -13 132.33 5.23 1
-9 1 -11 50.22 2.36 2
-9 -1 -11 49.2 2.4 2
-9 -1 -11 49.91 3.13 1
-9 1 -11 49.61 3 1
-9 1 -9 16.33 1.83 1
-9 -1 -9 17.9 2.02 1
-9 1 -9 15.39 1.31 2
-9 -1 -9 15.13 1.28 2
-9 1 -7 4.22 1.25 1
-9 -1 -7 5.04 1.46 1
-9 1 -5 33.54 2.47 1
-9 -1 -5 34.4 2.66 1
-9 1 -1 33.49 2.46 1
-9 -1 -1 29.8 2.52 1
-9 1 1 38.61 2.64 1
-9 -1 1 37.85 2.78 1
-9 1 3 3.28 1.25 1
-9 -1 3 4.01 1.38 1
-9 1 5 34.53 1.36 3
-9 1 5 33.4 2.48 1
-9 -1 5 34.77 2.65 1
9 1 5 33.3 1.33 3
9 1 7 4.71 0.71 3
-9 1 7 5.78 0.78 3
-9 1 7 5.78 1.4 1
-9 -1 7 4.22 1.36 1
-9 -1 9 15.66 1.91 1
-9 1 9 18.07 1.86 1
-9 1 9 16.4 1.27 3
9 1 9 16.27 1.25 3
-9 -1 11 45.83 2.96 1
-9 -1 11 46.25 2.24 3
-9 1 11 46.46 2.86 1
-9 1 11 49.1 2.32 3
9 1 11 45.89 2.28 3
-9 -1 13 136.22 5.36 1
-9 -1 13 136.65 4.62 3
9 -1 13 133.59 4.63 3
9 1 13 134.49 4.68 3
-9 1 13 123.47 4.58 3
-9 1 13 138.3 5.33 1
-9 -1 15 237.43 7.36 3
9 -1 15 241.4 7.43 3
-9 -1 15 253.76 8.04 1
9 1 15 234.19 7.42 3
-9 1 15 238.35 7.43 3
-9 1 15 248.66 7.9 1
-9 1 17 203.32 6.21 4
-9 -1 17 198.84 6.32 4
-9 1 17 211.16 6.94 1
9 -1 17 199.99 6.67 3
-9 -1 17 192.59 6.6 3
-9 -1 17 214.3 7.01 1
9 1 17 197.43 6.71 3
-9 1 17 189.9 6.62 3
-9 -1 19 180.32 5.85 4
-9 -1 19 200.17 6.62 1
-9 1 19 181.63 6.37 1
-9 1 19 185.66 5.69 4
-9 -1 21 198.97 6.69 1
-9 1 21 204.38 6.65 1
-9 -1 23 85.76 4.29 2
-9 1 23 86.67 4.27 2
-9 -1 25 96.28 4.83 2
-9 1 25 105.51 4.87 2
-9 1 27 96.71 4.88 2
-9 -1 27 101.51 5.04 2
-9 1 29 26.4 2.9 2
-9 -1 29 26.79 2.94 2
-9 3 -23 142.13 4.56 1
-9 -3 -23 135.37 4.65 1
-9 3 -21 167.39 5.44 1
-9 -3 -21 165.87 5.67 1
-9 3 -19 304 8.91 1
-9 -3 -19 308.89 9.21 1
-9 3 -17 188.59 6.3 1
-9 -3 -17 190.02 6.63 1
-9 3 -15 91.11 3.99 1
-9 -3 -15 91.88 4.37 1
-9 -3 -13 108.41 4.92 1
-9 3 -13 107.58 3.91 2
-9 3 -13 112.17 4.57 1
-9 -3 -13 112.63 4.02 2
-9 3 -11 125.39 5.13 1
-9 -3 -11 138.77 5.78 1
-9 3 -11 136.46 4.44 2
-9 -3 -11 135.34 4.46 2
-9 -3 -9 47.84 3.32 1
-9 -3 -9 51.8 2.33 2
-9 3 -9 51.38 2.32 2
-9 3 -9 52.47 3.03 1
-9 -3 -7 27.91 2.58 1
-9 3 -7 33.69 1.7 2
-9 3 -7 30.17 2.33 1
-9 3 -5 9.47 1.49 1
-9 3 -1 1.96 1.09 1
-9 3 1 3 1.1 1
-9 3 3 29.76 2.27 1
-9 3 5 10.03 1.48 1
9 3 7 28.43 1.54 3
-9 3 7 29.46 1.56 3
-9 3 7 31.81 2.36 1
-9 3 9 49.71 2.92 1
-9 -3 9 51.24 3.31 1
9 3 9 50.99 2.31 3
-9 3 9 49.28 2.28 3
9 3 11 133.9 4.53 3
-9 3 11 131.24 5.18 1
-9 -3 11 129.23 5.56 1
-9 3 11 132.06 4.54 3
-9 3 13 112.01 4.24 3
9 3 13 109.19 4.22 3
-9 -3 13 116.63 5.06 1
-9 3 13 107.45 4.61 1
-9 -3 15 93.47 4.45 1
-9 3 15 104.83 4.35 1
-9 -3 15 97.13 3.98 4
9 3 15 88.47 3.95 3
-9 3 15 89.65 4 3
9 3 17 200.2 6.87 3
-9 3 17 196.09 6.85 3
-9 -3 17 203.18 7.07 1
-9 -3 17 200.37 6.46 4
-9 3 17 201.53 6.78 1
-9 -3 19 361.69 10.51 1
-9 3 19 347.62 10.16 1
-9 -3 19 341.52 9.82 4
-9 3 19 342.88 9.22 4
-9 3 21 198.39 6.83 2
-9 3 21 201.68 6.51 1
-9 -3 21 189.88 6.66 1
-9 3 23 174.94 6.45 2
-9 3 25 79.65 4.14 2
-9 -3 25 72.66 4.2 2
-9 3 27 34.57 2.99 2
-9 -3 27 37.78 3.2 2
-9 3 29 72.87 4.29 2
-9 5 -23 162.28 5.13 1
-9 -5 -23 158.81 5.34 1
-9 5 -21 183.75 5.82 1
-9 -5 -21 174.53 6.09 1
-9 5 -19 104.05 4.14 1
-9 -5 -19 107.94 4.62 1
-9 5 -17 168.11 5.85 1
-9 -5 -17 173.54 6.51 1
-9 -5 -15 14.62 2.23 1
-9 5 -15 18.52 1.84 1
-9 -5 -13 107.28 5.14 1
-9 5 -13 112.12 3.98 2
-9 5 -13 111.16 4.53 1
-9 5 -11 128.4 4.28 2
-9 5 -11 130.55 5.09 1
-9 5 -9 111.54 3.8 2
-9 5 -9 118.31 4.72 1
-9 5 -9 108.8 3.95 3
9 5 -9 114.43 4.05 3
-9 5 -7 72.57 3.62 1
-9 5 -7 70.67 2.72 3
9 5 -7 68.22 2.73 3
-9 5 -7 75.52 2.74 2
-9 5 -5 29.38 1.46 3
9 5 -5 31.43 1.51 3
-9 5 -5 30.37 2.34 1
9 5 -3 23.58 1.11 3
-9 5 -1 3.32 1.16 1
-9 5 1 3.46 1.14 1
9 -5 3 24.01 2.43 1
-9 5 3 21.93 2.03 1
9 -5 5 26.93 2.66 1
-9 5 5 34.11 2.41 1
9 -5 7 73.54 4.12 1
-9 5 7 77.24 3.73 1
9 -5 9 126.23 5.52 1
-9 5 9 121.45 4.93 1
-9 5 11 125.91 5.04 1
-9 -5 13 117.02 4.62 4
-9 -5 13 105.5 5.1 1
9 5 13 118.74 4.44 3
-9 5 13 107.77 4.6 1
-9 5 15 21.52 2.09 3
-9 5 15 21.44 2.05 1
-9 -5 15 17.51 2.28 1
9 5 15 21.87 2.1 3
-9 -5 15 22.29 2.07 4
-9 -5 17 195.66 6.51 4
9 5 17 189.34 6.79 3
-9 -5 17 187.52 7.18 1
-9 5 17 195.37 6.87 3
-9 5 17 206.88 6.78 1
-9 5 19 126.16 4.88 1
-9 5 19 125.05 3.97 4
-9 -5 19 117.66 4.73 4
-9 -5 19 119.45 5.23 1
-9 5 21 203.94 6.99 2
-9 -5 21 203.84 7.11 1
-9 5 21 217.3 6.83 1
-9 5 23 204.4 7.12 2
-9 -5 25 66.54 4.08 2
-9 5 25 72.48 3.89 2
-9 -5 27 38.64 3.37 2
-9 5 27 41.64 3.18 2
-9 5 29 22.25 2.64 2
-9 7 -23 16.37 1.57 1
-9 -7 -23 14.12 1.84 1
-9 7 -21 69.81 3.17 1
-9 -7 -21 68.23 3.62 1
-9 7 -19 175.72 5.92 1
-9 -7 -19 173.37 6.66 1
-9 7 -17 149.46 5.42 1
-9 -7 -17 150.4 6.36 1
-9 7 -15 162.94 5.84 1
-9 7 -13 74.75 3.58 1
-9 7 -13 66.86 3.43 3
9 7 -13 71.82 3.5 3
-9 7 -13 70.73 3.03 2
9 -7 -13 74.77 4.2 1
9 -7 -11 38.5 2.97 1
-9 7 -11 35.44 1.96 2
-9 7 -11 38.96 2.3 3
-9 7 -11 35.29 2.48 1
9 -7 -9 59.58 3.61 1
9 7 -9 58.1 2.69 3
-9 7 -9 57.12 2.65 3
-9 7 -9 60.35 2.5 2
-9 7 -9 62.96 3.29 1
9 -7 -7 215.62 7.27 1
-9 7 -7 179.28 6.57 1
-9 7 -7 191.55 5.63 3
9 7 -7 179.07 5.59 3
-9 7 -7 195.95 5.55 2
9 -7 -5 328.56 10 1
-9 7 -5 308.32 8.16 2
-9 7 -5 300.49 9.51 1
-9 7 -1 47.05 2.88 1
-9 7 1 49.44 2.91 1
9 -7 3 330.92 10.33 1
-9 7 3 326.57 10.05 1
9 -7 5 317.94 10.08 1
-9 7 5 317.3 9.75 1
9 -7 7 185.24 6.97 1
-9 7 7 188.73 6.66 1
9 -7 9 57.1 3.6 1
-9 7 9 57.38 3.22 1
9 -7 11 44.23 3.36 1
-9 7 11 44.36 2.8 1
-9 -7 11 41.53 2.73 4
9 -7 13 71.75 4.23 1
-9 7 13 68.93 3.53 1
-9 -7 13 69.75 3.58 4
-9 7 15 170.43 6.23 1
-9 -7 15 179.98 6.28 4
9 7 17 163.34 6.2 3
-9 -7 17 152.75 6.63 1
-9 -7 17 169.97 6.02 4
-9 7 17 163.52 5.96 1
-9 -7 19 189.41 6.59 4
-9 7 19 191.26 6.53 1
-9 -7 19 185.88 7.31 1
-9 7 19 189.88 6.3 2
-9 7 21 89.31 3.94 2
-9 7 21 87.42 3.84 1
-9 -7 21 75.68 4.21 1
-9 7 23 19.97 2.13 2
-9 -7 25 14.37 2.29 2
-9 7 25 16.5 2.14 2
-9 7 27 28.96 2.7 2
-9 -7 27 29.95 3.08 2
-9 7 29 50 3.52 2
-9 9 -23 34.24 2.19 1
-9 -9 -23 34.17 2.61 1
-9 9 -21 65.96 3.15 1
-9 -9 -21 61.68 3.85 1
-9 9 -19 42.57 2.66 1
-9 -9 -19 50.83 3.63 1
-9 9 -17 65.32 3.34 1
-9 9 -15 130.34 5.08 1
-9 9 -15 132.68 5.33 3
9 9 -15 129.99 5.34 3
9 -9 -15 123.57 5.65 1
9 -9 -13 149.35 6.22 1
9 9 -13 156.7 5.68 3
-9 9 -13 163.18 5.75 3
-9 9 -13 149.05 5.7 1
-9 9 -13 149.95 4.99 2
-9 9 -11 220.44 7 3
-9 9 -11 218.65 6.47 2
9 -9 -11 240.38 8.04 1
-9 9 -11 212.56 7.39 1
-9 -9 -11 224.82 6.56 2
-9 9 -9 165.67 5.52 3
9 -9 -9 187.48 6.76 1
-9 9 -9 177.35 5.26 2
-9 9 -9 170.92 6.3 1
-9 9 -7 128.43 4 2
9 9 -7 128.15 4.25 3
9 -9 -7 129.58 5.36 1
-9 9 -7 117.3 5.03 1
9 -9 -5 223.41 7.54 1
-9 9 -5 216.71 5.95 2
-9 9 -5 199.76 7.21 1
-9 9 -3 175.04 4.91 2
-9 9 -1 2.57 1.22 1
-9 9 1 5.29 1.38 1
-9 9 3 181.53 6.51 1
9 -9 3 172.9 6.56 1
-9 9 5 212.15 7.41 1
9 -9 5 224.16 7.7 1
-9 9 7 125.92 5.12 1
9 -9 7 120.23 5.27 1
9 -9 9 184.17 6.87 1
-9 9 9 177.65 6.5 1
-9 -9 9 176.78 6.44 4
-9 9 11 245.72 7.97 1
9 -9 11 230.34 8.27 1
-9 -9 11 234.84 7.86 4
-9 9 13 157.96 5.96 1
-9 -9 13 161.21 6.02 4
9 -9 13 151.27 6.38 1
-9 -9 15 139.23 5.45 4
-9 9 15 136.96 5.39 1
9 -9 15 129.9 5.98 1
-9 9 17 69.06 3.08 2
9 -9 17 62.04 4.12 1
-9 9 17 69.1 3.58 1
-9 -9 17 66.92 3.65 4
-9 9 19 53.62 2.82 2
-9 9 19 51.49 3.05 1
-9 -9 21 69.11 4.24 1
-9 9 21 70.14 3.46 2
-9 9 21 71.75 3.57 1
-9 9 23 44.8 2.87 2
-9 -9 25 99.67 5.04 2
-9 9 25 103.54 4.59 2
-9 -9 27 59.73 4.12 2
-9 9 27 66.63 3.8 2
-9 9 29 53.7 3.64 2
-9 11 -23 97.46 3.89 1
-9 -11 -23 87.76 4.61 1
-9 11 -21 43.61 2.63 1
-9 11 -19 63.56 4.01 3
-9 11 -19 63.13 3.27 1
9 -11 -19 56.57 3.8 1
9 -11 -17 103.65 5.1 1
-9 11 -17 103.71 4.44 1
-9 11 -17 94.61 4.78 3
9 11 -17 112.88 5.07 3
9 11 -15 103.65 4.69 3
-9 11 -15 105.88 4.73 3
9 -11 -15 109.4 5.04 1
-9 11 -15 104.06 4.57 1
-9 11 -13 158.78 5.12 2
-9 11 -13 154.73 5.76 3
9 11 -13 151.83 5.7 3
-9 11 -13 148.36 5.81 1
9 -11 -13 171.44 6.47 1
-9 11 -11 340.74 9.75 3
9 11 -11 334.79 9.75 3
9 -11 -11 352.29 10.69 1
-9 11 -11 317.96 10.22 1
-9 11 -11 339.42 9.16 2
-9 -11 -11 334.16 9.23 2
9 -11 -9 244.2 8.15 1
-9 11 -9 243.23 6.69 2
-9 11 -9 218.52 7.82 1
-9 11 -9 228.88 7.07 3
-9 11 -7 222.16 6.13 2
-9 11 -7 202.37 7.4 1
9 -11 -7 220.83 7.66 1
9 -11 -5 29.46 2.5 1
-9 11 -5 27.17 1.45 2
-9 11 -5 25.25 2.24 1
-9 11 -3 61.99 2.23 2
-9 11 -1 10.43 1.67 1
9 -11 -1 11.18 1.73 1
-9 11 1 9.94 1.62 1
9 -11 1 10.68 1.72 1
9 -11 3 56.48 3.52 1
-9 11 3 71.91 3.68 1
-9 11 5 24.73 2.18 1
9 -11 5 27.09 2.46 1
-9 -11 5 23.11 2.25 4
-9 11 7 227 7.75 1
9 -11 7 221.93 7.83 1
-9 -11 7 218 7.59 4
-9 11 9 235.31 8.01 1
-9 -11 9 243.19 8.05 4
9 -11 9 230.62 8.14 1
-9 -11 11 360.51 10.91 4
9 -11 11 356.57 11.14 1
-9 11 11 354.07 10.87 1
-9 -11 13 166.12 6.33 4
-9 11 13 169.46 6.34 1
9 -11 13 163.22 6.61 1
-9 11 15 110.44 3.85 2
9 -11 15 97.81 5.05 1
-9 -11 15 106.81 4.88 4
-9 11 15 106.02 4.71 1
-9 11 17 120.85 4.28 2
9 -11 17 106.05 5.47 1
-9 -11 17 115.19 5.13 4
-9 11 17 122.82 5.05 1
9 -11 19 61.74 4.29 1
-9 11 19 70.53 3.21 2
-9 11 19 70.12 3.64 1
-9 11 21 59.65 3.02 2
-9 11 21 50.78 3.14 1
-9 11 23 114.71 4.61 2
-9 -11 25 52.51 3.76 2
-9 11 25 61.88 3.41 2
-9 11 27 72.35 3.89 2
-9 11 29 76.6 4.14 2
-9 13 -23 156.06 5.54 1
-9 13 -21 191.85 6.53 1
-9 -13 -21 188.28 6.25 1
-9 -13 -21 192.82 6.78 4
9 -13 -21 180.33 7.36 1
9 -13 -19 193.51 7.42 1
-9 -13 -19 192.51 6.88 4
9 13 -19 195.55 7.54 3
-9 13 -19 181.53 7.35 3
-9 13 -19 185.31 6.59 1
9 -13 -17 246.78 8.69 1
-9 13 -17 249.01 8.14 1
-9 13 -17 247.82 8.64 3
9 13 -17 248.78 8.65 3
9 -13 -15 31.27 2.86 1
-9 13 -15 30.92 2.6 3
9 13 -15 31.26 2.55 3
-9 13 -15 29.76 2.5 1
-9 13 -13 9.07 1.31 2
-9 13 -13 13.37 1.84 1
9 -13 -13 10.27 2 1
9 13 -13 11.72 1.65 3
-9 13 -13 10.28 1.58 3
9 -13 -11 42.59 3.12 1
-9 13 -11 42.98 2.61 3
9 13 -11 46.41 2.65 3
-9 13 -11 44.14 3 1
-9 13 -11 48.95 2.31 2
9 -13 -9 19.57 2.34 1
-9 13 -9 16.66 1.34 2
-9 13 -9 21.23 2.13 1
9 -13 -7 50.76 3.29 1
-9 13 -7 45.28 2.02 2
-9 13 -7 42.76 2.95 1
-9 13 -5 287.99 7.63 2
-9 13 -5 292.71 9.44 1
9 -13 -5 295.25 9.52 1
-9 13 -3 161.81 4.54 2
-9 13 -1 69.8 3.79 1
9 -13 -1 71.34 3.88 1
-9 13 -1 70.81 2.32 2
-9 -13 1 63.26 3.63 4
-9 13 1 69.53 3.74 1
9 -13 1 65.87 3.81 1
-9 -13 3 164.36 6.25 4
-9 13 3 165.12 6.31 1
9 -13 3 155.57 6.28 1
-9 -13 5 301.64 9.56 4
-9 13 5 287.18 9.49 1
9 -13 5 294.28 9.66 1
-9 -13 7 48.55 3.25 4
9 -13 7 48.69 3.31 1
-9 13 7 47.17 3.12 1
-9 13 9 19.84 2.18 1
9 -13 9 13.56 2.11 1
-9 -13 9 20.47 2.35 4
-9 13 11 49.27 3.2 1
-9 -13 11 54.55 3.47 4
9 -13 11 43.68 3.32 1
-9 13 13 13.67 1.18 2
-9 13 13 12.4 1.89 1
-9 -13 13 8.26 1.99 4
9 -13 13 12.62 2.27 1
9 -13 15 30.48 2.94 1
-9 13 15 30.81 1.8 2
-9 -13 15 28.59 2.76 4
-9 13 15 31.44 2.68 1
-9 13 17 262.43 7.54 2
9 -13 17 260.25 9.25 1
-9 13 17 259.53 8.64 1
-9 13 19 192.68 7.16 1
-9 13 19 210.95 6.41 2
-9 13 21 217.13 7.43 1
-9 13 21 213.29 6.79 2
-9 13 23 175.44 6.08 2
-9 13 25 44.68 2.88 2
-9 13 27 19.21 2.27 2
-9 15 -23 81.4 3.87 1
-9 15 -21 91.64 5.06 3
9 15 -21 85.93 4.96 3
-9 15 -21 78.72 3.94 1
9 15 -19 118.75 5.73 3
-9 15 -19 129.47 5.91 3
-9 15 -19 129 5.23 1
-9 15 -17 40.79 2.93 1
9 15 -17 46.3 3.29 3
-9 15 -17 45.62 3.34 3
-9 15 -15 57.07 3.43 1
-9 15 -15 56.93 3.41 3
9 15 -15 56.14 3.42 3
-9 15 -13 61.86 2.76 2
-9 15 -13 59.95 3.53 1
-9 15 -13 60.32 3.3 3
9 15 -13 58.66 3.29 3
-9 -15 -11 48.52 3.34 4
-9 15 -11 51.49 2.4 2
-9 15 -11 49.03 3.22 1
-9 -15 -9 69.94 3.87 4
-9 15 -9 66.5 3.76 1
-9 15 -9 64.32 2.63 2
-9 -15 -7 98.38 4.67 4
-9 15 -7 90.51 4.55 1
-9 15 -7 94.28 3.22 2
9 -15 -7 104.76 4.88 1
-9 15 -5 17.82 2.12 1
-9 -15 -5 18.7 2.31 4
-9 15 -5 19.03 1.2 2
9 -15 -5 22.01 2.35 1
-9 15 -3 18.06 1.05 2
-9 -15 -3 21.94 2.37 4
-9 15 -1 19.23 2.13 1
-9 15 -1 17.88 0.96 2
9 -15 -1 16.42 2.23 1
9 -15 1 15.88 2.15 1
-9 15 1 20.72 0.96 2
-9 15 1 17.94 2.1 1
-9 -15 1 17.55 2.16 4
9 -15 3 20.46 2.36 1
-9 -15 3 18.55 2.23 4
-9 15 3 19.85 2.17 1
9 -15 5 15.22 2.15 1
-9 15 5 16.92 2.13 1
9 -15 7 100.13 4.96 1
-9 15 7 108.44 4.98 1
-9 15 9 69.31 3.9 1
-9 15 11 52.57 3.38 1
-9 15 11 51.64 2.01 2
-9 15 13 63.66 3.78 1
-9 15 13 64.77 2.45 2
-9 15 15 65.21 3.78 1
-9 15 15 59.54 2.5 2
-9 15 17 42.12 3.19 1
-9 15 17 49.47 2.32 2
-9 15 19 130.62 5.67 1
-9 15 19 142.52 4.76 2
-9 15 21 97.46 3.89 2
-9 15 21 94.51 4.61 1
-9 15 23 102.91 4.17 2
-9 17 -23 29.69 2.51 1
-9 17 -23 31.08 3.41 3
9 17 -23 21.45 3.15 3
-9 17 -21 38.4 3.53 3
9 17 -21 35.39 3.3 3
-9 17 -21 35.14 2.78 1
-9 17 -19 45.48 3.55 3
9 17 -19 40.45 3.39 3
-9 17 -19 36.9 2.87 1
-9 17 -17 30.34 2.83 3
9 17 -17 30.88 2.86 3
-9 17 -17 34.43 2.82 1
-9 17 -15 71.03 3.96 3
9 17 -15 77.8 4.05 3
-9 17 -15 88.45 4.36 1
-9 17 -13 123.25 5.15 3
9 17 -13 136.6 5.31 3
-9 17 -13 119.66 5.5 1
-9 17 -11 118.87 4.05 2
-9 17 -11 118.22 5.41 1
-9 17 -9 220.16 6.3 2
-9 17 -9 228.78 8.11 1
-9 17 -7 131.32 5.74 1
-9 17 -7 132.97 4.05 2
-9 17 -5 163.62 6.72 1
-9 17 -5 176.88 4.88 2
-9 17 -3 193.67 5.15 2
-9 17 -1 38.47 1.4 2
-9 17 -1 41.04 3.04 1
-9 17 1 39.34 1.3 2
-9 17 1 42.1 3.06 1
-9 17 3 193.87 7.47 1
-9 17 3 203.01 4.93 2
-9 17 5 170.57 4.23 2
-9 17 5 183.5 6.94 1
-9 17 7 131.16 3.42 2
-9 17 7 127.56 5.68 1
-9 17 9 229.23 5.84 2
-9 17 9 241.78 8.42 1
-9 17 11 132.01 5.77 1
-9 17 11 129.42 3.69 2
-9 17 13 137.03 6.05 1
-9 17 13 145.91 4.2 2
-9 17 15 74.05 4.28 1
-9 17 15 81.23 2.86 2
-9 17 17 33.85 1.86 2
-9 17 17 32.73 2.9 1
-9 17 19 43.64 3.34 1
-9 17 19 48.5 2.36 2
-9 17 21 39.17 3.17 1
-9 19 -25 75.71 5.41 3
9 19 -23 16.56 2.99 3
-9 19 -23 22.4 3.12 3
-9 19 -23 19.22 2.24 1
-9 19 -21 17.76 2.78 3
9 19 -21 20.75 2.9 3
-9 19 -21 17.05 2.23 1
-9 19 -19 63.2 4.21 3
9 19 -19 59.31 4.1 3
-9 19 -19 66.58 3.88 1
9 19 -17 0.2 1.8 3
-9 19 -17 3.58 1.88 3
-9 19 -17 4.55 1.72 1
-9 19 -15 98.56 4.73 3
-9 19 -15 94.61 4.81 1
9 19 -15 100.67 4.72 3
-9 19 -13 144.71 6.19 1
-9 19 -11 439.95 13.45 1
-9 19 -9 225.76 8.32 1
-9 19 -7 168.18 6.85 1
-9 19 -5 21.21 2.5 1
-9 19 -1 20.68 2.51 1
-9 19 1 20.72 2.46 1
-9 19 3 77.68 4.35 1
-9 19 5 19.3 2.37 1
-9 19 7 168.72 6.89 1
-9 19 9 164.15 4.05 2
-9 19 9 247.19 7.83 1
-9 19 11 439.23 13.64 1
-9 19 11 445.87 10.69 2
-9 19 13 150.8 6.45 1
-9 19 13 147.96 4.11 2
-9 19 15 103.28 5.23 1
-9 19 17 4.38 1.92 1
-9 19 19 81.7 4.61 1
-9 19 21 18.08 2.55 1
-9 21 -23 24.96 3.28 3
9 21 -23 22.73 3.2 3
-9 21 -21 25.54 3.16 3
9 21 -21 24.54 3.21 3
-9 21 -21 22.66 2.59 1
-9 21 -19 35.44 3.36 3
9 21 -19 36.85 3.34 3
-9 21 -19 31.03 2.97 1
-9 21 -17 64.43 4.02 3
9 21 -17 63.32 4.07 3
-9 21 -17 73.22 4.27 1
-9 21 -15 28.11 2.83 1
9 21 -15 26.91 2.68 3
-9 21 -15 30.11 2.8 3
-9 21 -13 37.97 3.26 1
-9 21 -11 44.79 3.5 1
-9 21 -9 127.32 5.95 1
-9 21 -7 72.96 4.38 1
-9 21 -5 247.92 9.08 1
-9 21 -1 22.14 2.67 1
-9 21 1 23.76 2.63 1
-9 21 3 80.22 4.56 1
-9 21 5 243.12 8.94 1
-9 21 7 81.1 4.66 1
-9 21 9 120.74 5.81 1
-9 21 11 48.67 3.7 1
-9 21 13 38.66 3.36 1
-9 21 15 36.76 3.41 1
-9 21 17 81.42 4.86 1
-9 21 19 44.61 3.58 1
-9 23 -21 89.5 5.36 3
9 23 -21 85.48 5.34 3
-9 23 -21 83.28 4.7 1
-9 23 -19 50.01 3.94 3
9 23 -19 53.55 3.96 3
-9 23 -19 50.11 3.83 1
-9 23 -17 50.95 3.75 3
9 23 -17 46.19 3.5 3
-9 23 -17 48.27 3.74 1
9 23 -15 33.17 3 3
-9 23 -15 24.01 2.91 1
-9 23 -13 9.18 2.18 1
-9 23 -11 35.94 3.31 1
-9 23 -9 16.51 2.54 1
-9 23 -7 62.69 4.17 1
-9 23 -5 50.36 3.76 1
-9 23 -1 0.48 1.69 1
-9 23 1 1.93 1.85 1
-9 23 3 47.54 3.68 1
-9 23 5 44.58 3.55 1
-9 23 7 69.9 4.45 1
-9 23 9 20.34 2.68 1
-9 23 11 38.05 3.38 1
-9 23 13 6.05 2.08 1
-9 23 15 34.19 3.44 1
-9 23 17 52.04 4.06 1
-9 23 19 64.1 4.41 1
-9 25 -21 61.32 4.16 1
-9 25 -19 75.19 4.8 1
-9 25 -19 83.12 5.02 3
9 25 -19 80.69 4.97 3
9 25 -17 41.71 3.57 3
-9 25 -17 45.96 3.68 3
-9 25 -17 47.94 3.84 1
-9 25 -15 38.58 3.57 1
-9 25 -13 56.35 4.16 1
-9 25 -11 26.33 3.03 1
-9 25 -9 71.77 4.66 1
-9 25 -7 3.05 1.85 1
-9 25 -5 56.97 4.24 1
-9 25 -1 5.65 2.21 1
-9 25 1 3.86 2 1
-9 25 3 33.48 3.3 1
-9 25 5 64.99 4.4 1
-9 25 7 6.97 2.34 1
-9 25 9 81.11 4.98 1
-9 25 11 26.79 3.18 1
-9 25 13 57.54 4.35 1
-9 25 15 42.11 3.53 4
-9 25 15 38.48 3.7 1
-9 25 17 50.57 4.12 1
-9 25 19 85.26 5.32 1
-9 27 -21 50.23 4.01 1
-9 27 -19 66.33 4.56 1
-9 27 -17 47.78 3.89 3
9 27 -17 47.43 3.89 3
-9 27 -17 50.14 4.16 1
-9 27 -15 76.95 4.94 1
-9 27 -13 38.24 3.74 1
-9 27 -11 33.5 3.52 1
-9 27 -9 12.61 2.55 1
-9 27 -7 16.48 2.87 1
-9 27 -5 27.11 3.29 1
-9 27 1 7.12 2.27 1
-9 27 3 1.64 2.16 1
-9 27 5 23.26 3.15 1
-9 27 7 23.31 3.08 1
-9 27 9 18.14 2.92 1
-9 27 11 39.91 3.88 1
-9 27 13 38.76 3.81 4
-9 27 13 41.18 3.96 1
-9 27 15 72.67 4.99 1
-9 27 17 57.1 4.56 1
-9 27 19 83.85 5.39 1
-9 29 -19 30.8 3.68 1
-9 29 -17 84.36 5.37 1
-9 29 -15 39.57 4 1
-9 29 -13 43.05 4.08 1
-9 29 -11 21.48 3.34 1
-9 29 -9 46.87 4.19 1
-9 29 -7 5.2 2.47 1
-9 29 -5 3.47 2.2 1
-9 29 1 4.66 2.29 1
-9 29 3 5.24 2.43 1
-9 29 5 2.92 2.25 1
-9 29 7 4.39 2.17 1
-9 29 9 39.93 3.91 1
-9 29 11 20.8 3.32 1
-9 29 11 21.62 3.35 4
-9 29 13 49.75 4.46 1
-9 29 13 42.26 4.09 4
-9 29 15 35.84 4.02 1
-9 29 17 102.25 6.16 1
-9 31 -13 8.5 2.8 1
-9 31 -11 1.19 2.57 1
-9 31 -9 0.3 2.5 1
-9 31 -7 40.96 4.09 1
-9 31 -5 31.3 3.75 1
-9 31 1 18.26 3.25 1
-9 31 3 44.8 4.35 1
-9 31 5 22.29 3.34 1
-9 31 7 33.84 4.02 1
-9 31 9 4.63 2.84 4
-9 31 9 7.13 2.85 1
-9 31 11 -1.8 2.73 4
-9 31 11 -1.86 2.78 1
-9 31 13 5.25 2.91 1
-9 33 5 5.83 3 4
-9 33 7 3.37 2.91 4
-9 33 9 51.17 4.86 4
-9 33 11 29.93 4.01 4
-10 0 -24 0.26 1.03 1
-10 0 -22 11.8 1.58 1
-10 0 -20 0.5 1.22 1
-10 0 -18 40.7 2.72 1
-10 0 -16 -2.17 1.5 1
-10 0 -14 6.62 1.65 1
-10 0 -12 0.18 0.83 2
-10 0 -12 0.17 1.27 1
-10 0 -10 132.75 4.4 2
-10 0 -10 124.37 5.39 1
-10 0 -8 -0.9 1.15 1
-10 0 -8 -0.16 0.73 2
-10 0 -6 466.79 13.74 1
-10 0 0 1.27 1.29 1
-10 0 2 81.5 4.16 1
-10 0 4 0.53 1.28 1
-10 0 6 470.48 13.71 1
-10 0 8 -0.53 1.16 1
-10 0 10 129.66 5.49 1
-10 0 10 137.57 4.31 3
10 0 12 -1 1.05 3
-10 0 12 -0.09 0.9 3
-10 0 12 -0.85 1.25 1
-10 0 14 6.81 1.24 3
10 0 14 8.13 1.32 3
-10 0 14 6.59 1.58 1
-10 0 16 -0.24 1.29 3
10 0 16 -1.21 1.4 3
-10 0 16 -2.82 1.65 1
10 0 18 37.24 2.65 3
-10 0 18 33.77 2.36 4
-10 0 18 42.31 2.93 1
-10 0 20 0.3 1.34 1
-10 0 22 14.9 1.9 1
-10 0 24 -0.18 1.5 2
-10 0 26 1.92 1.78 2
-10 0 28 -0.62 1.73 2
-10 2 -24 0.44 1 1
-10 -2 -24 2.11 1.12 1
-10 2 -22 8.49 1.41 1
-10 -2 -22 5.15 1.41 1
-10 -2 -20 0.54 1.3 1
-10 2 -20 1.48 1.17 1
-10 2 -18 13 1.8 1
-10 -2 -18 12.61 1.79 1
-10 -2 -16 30.18 2.64 1
-10 2 -16 37.88 2.64 1
-10 -2 -14 39.42 2.98 1
-10 2 -14 43.62 2.89 1
-10 -2 -12 42.9 3.14 1
-10 -2 -12 51.29 2.52 2
-10 2 -12 45.03 2.3 2
-10 2 -12 44.07 2.93 1
-10 -2 -10 63.51 2.71 2
-10 2 -10 65.67 3.59 1
-10 -2 -10 59.89 3.72 1
-10 2 -10 63.3 2.71 2
-10 -2 -8 18.64 2.22 1
-10 2 -8 15 1.32 2
-10 2 -8 13.82 1.86 1
-10 -2 -6 426.64 13.34 1
-10 2 -6 453.63 13 1
-10 2 0 143.85 5.73 1
-10 -2 0 148.68 6.18 1
-10 2 2 2123.79 51.49 1
-10 -2 2 2108.15 52.03 1
-10 2 4 73.2 2.15 3
-10 2 4 74.86 3.81 1
-10 -2 4 70.93 4.08 1
-10 2 6 435.59 10.82 3
10 2 6 436.82 10.78 3
-10 2 6 428.89 12.71 1
-10 -2 6 443.62 13.29 1
10 2 8 17.43 1.22 3
-10 2 8 15.21 1.17 3
-10 2 8 18.23 1.94 1
-10 -2 8 15.86 2.04 1
-10 -2 10 69.51 3.89 1
10 2 10 63.45 2.66 3
-10 2 10 62.77 2.65 3
-10 2 10 64.07 3.55 1
-10 -2 12 39.67 2.98 1
-10 2 12 51.28 3.12 1
10 2 12 47.32 2.39 3
-10 2 12 42.86 2.31 3
-10 -2 14 39.51 2.96 1
-10 2 14 44.05 2.96 1
-10 2 14 36.46 2.32 3
10 2 14 42.47 2.46 3
-10 -2 16 38.87 2.94 1
10 2 16 29.74 2.35 3
-10 2 16 32.3 2.35 3
-10 -2 16 37.73 2.53 4
-10 2 16 34.61 2.73 1
-10 -2 18 13.29 1.77 4
-10 2 18 11.1 1.86 1
-10 -2 18 9.8 1.87 1
10 2 18 8.98 1.78 3
-10 -2 20 0.32 1.4 1
-10 2 20 1.3 1.35 1
-10 -2 22 8.84 1.79 1
-10 2 22 6.59 1.65 1
-10 2 24 1.57 1.55 2
-10 -2 24 0.18 1.69 2
-10 -2 26 3.95 1.89 2
-10 2 26 2.42 1.77 2
-10 -2 28 1.05 1.8 2
-10 2 28 2.4 1.83 2
-10 -4 -24 7.85 1.34 1
-10 4 -24 10.79 1.38 1
-10 -4 -22 18.52 2 1
-10 4 -22 16.6 1.69 1
-10 4 -20 15.94 1.8 1
-10 -4 -20 12.44 1.95 1
-10 -4 -18 11.49 1.96 1
-10 4 -18 11.52 1.71 1
-10 4 -16 411.41 12.03 1
-10 -4 -16 433.21 12.77 1
-10 -4 -14 76.98 4.32 1
-10 4 -14 72.93 3.74 1
-10 -4 -12 526.72 15.44 1
-10 4 -12 515.14 13.48 2
-10 4 -12 518.2 14.57 1
-10 4 -10 11.23 1.73 1
-10 -4 -10 12.6 1.28 2
-10 4 -10 14.24 1.32 2
-10 -4 -10 8.52 1.9 1
-10 4 -8 30.46 2.54 1
-10 4 -8 38.65 1.93 2
-10 4 -6 54.31 3.23 1
-10 4 -4 935.34 22.13 3
-10 4 -2 146.08 3.86 3
10 4 -2 154.91 3.89 3
-10 4 0 4219.82 99.65 1
-10 4 2 158.91 6.06 1
-10 4 4 999.94 25.83 1
-10 4 6 54.35 3.23 1
10 4 8 40.61 2 3
-10 4 8 40.26 2.81 1
-10 -4 10 9.74 1.96 1
-10 4 10 11.2 1.71 1
10 4 10 12.45 1.28 3
-10 4 10 11.3 1.26 3
-10 4 12 547.37 15.2 1
-10 4 12 531.24 14.18 3
-10 -4 12 551.8 15.96 1
10 4 12 543.58 14.23 3
-10 -4 14 85.21 4.59 1
-10 4 14 87.66 4.2 1
-10 4 14 86.31 3.73 3
10 4 14 85.12 3.74 3
-10 4 16 436.2 12.66 1
-10 -4 16 438.18 13.19 1
10 4 16 437.03 12.34 3
-10 4 16 435.22 12.31 3
-10 -4 16 440.48 12.29 4
-10 -4 18 11 1.74 4
-10 4 18 10.43 1.79 1
-10 -4 18 11.14 1.99 1
-10 4 20 20.56 2.13 1
-10 -4 20 22.46 2.38 1
-10 -4 22 25.17 2.4 1
-10 4 22 22 2.29 2
-10 4 22 23.19 2.16 1
-10 4 24 11.59 2.01 2
-10 4 26 2.17 1.74 2
-10 -4 26 -1.22 1.87 2
-10 4 28 9.32 2.19 2
-10 6 -24 7.35 1.27 1
-10 -6 -24 6.4 1.46 1
-10 6 -22 4.26 1.27 1
-10 -6 -22 3.94 1.48 1
-10 -6 -20 21.23 2.38 1
-10 6 -20 25.01 2.08 1
-10 -6 -18 97.41 4.81 1
-10 6 -18 95.49 4.18 1
-10 6 -16 1.61 1.26 1
-10 -6 -16 2.36 1.74 1
-10 6 -14 48.98 3.07 1
-10 -6 -14 46.76 3.59 1
-10 6 -12 16.7 1.97 1
-10 6 -12 16.39 1.46 2
-10 6 -10 2.75 1 3
-10 6 -10 4.89 1.36 1
-10 6 -10 3.54 0.91 2
-10 6 -8 394.71 10.26 2
10 6 -8 373.22 10.3 3
-10 6 -8 383.44 11.52 1
-10 6 -8 379.8 10.29 3
10 -6 -8 418.8 12.39 1
-10 6 -6 112.36 4.83 1
10 6 -6 103.67 3.51 3
-10 6 -6 105.28 3.5 3
10 -6 -6 118.64 5.36 1
-10 6 -6 106.69 3.57 2
10 -6 -4 211.63 7.76 1
-10 6 -4 199.44 5.53 3
10 6 -4 208.01 5.56 3
-10 6 0 1.18 0.98 1
-10 6 2 566.72 15.98 1
10 -6 2 585.7 16.52 1
-10 6 4 215.54 7.41 1
10 -6 4 203.62 7.78 1
-10 6 6 111.06 4.86 1
10 -6 6 113.12 5.39 1
-10 6 8 392.82 11.78 1
10 -6 8 400.75 12.48 1
-10 6 10 3.32 1.26 1
10 -6 10 1.66 1.83 1
-10 6 12 19.05 2.02 1
-10 -6 14 52.41 3.15 4
-10 6 14 54.78 3.23 1
10 6 14 51.52 2.96 3
-10 6 14 51.09 2.91 3
-10 -6 14 51.58 3.75 1
-10 -6 16 3.59 1.55 4
-10 6 16 4.18 1.49 1
-10 6 16 1.89 1.38 3
10 6 16 3.17 1.49 3
-10 -6 16 3.34 1.92 1
-10 6 18 101.16 4.56 1
-10 -6 18 104.58 5.17 1
-10 -6 18 104.53 4.52 4
-10 -6 20 23.34 2.6 1
-10 6 20 26.15 2.19 2
-10 6 20 25.11 2.29 1
-10 -6 22 4.4 1.73 1
-10 6 22 4.94 1.49 2
-10 6 22 4.24 1.44 1
-10 6 24 6.46 1.69 2
-10 -6 26 44.48 3.53 2
-10 6 26 52.74 3.45 2
-10 6 28 2.41 1.84 2
-10 8 -24 1.92 1.17 1
-10 -8 -24 3.11 1.45 1
-10 -8 -22 4.03 1.71 1
-10 8 -22 2 1.2 1
-10 -8 -20 10.44 2.12 1
-10 8 -20 13.16 1.67 1
-10 -8 -18 28.87 3.03 1
-10 8 -18 28.01 2.31 1
-10 8 -16 103.25 4.52 1
-10 8 -14 71.11 3.63 3
-10 8 -14 72.3 3.75 1
10 -8 -12 378.83 11.6 1
-10 8 -12 345.43 9.6 2
-10 8 -12 334.6 10.63 1
-10 8 -12 353.89 10.18 3
10 8 -12 353.17 10.25 3
-10 8 -10 44.54 2.43 3
-10 8 -10 41.07 2.12 2
10 -8 -10 45.03 3.4 1
-10 8 -10 46.27 2.97 1
10 8 -8 376.59 10.27 3
-10 8 -8 375.5 10.2 3
10 -8 -8 407.59 12.13 1
-10 8 -8 370.9 10 2
-10 8 -8 387.04 11.49 1
-10 8 -6 80.33 4.06 1
10 -8 -6 87.03 4.46 1
-10 8 -6 80.1 2.95 2
-10 8 -6 82.76 2.99 3
10 8 -6 79.77 2.97 3
-10 8 -4 15.05 1.16 2
10 -8 -4 15.27 2.13 1
-10 8 0 60.33 3.43 1
-10 8 2 206.43 7.34 1
10 -8 2 212.38 7.67 1
-10 8 4 17.83 1.95 1
10 -8 4 16.12 2.27 1
-10 8 6 83.03 4.1 1
10 -8 6 80.19 4.4 1
-10 8 8 385.57 11.57 1
10 -8 8 377.9 11.99 1
-10 8 10 46.29 3.02 1
-10 -8 10 47.64 3.1 4
10 -8 10 45.52 3.49 1
-10 8 12 382.36 11.47 1
-10 -8 12 369.88 11.21 4
10 -8 12 380.46 12.18 1
-10 -8 14 75.08 3.89 4
10 -8 14 74.8 4.56 1
-10 8 14 86.17 4.13 1
-10 -8 16 126.13 5.16 4
-10 8 16 114.96 5.07 1
-10 -8 18 27.06 3.06 1
-10 -8 18 36.44 2.79 4
-10 8 18 33.25 2.62 1
-10 8 20 11.27 1.63 2
-10 8 20 12.13 1.86 1
-10 -8 20 11.14 2.33 1
-10 8 22 2.26 1.37 1
-10 8 22 2.56 1.39 2
-10 -8 22 2.32 1.79 1
-10 8 24 4.04 1.65 2
-10 -8 26 1.05 1.78 2
-10 8 26 -0.17 1.65 2
-10 8 28 26.07 2.7 2
-10 8 30 6.13 2.22 2
-10 -10 -24 1.98 1.65 1
-10 10 -24 0.77 1.24 1
-10 -10 -22 3.06 1.92 1
-10 10 -22 5.65 1.37 1
-10 -10 -20 4.49 2.17 1
-10 10 -20 6.2 1.53 1
-10 10 -18 38.72 2.73 1
10 -10 -16 -2.34 2.26 1
-10 10 -16 -0.7 1.61 3
10 10 -16 0.35 1.44 3
-10 10 -16 0.16 1.34 1
10 10 -14 506.53 14.14 3
-10 10 -14 488.14 14.19 1
-10 10 -14 506.39 14.09 3
10 -10 -14 506.99 15.07 1
-10 10 -12 2.38 1.18 3
10 10 -12 3.24 1.19 3
-10 10 -12 0.17 1.3 1
-10 10 -12 1.7 1.01 2
10 -10 -12 0.81 1.67 1
-10 10 -10 805.68 20.45 3
-10 10 -10 793.72 21.44 1
10 -10 -10 876.47 22.17 1
-10 10 -10 790.4 19.95 2
-10 10 -8 51.2 2.47 3
-10 10 -8 51.02 3.23 1
10 -10 -8 58.38 3.63 1
-10 10 -8 49.32 2.25 2
-10 10 -6 471.74 12.3 2
10 -10 -6 523.36 14.5 1
-10 10 -6 491.29 14.08 1
-10 10 -4 49.06 2.04 2
10 -10 -4 46.17 3.27 1
-10 10 0 21.42 2.21 1
10 -10 0 20.52 2.28 1
-10 10 2 585.81 16.17 1
10 -10 2 558.75 16.18 1
-10 10 4 51.3 3.21 1
10 -10 4 47.66 3.29 1
-10 10 6 498.04 14.45 1
10 -10 6 511.14 14.78 1
-10 -10 8 54.62 3.34 4
-10 10 8 52 3.27 1
10 -10 8 49.94 3.56 1
10 -10 10 826.78 22.5 1
-10 10 10 850.73 22.18 1
-10 -10 10 818.15 21.89 4
10 -10 12 1.66 1.82 1
-10 -10 12 2.17 1.63 4
-10 10 12 0.88 1.38 1
-10 10 14 531.98 15.13 1
10 -10 14 550.45 15.99 1
-10 -10 14 521.14 15.02 4
10 -10 16 -1.59 2.36 1
-10 10 16 -1.55 1.53 1
-10 -10 16 0.85 1.62 4
-10 10 18 47.57 2.63 2
-10 -10 18 48.22 3.34 4
-10 10 18 55.13 3.34 1
-10 10 20 9.24 1.79 1
-10 -10 20 10.31 2.42 1
-10 10 20 5.06 1.35 2
-10 10 22 2.04 1.4 2
-10 -10 22 4.69 2.18 1
-10 10 22 5.85 1.67 1
-10 10 24 2.06 1.49 2
-10 -10 26 11.63 2.37 2
-10 10 26 7.12 1.82 2
-10 10 28 4.13 1.82 2
-10 10 30 22.47 2.63 2
-10 12 -24 16.72 1.86 1
-10 12 -22 0.67 1.26 1
-10 -12 -22 -0.89 1.99 1
-10 12 -20 9.11 1.71 1
-10 12 -18 4.06 1.43 1
-10 12 -18 3.8 1.79 3
10 12 -18 0.61 1.86 3
10 -12 -18 5.62 2.14 1
-10 12 -16 1.32 1.33 1
10 -12 -16 2.98 1.91 1
-10 12 -16 2.67 1.44 3
10 12 -16 0.54 1.35 3
10 -12 -14 26.21 2.81 1
-10 12 -14 18.45 2.13 1
-10 12 -14 23.13 2.19 3
10 12 -14 22.7 2.24 3
-10 12 -12 64.18 2.84 2
10 -12 -12 68.62 4.11 1
10 12 -12 70.04 3.39 3
-10 12 -12 60.09 3.24 3
-10 12 -12 66.88 3.74 1
10 -12 -10 19.62 2.43 1
10 12 -10 16.76 1.6 3
-10 12 -10 16.73 2.05 1
-10 12 -10 14.93 1.55 3
-10 12 -10 13.65 1.36 2
-10 12 -8 322.35 8.74 2
10 -12 -8 350.83 10.78 1
-10 12 -8 318.08 10.34 1
-10 12 -6 34.62 2.75 1
-10 12 -6 35.03 1.74 2
10 -12 -6 31.09 2.81 1
10 -12 -4 705 19.42 1
-10 12 -4 705.89 17.23 2
-10 12 -2 85.46 2.82 2
10 -12 0 942.55 24.7 1
-10 12 0 924.54 24.63 1
10 -12 2 82.03 4.34 1
-10 12 2 80.56 4.18 1
-10 -12 4 678.55 18.89 4
10 -12 4 710.51 19.22 1
-10 12 4 691.94 19.06 1
-10 -12 6 26.99 2.6 4
10 -12 6 31.69 2.86 1
-10 12 6 31.13 2.64 1
-10 -12 8 341.06 10.59 4
-10 12 8 336.65 10.65 1
10 -12 8 327.07 10.75 1
10 -12 10 17.27 2.42 1
-10 12 10 17.37 2.12 1
-10 -12 10 16.68 2.25 4
-10 -12 12 68.72 3.97 4
-10 12 12 69.82 3.93 1
10 -12 12 72.32 4.37 1
10 -12 14 21.42 2.78 1
-10 12 14 24.38 2.46 1
10 -12 16 2.03 2.11 1
-10 12 16 2.54 1.01 2
-10 12 16 3.62 1.56 1
10 -12 18 3.54 2.29 1
-10 12 18 7.7 1.79 1
-10 12 18 6.48 1.26 2
-10 12 20 13.27 1.63 2
-10 12 20 12.31 1.91 1
-10 -12 22 -0.24 2.25 1
-10 12 22 -1.65 1.39 2
-10 12 24 18.77 2.1 2
-10 12 26 -1.37 1.58 2
-10 14 -22 5.08 1.6 1
10 14 -20 34.63 3.24 3
-10 14 -20 30.75 2.54 1
-10 14 -20 20.06 2.67 3
-10 14 -18 2 1.42 1
-10 14 -18 1.62 1.61 3
10 14 -18 2.86 1.66 3
-10 14 -16 48.98 3.24 1
-10 14 -16 47.96 3.27 3
10 14 -16 49.6 3.29 3
-10 14 -14 45.54 3.21 1
-10 14 -14 46.98 3.02 3
10 14 -14 46.51 3.02 3
-10 14 -12 19.69 2.24 1
-10 14 -12 17.75 1.84 3
10 14 -12 17 1.81 3
-10 14 -12 16.85 1.55 2
-10 14 -10 23.79 1.63 2
-10 14 -10 22.47 2.36 1
-10 14 -8 70.89 4.01 1
-10 14 -8 73.46 2.83 2
-10 14 -6 77.21 2.76 2
-10 14 -6 67.43 3.92 1
-10 14 -4 166.24 4.69 2
-10 14 -4 150.41 6.35 1
-10 14 -2 108.01 3.3 2
-10 14 0 140.75 3.99 2
-10 14 0 141.58 5.98 1
-10 14 2 99.27 4.8 1
-10 14 4 155.07 6.33 1
-10 14 6 73.45 4.07 1
-10 14 8 79.61 4.27 1
-10 14 10 23.06 2.42 1
-10 14 12 21.9 2.41 1
-10 14 14 53.31 3.45 1
-10 14 14 51.95 2.32 2
-10 14 16 49.9 3.34 1
-10 14 16 46.64 2.32 2
-10 14 18 2.78 1.69 1
-10 14 18 3 1.12 2
-10 14 20 31.49 2.75 1
-10 14 20 30.2 2.13 2
-10 14 22 2.25 1.36 2
-10 14 24 4.57 1.61 2
-10 16 -22 12.48 2.61 3
10 16 -22 10 2.6 3
-10 16 -22 13.42 1.95 1
-10 16 -20 11.58 1.93 1
-10 16 -20 8.87 2.27 3
10 16 -20 10.05 2.29 3
-10 16 -18 25.16 2.51 1
-10 16 -18 21.64 2.56 3
10 16 -18 21.09 2.57 3
-10 16 -16 45.1 3.27 3
10 16 -16 38.49 3.06 3
-10 16 -16 41 3.1 1
-10 16 -14 50.71 3.17 3
10 16 -14 47.55 3.1 3
-10 16 -14 51.14 3.44 1
10 16 -12 164.81 5.96 3
-10 16 -12 167.26 6.02 3
-10 16 -12 162.24 6.59 1
-10 16 -12 156.01 5.16 2
-10 16 -10 18.68 2.39 1
-10 16 -10 17.13 1.47 2
-10 16 -8 282.47 7.65 2
-10 16 -8 270.66 9.49 1
-10 16 -6 14.35 2.17 1
-10 16 -6 12.74 1.13 2
-10 16 -4 381.26 9.57 2
-10 16 -4 356.6 11.78 1
-10 16 -2 129.69 3.74 2
-10 16 0 463.11 14.29 1
-10 16 0 482.86 11.67 2
-10 16 2 136.21 5.95 1
-10 16 2 135.53 3.7 2
-10 16 4 388.67 12.21 1
-10 16 6 14.76 2.15 1
-10 16 8 271.34 9.41 1
-10 16 10 15.84 2.25 1
-10 16 12 175.69 6.97 1
-10 16 12 171.68 4.94 2
-10 16 14 57.86 3.72 1
-10 16 14 52.14 2.23 2
-10 16 16 45.22 3.37 1
-10 16 16 46.43 2.21 2
-10 16 18 23.65 1.73 2
-10 16 18 23.49 2.66 1
-10 16 20 13.54 1.54 2
-10 16 20 10.75 2.12 1
-10 18 -24 4.92 2.35 3
10 18 -22 6.06 2.29 3
-10 18 -22 3.54 2.08 3
-10 18 -22 2.87 1.7 1
-10 18 -20 3.96 1.73 1
10 18 -20 8.17 2.19 3
-10 18 -20 6.3 2.24 3
10 18 -18 29.36 2.97 3
-10 18 -18 22.51 2.53 1
-10 18 -18 21.36 2.73 3
-10 18 -16 33.5 2.85 3
10 18 -16 27.04 2.7 3
-10 18 -16 34.76 2.97 1
-10 18 -14 333.82 10.53 3
10 18 -14 345.82 10.58 3
-10 18 -14 341.14 11.03 1
-10 18 -12 17.82 2.44 1
-10 18 -12 21.99 1.74 2
-10 18 -10 895.43 23.8 1
-10 18 -10 872.75 21.5 2
-10 18 -8 61.09 2.5 2
-10 18 -8 65.36 4.03 1
-10 18 -6 453.26 11.26 2
-10 18 -6 419.45 13.55 1
-10 18 -4 0.65 1.51 1
-10 18 -4 0.38 0.67 2
-10 18 -2 104.61 3.05 2
-10 18 0 151.61 6.43 1
-10 18 0 150.46 3.97 2
-10 18 2 99.31 5.1 1
-10 18 2 108.48 2.86 2
-10 18 4 0.53 0.34 2
-10 18 4 0.65 1.45 1
-10 18 6 459.22 14.07 1
-10 18 8 63.52 1.92 2
-10 18 8 61.46 4.03 1
-10 18 10 900.76 21.18 2
-10 18 10 880.9 24.25 1
-10 18 12 24.51 1.27 2
-10 18 12 24.22 2.7 1
-10 18 14 333.78 8.7 2
-10 18 14 352.55 11.28 1
-10 18 16 29.88 2.97 1
-10 18 18 35.84 3.19 1
-10 18 20 9.07 2.18 1
-10 20 -24 5.86 2.51 3
-10 20 -22 10.19 2.14 1
-10 20 -22 11.33 2.62 3
10 20 -22 14.39 2.7 3
-10 20 -20 1.93 1.73 1
-10 20 -20 0.24 2.15 3
10 20 -20 0.24 1.97 3
-10 20 -18 2.22 1.8 1
-10 20 -18 0.22 1.79 3
10 20 -18 2.38 1.75 3
-10 20 -16 67.43 4.15 1
-10 20 -16 64.19 3.96 3
10 20 -16 68.32 4.06 3
-10 20 -14 1.61 1.56 3
10 20 -14 1.78 1.51 3
-10 20 -14 -0.86 1.87 1
-10 20 -12 275.5 9.73 1
-10 20 -10 64.13 4.18 1
-10 20 -8 90.15 4.93 1
-10 20 -6 155.35 6.72 1
-10 20 -4 13.02 2.25 1
-10 20 0 6.2 1.87 1
-10 20 2 25.46 2.71 1
-10 20 4 12.4 2.14 1
-10 20 6 153.24 6.73 1
-10 20 8 93.18 5.07 1
-10 20 10 66.12 4.27 1
-10 20 12 299.24 10.42 1
-10 20 14 1.14 1.8 1
-10 20 16 71.38 4.4 1
-10 20 18 0.9 1.96 1
-10 20 20 0.88 1.87 1
10 22 -22 2.11 2.26 3
-10 22 -22 1.85 2.31 3
-10 22 -22 5.85 2.03 1
10 22 -20 8.48 2.29 3
-10 22 -20 9.49 2.4 3
-10 22 -20 7.03 2.38 1
-10 22 -18 29.96 3.07 1
-10 22 -18 26.74 3.01 3
10 22 -18 25.52 2.97 3
-10 22 -16 14.49 2.49 1
-10 22 -16 19.89 2.48 3
10 22 -16 14.29 2.18 3
-10 22 -14 27.49 3.03 1
10 22 -14 27.85 2.71 3
-10 22 -12 10.72 2.27 1
-10 22 -10 44.77 3.66 1
-10 22 -8 55.4 3.97 1
-10 22 -6 76.31 4.61 1
-10 22 -4 78.39 4.75 1
-10 22 0 62.73 4.21 1
-10 22 2 46.69 3.62 1
-10 22 4 92.44 5.13 1
-10 22 6 94.19 5.27 1
-10 22 8 55.73 4.05 1
-10 22 10 42.98 3.58 1
-10 22 12 13.63 2.51 1
-10 22 14 31.87 3.33 1
-10 22 16 16.47 2.77 1
-10 22 18 30.59 3.24 1
-10 22 20 5.19 2.18 1
-10 24 -22 9.97 2.32 1
-10 24 -20 17.87 2.75 1
-10 24 -20 15.98 2.78 3
10 24 -20 16.18 2.77 3
-10 24 -18 20.78 2.94 1
-10 24 -18 17.15 2.58 3
10 24 -18 17.05 2.59 3
-10 24 -16 141.49 6.63 1
-10 24 -16 138.59 6.28 3
10 24 -16 148.65 6.37 3
-10 24 -14 6.33 2.27 1
-10 24 -12 163.47 7.23 1
-10 24 -10 2.01 1.97 1
-10 24 -8 118.01 6.05 1
-10 24 -6 1.53 1.88 1
-10 24 -4 334.93 11.63 1
-10 24 0 652.78 19.2 1
-10 24 2 21.48 2.78 1
-10 24 4 351.49 12 1
-10 24 6 1.29 1.97 1
-10 24 8 116.57 5.98 1
-10 24 10 1.81 2.13 1
-10 24 12 157.22 7.19 1
-10 24 14 9.84 2.57 1
-10 24 16 162.51 7.31 1
-10 24 18 16.62 2.89 1
-10 24 20 22.42 3.12 1
-10 26 -20 8.18 2.38 1
-10 26 -18 1.41 2.11 3
10 26 -18 2.33 2.01 3
-10 26 -18 0.24 2.04 1
-10 26 -16 -0.45 1.87 3
10 26 -16 1.76 1.78 3
-10 26 -16 1.01 2.02 1
-10 26 -14 37.78 3.71 1
-10 26 -12 3.95 2.17 1
-10 26 -10 114.64 6.13 1
-10 26 -8 41.86 3.89 1
-10 26 -6 153.87 7.21 1
-10 26 -4 10.37 2.53 1
-10 26 0 2.74 2.15 1
-10 26 2 315.32 11.34 1
-10 26 4 11.82 2.69 1
-10 26 6 172.04 7.75 1
-10 26 8 39.93 3.86 1
-10 26 10 110.74 6.06 1
-10 26 12 4.12 2.35 1
-10 26 14 32.66 3.65 1
-10 26 16 3.02 2.16 1
-10 26 18 0.27 2.41 1
-10 28 -20 10.68 2.67 1
-10 28 -18 3.1 2.32 1
-10 28 -16 31.74 3.32 3
10 28 -16 29.77 3.16 3
-10 28 -16 31.34 3.59 1
-10 28 -14 34.01 3.62 1
-10 28 -12 83.13 5.39 1
-10 28 -10 22.08 3.22 1
-10 28 -8 14.57 3 1
-10 28 -6 18.66 2.98 1
-10 28 -4 10.68 2.7 1
-10 28 0 3.2 2.23 1
-10 28 2 73.27 5.11 1
-10 28 4 20.67 3.09 1
-10 28 6 9.32 2.6 1
-10 28 8 9.89 2.53 1
-10 28 10 18.07 3.09 1
-10 28 12 83.42 5.48 1
-10 28 14 32.64 3.84 1
-10 28 16 40.39 4.2 1
-10 28 18 6.31 2.78 1
-10 30 -14 14.47 3.08 1
-10 30 -12 -2.07 2.46 1
-10 30 -10 3 2.35 1
-10 30 -8 29.16 3.78 1
-10 30 -6 71.55 5.13 1
-10 30 -4 29.05 3.73 1
-10 30 0 9.21 2.86 1
-10 30 2 562.33 17.85 1
-10 30 4 24.33 3.5 1
-10 30 6 66.9 5.08 1
-10 30 8 36.46 4 1
-10 30 10 5.58 2.55 1
-10 30 12 3.71 2.62 1
-10 30 12 3.2 2.56 4
-10 30 14 17.86 3.43 1
-10 32 10 11.18 3.39 4
-10 34 8 7.97 3.35 4
-10 34 10 9.1 3.21 4
-11 1 -23 42.95 2.68 1
-11 -1 -23 43.04 2.72 1
-11 -1 -21 96.12 4.27 1
-11 1 -21 90.09 4.11 1
-11 -1 -19 243.26 8.12 1
-11 1 -19 246.71 8.06 1
-11 -1 -17 274.81 8.99 1
-11 1 -17 270 8.85 1
-11 -1 -15 501.41 14.51 1
-11 1 -15 497.85 14.33 1
-11 -1 -13 281.11 9.46 1
-11 1 -13 285.89 9.4 1
-11 1 -11 62.2 2.8 2
-11 1 -11 56.21 3.58 1
-11 -1 -11 64.75 3.82 1
-11 1 -9 16.64 1.43 2
-11 -1 -9 16.68 1.48 2
-11 1 -9 18.59 2.21 1
-11 -1 -9 18.87 2.35 1
-11 1 -7 11.68 1.96 1
-11 -1 -7 12.65 2.03 1
-11 -1 -5 43.3 3.25 1
-11 1 -5 48.83 3.3 1
-11 -1 -1 6.69 1.67 1
-11 1 -1 8.61 1.78 1
-11 1 1 9.11 1.76 1
-11 -1 1 7.05 1.73 1
-11 -1 3 45.65 3.31 1
-11 1 3 38.89 2.92 1
-11 1 5 37.99 2.89 1
-11 -1 5 45.49 3.21 1
-11 1 7 12.78 1.94 1
-11 -1 7 15.83 2.1 1
-11 -1 9 18.73 2.25 1
-11 1 9 17.62 1.23 3
-11 1 9 18.64 2.16 1
-11 1 11 58.87 3.53 1
-11 -1 11 59.43 3.67 1
11 1 11 58.03 2.56 3
-11 1 11 59.02 2.52 3
-11 1 13 285.43 8.26 3
-11 1 13 294.3 9.61 1
-11 -1 13 300.13 9.77 1
11 1 13 293.6 8.36 3
-11 1 15 489.62 13.59 3
11 1 15 519.66 13.73 3
-11 -1 15 518.72 14.93 1
-11 1 15 539.88 14.93 1
-11 1 17 311.71 9.86 1
11 1 17 301.71 9.07 3
-11 1 17 284.12 8.91 3
-11 -1 17 325.59 10.07 1
-11 1 19 287.24 9.35 1
-11 -1 19 284.84 9.4 1
-11 -1 21 110.29 5.06 1
-11 1 21 116.5 5.01 1
-11 -1 25 172.44 6.66 2
-11 1 25 155.94 6.46 2
-11 -1 27 83.22 4.68 2
-11 1 27 88.07 4.72 2
-11 3 -23 3.12 1.36 1
-11 -3 -23 2.54 1.55 1
-11 3 -21 -0.53 1.57 1
-11 -3 -21 -0.6 1.71 1
-11 3 -19 -1.03 1.65 1
-11 -3 -19 3.22 1.6 1
-11 3 -17 0.16 1.52 1
-11 -3 -17 0.37 1.53 1
-11 3 -15 20.14 2.25 1
-11 -3 -15 20.7 2.51 1
-11 -3 -13 82.47 4.58 1
-11 3 -13 82.95 4.22 1
-11 3 -11 92.72 3.61 2
-11 3 -11 89.93 4.48 1
-11 -3 -11 105.37 5.16 1
-11 3 -9 27.71 1.78 2
-11 -3 -9 33.1 3.01 1
-11 3 -9 30.75 2.63 1
-11 3 -7 92.29 3.31 2
-11 3 -7 83.84 4.34 1
-11 -3 -7 79.74 4.7 1
-11 3 -5 88.52 4.41 1
-11 -3 -5 83.59 4.79 1
-11 -3 -1 18.3 2.38 1
-11 3 -1 15.84 1.94 1
-11 -3 1 16.62 2.25 1
-11 3 1 17.56 2.07 1
-11 3 3 38.27 2.87 1
-11 3 3 36.97 1.13 3
-11 -3 3 33.95 3.1 1
-11 3 5 86.73 2.6 3
11 3 5 83.04 2.52 3
-11 -3 5 87.95 4.73 1
-11 3 5 87.82 4.34 1
11 3 7 89.22 2.93 3
-11 3 7 87.59 2.92 3
-11 -3 7 93.65 4.88 1
-11 3 7 85.93 4.35 1
11 3 9 31.58 1.72 3
-11 3 9 30.52 1.7 3
-11 -3 9 30.13 2.89 1
-11 3 9 32.73 2.63 1
-11 3 11 99.21 4.69 1
-11 -3 11 97.58 4.98 1
11 3 11 94 3.56 3
-11 3 11 94.06 3.54 3
-11 3 13 83.08 4.28 1
-11 -3 13 82.09 4.62 1
11 3 13 84.07 3.48 3
-11 3 13 82.92 3.47 3
-11 3 15 30.56 2.64 1
11 3 15 25.56 2.14 3
-11 -3 15 21.45 2.54 1
-11 3 15 19.89 1.99 3
-11 -3 17 0.83 1.52 4
-11 3 17 -1.05 1.66 1
11 3 17 -1.34 1.61 3
-11 3 17 -2.25 1.69 3
-11 -3 17 -0.2 1.7 1
-11 3 19 0.5 1.82 1
-11 -3 19 2.66 1.64 1
-11 3 21 1.74 1.66 1
-11 -3 21 1.06 1.78 1
-11 3 23 8.52 1.94 2
-11 3 25 18.59 2.39 2
-11 -3 25 13.47 2.22 2
-11 3 27 10.63 2.24 2
-11 -3 27 10.69 2.24 2
-11 5 -23 76.46 3.51 1
-11 -5 -23 74.03 3.72 1
-11 -5 -21 65.19 3.74 1
-11 5 -21 63.64 3.32 1
-11 -5 -19 67.68 3.97 1
-11 5 -19 69.15 3.57 1
-11 -5 -17 52.59 3.7 1
-11 5 -17 59.93 3.39 1
-11 -5 -15 79.28 4.64 1
-11 5 -15 80.88 4.1 1
-11 5 -13 36.12 2.8 1
-11 -5 -13 38.71 3.42 1
-11 5 -11 86.19 3.41 2
-11 -5 -11 84.49 4.95 1
-11 5 -11 87.24 4.33 1
-11 5 -9 14.36 1.37 2
-11 5 -9 13.57 1.92 1
-11 5 -7 82.41 4.22 1
-11 5 -7 80.53 3.09 2
-11 5 -5 21.57 2.3 1
-11 5 -5 28.02 1.36 3
11 5 -3 51.99 1.76 3
-11 5 -3 49.77 1.72 3
11 5 -1 5.71 0.47 3
-11 5 -1 2.92 1.41 1
11 -5 1 5.5 1.77 1
-11 5 1 3.45 1.43 1
-11 5 3 53.52 3.35 1
-11 5 5 29.26 2.48 1
-11 5 7 76.64 4.03 1
-11 5 9 14.33 1.94 1
11 5 9 16.24 1.37 3
11 5 11 84.89 3.54 3
-11 5 11 96.4 3.66 3
-11 -5 11 94.66 5.07 1
-11 5 11 92.53 4.49 1
11 5 13 37.02 2.35 3
-11 5 13 36.52 2.81 1
-11 5 13 35.24 2.32 3
-11 -5 13 28.13 3.02 1
-11 5 15 81.33 3.82 3
11 5 15 86.58 3.92 3
-11 -5 15 90.14 4.2 4
-11 -5 15 87.59 4.92 1
-11 5 15 91.47 4.43 1
11 5 17 60.19 3.43 3
-11 5 17 63.95 3.48 3
-11 -5 17 64.82 3.56 4
-11 5 17 69.35 3.83 1
-11 -5 17 67.58 4.22 1
-11 5 19 80.86 4.18 1
-11 -5 19 83.03 4.61 1
-11 -5 21 79.76 4.43 1
-11 5 21 84.2 4.15 1
-11 5 23 97.01 4.5 2
-11 5 25 81.47 4.25 2
-11 5 27 29.97 2.94 2
-11 5 29 44.88 3.56 2
-11 7 -23 90.55 3.86 1
-11 -7 -23 79.73 4.18 1
-11 7 -21 75 3.67 1
-11 -7 -21 68.36 4.02 1
-11 -7 -19 148.11 6.56 1
-11 7 -19 163.06 5.99 1
-11 -7 -17 252.95 9.27 1
-11 7 -17 244.46 8.16 1
-11 -7 -15 248.35 9.39 1
-11 7 -15 245.25 8.31 1
-11 7 -13 183.67 6.82 1
-11 7 -11 155.75 6.02 1
-11 7 -11 138.57 4.75 2
-11 7 -9 94.93 3.43 2
-11 7 -9 87.01 3.45 3
11 7 -9 84.55 3.43 3
-11 7 -9 85.39 4.33 1
11 -7 -9 94.89 5.05 1
-11 7 -7 203.89 6.13 3
11 7 -7 216.92 6.25 3
-11 7 -7 215.69 7.68 1
-11 7 -7 217.12 6.23 2
11 -7 -7 218.63 8.31 1
-11 7 -5 320.73 8.45 3
11 7 -5 326.39 8.49 3
-11 7 -5 321.64 8.66 2
11 -7 -5 327.51 10.88 1
-11 7 -5 319.27 10.29 1
11 7 -3 187.86 5.12 3
11 -7 -1 46.23 3.54 1
-11 7 -1 51.07 3.25 1
11 -7 1 50.69 3.65 1
-11 7 1 50.5 3.23 1
11 -7 3 184.23 7.38 1
-11 7 3 179.6 6.81 1
11 -7 5 330.92 11.23 1
-11 7 5 336.66 10.61 1
11 -7 7 228.22 8.68 1
-11 7 7 225.98 8 1
11 -7 9 85.73 4.95 1
-11 7 9 95.33 4.54 1
-11 7 11 151.61 6.1 1
-11 7 13 188.39 7.07 1
-11 -7 13 192.97 6.92 4
-11 -7 15 246.59 8.38 4
11 7 15 265.09 8.21 3
-11 7 15 252.19 8.1 3
-11 -7 15 248.4 9.51 1
-11 7 15 259.1 8.7 1
11 7 17 269.34 8.66 3
-11 -7 17 268.41 8.72 4
-11 7 17 269.05 9 1
-11 -7 17 260.63 9.8 1
-11 -7 19 180.94 7.49 1
-11 7 19 183.13 6.81 1
-11 -7 21 87.61 4.84 1
-11 7 21 85.87 4.01 2
-11 7 21 89.98 4.34 1
-11 7 23 102.58 4.6 2
-11 7 25 61.6 3.67 2
-11 7 27 95.58 4.77 2
-11 7 29 97.15 4.96 2
-11 -9 -23 48.71 3.42 1
-11 9 -23 52.04 2.98 1
-11 9 -21 60.54 3.33 1
-11 -9 -21 58.3 3.98 1
-11 -9 -19 28.27 3.18 1
-11 9 -19 24.89 2.36 1
-11 -9 -17 93.93 5.35 1
-11 9 -17 96.89 4.53 1
-11 9 -15 117.65 5.14 1
-11 9 -13 171.88 6.14 3
11 9 -13 174.07 6.19 3
11 -9 -13 179.08 7.39 1
-11 9 -13 172.44 6.64 1
-11 9 -11 88.89 3.79 3
11 -9 -11 94.1 5.13 1
-11 9 -11 84.35 4.36 1
-11 9 -11 92.34 3.52 2
-11 9 -9 112.81 3.95 2
-11 9 -9 111.94 5.11 1
-11 9 -9 112.62 4.15 3
11 -9 -9 117.34 5.66 1
-11 9 -7 41.93 2.09 2
-11 9 -7 41.72 3.02 1
11 -9 -7 40.19 3.35 1
-11 9 -7 45.63 2.17 3
11 9 -7 42.58 2.12 3
-11 9 -5 42.06 3 1
11 -9 -5 45.08 3.42 1
-11 9 -5 46.09 2.07 2
11 -9 -1 28.14 2.76 1
-11 9 -1 34.63 2.69 1
11 -9 1 30.92 2.94 1
-11 9 1 36.8 2.79 1
11 -9 3 22.7 2.67 1
-11 9 3 26.06 2.38 1
11 -9 5 50.76 3.65 1
-11 9 5 50.5 3.26 1
11 -9 7 44.47 3.51 1
-11 9 7 43.45 3.1 1
11 -9 9 108.54 5.55 1
-11 9 9 110.14 5.05 1
-11 9 11 90.67 4.55 1
11 -9 11 86.05 5.06 1
-11 -9 11 91.66 4.43 4
-11 9 13 194.94 7.27 1
-11 -9 13 197.71 7.18 4
11 -9 13 194.17 8.07 1
-11 -9 15 130.4 5.58 4
-11 9 15 137.85 5.74 1
-11 -9 17 89.69 4.58 4
-11 9 17 102.62 4.8 1
-11 9 19 39.34 3.04 1
-11 9 19 32.49 2.35 2
-11 -9 19 34.25 3.62 1
-11 9 21 73.47 3.6 2
-11 -9 21 65.42 4.43 1
-11 9 21 66.82 3.8 1
-11 9 23 65.45 3.53 2
-11 9 25 83.14 4.16 2
-11 9 27 83.99 4.33 2
-11 9 29 28.25 2.87 2
-11 11 -23 10.04 1.78 1
-11 -11 -23 9.87 2.37 1
-11 11 -21 10.45 1.86 1
-11 -11 -21 11.47 2.54 1
-11 11 -19 1.13 1.43 1
-11 11 -17 13.61 2.05 1
-11 11 -15 2.64 1.37 3
11 11 -15 2.69 1.35 3
-11 11 -15 0.89 1.44 1
-11 11 -13 9.39 1.81 1
11 11 -13 6.97 1.49 3
-11 11 -13 7.28 1.46 3
-11 11 -11 24.12 2.45 1
-11 11 -11 20.37 1.69 2
-11 11 -11 26.21 2.06 3
11 11 -11 25.49 2.02 3
-11 11 -9 130.77 5.67 1
-11 11 -9 126.83 4.6 3
-11 11 -9 132.26 4.37 2
-11 11 -7 49.27 3.35 1
-11 11 -7 47.12 2.22 2
11 -11 -7 52.91 3.73 1
-11 11 -5 109.06 5.23 1
11 -11 -5 124.08 5.66 1
-11 11 -5 126.92 3.99 2
-11 11 -3 10.74 1.03 2
-11 11 -1 18.83 2.18 1
11 -11 -1 26.42 2.72 1
11 -11 1 23.12 2.55 1
-11 11 1 23.9 2.35 1
11 -11 3 11.06 2.09 1
-11 11 3 7.44 1.63 1
11 -11 5 123.02 5.79 1
-11 11 5 118.95 5.37 1
-11 11 7 40.66 3.08 1
11 -11 7 40.71 3.43 1
-11 -11 7 49.1 3.32 4
-11 11 9 130.03 5.67 1
-11 11 11 24.65 2.45 1
-11 11 13 7.39 1.81 1
-11 11 15 0.58 1.53 1
-11 11 17 13.81 2.15 1
-11 11 19 0.55 1.56 1
-11 11 19 0.24 1.13 2
-11 11 21 10.13 2.04 1
-11 11 21 12.15 1.72 2
-11 -11 21 5.73 2.33 1
-11 11 23 12.02 1.85 2
-11 11 25 15.72 2.07 2
-11 11 27 1.47 1.69 2
-11 13 -23 182.3 6.41 1
-11 -13 -23 168.62 7.48 1
-11 13 -21 163.41 6.2 1
-11 13 -19 220.68 8.24 3
-11 13 -19 213.17 7.57 1
-11 13 -17 223.25 7.9 3
11 13 -17 214.64 7.86 3
-11 13 -17 202.34 7.53 1
11 13 -15 61.39 3.57 3
-11 13 -15 58.32 3.53 3
-11 13 -15 59.61 3.67 1
-11 13 -13 44.69 2.9 3
11 13 -13 48.53 2.97 3
-11 13 -13 42.04 3.17 1
-11 13 -11 18.39 1.81 3
11 13 -11 16.8 1.77 3
-11 13 -11 12.89 1.44 2
-11 13 -11 15.76 2.19 1
-11 13 -9 14.29 1.37 2
-11 13 -9 15.77 2.22 1
11 13 -9 16.14 1.57 3
-11 13 -9 14.19 1.59 3
-11 13 -7 116.97 5.55 1
-11 13 -7 128.25 4.11 2
-11 13 -5 118.54 3.8 2
-11 13 -5 112.77 5.38 1
-11 13 -3 176.26 5.09 2
-11 13 -1 19.46 2.3 1
-11 13 -1 23.73 1.31 2
-11 13 1 23.76 2.42 1
-11 13 3 171.04 6.83 1
-11 13 5 122.64 5.57 1
-11 13 7 124.17 5.65 1
-11 13 9 15.44 2.17 1
-11 13 11 20.16 2.38 1
-11 13 13 47.84 3.47 1
-11 13 15 58.72 3.81 1
-11 13 17 232.97 6.96 2
-11 13 17 223.51 8.27 1
-11 13 19 261.13 7.75 2
-11 13 19 250.32 8.85 1
-11 13 21 188.18 7.15 1
-11 13 21 185.93 6.27 2
-11 13 23 215.14 7.09 2
-11 15 -23 167.96 6.27 1
-11 15 -21 137.07 5.68 1
-11 15 -19 144.85 5.97 1
-11 15 -19 136.01 6.28 3
11 15 -19 154.03 6.54 3
-11 15 -17 163.78 6.59 1
-11 15 -17 163.84 6.71 3
11 15 -17 171.65 6.78 3
-11 15 -15 74.9 4.28 1
-11 15 -15 83.25 4.22 3
11 15 -15 85.47 4.26 3
-11 15 -13 74.59 4.2 1
-11 15 -13 74.29 3.74 3
11 15 -13 72.4 3.71 3
-11 15 -11 41.47 3.23 1
-11 15 -11 37.2 2.16 2
11 15 -11 40.1 2.59 3
-11 15 -11 44.84 2.75 3
-11 15 -9 26.87 2.72 1
-11 15 -9 25.32 1.72 2
-11 15 -7 87.62 4.7 1
-11 15 -7 87.38 3.18 2
-11 15 -5 84.49 4.6 1
-11 15 -5 86.41 3 2
-11 15 -3 117.56 3.64 2
-11 15 -1 5.77 1.65 1
-11 15 -1 4.91 0.78 2
-11 15 1 3.21 1.57 1
-11 15 1 4.58 0.72 2
-11 15 3 116.48 5.51 1
-11 15 5 78.95 4.39 1
-11 15 7 93.28 4.87 1
-11 15 9 26.97 2.74 1
-11 15 11 45.4 3.49 1
-11 15 13 84.53 4.64 1
-11 15 15 78.15 4.52 1
-11 15 15 87.96 3.25 2
-11 15 17 176.72 7.18 1
-11 15 17 183.95 5.68 2
-11 15 19 154.66 5.16 2
-11 15 19 149.42 6.43 1
-11 15 21 158.23 6.58 1
-11 17 -23 10.28 2.03 1
-11 17 -21 5.55 2.26 3
11 17 -21 2.93 2.04 3
-11 17 -21 4.48 1.71 1
-11 17 -19 -0.57 1.6 1
-11 17 -19 -0.67 2.07 3
11 17 -19 2.22 1.9 3
-11 17 -17 13.51 2.27 1
-11 17 -17 8.04 2.08 3
11 17 -17 10.53 2.17 3
-11 17 -15 9.87 2.09 1
-11 17 -15 11.76 2.11 3
11 17 -15 11.18 2.03 3
-11 17 -13 21.49 2.64 1
-11 17 -13 20.61 2.21 3
11 17 -13 23.12 2.28 3
11 17 -11 7.01 1.45 3
-11 17 -11 7.31 1.99 1
-11 17 -11 5.11 1.17 2
-11 17 -9 69.32 2.88 2
-11 17 -9 73.26 4.36 1
-11 17 -7 7.85 1.12 2
-11 17 -7 11.29 2.16 1
-11 17 -5 162.05 7.02 1
-11 17 -5 179.53 5.07 2
-11 17 -3 93.82 3.03 2
-11 17 -1 14.62 0.98 2
-11 17 -1 11.52 2.09 1
-11 17 1 14.82 0.95 2
-11 17 1 18.09 2.42 1
-11 17 3 97.62 2.85 2
-11 17 3 93.92 5.05 1
-11 17 5 167.43 7.04 1
-11 17 7 9.22 2.1 1
-11 17 9 75.94 4.49 1
-11 17 11 8.64 0.92 2
-11 17 11 9.37 2.11 1
-11 17 13 24.37 1.46 2
-11 17 13 20.86 2.61 1
-11 17 15 14.52 2.38 1
-11 17 15 13.21 1.23 2
-11 17 17 13.5 2.38 1
-11 17 19 -1.07 2.04 1
-11 17 21 8.49 2.14 1
-11 19 -23 10.97 2.76 3
11 19 -23 12.28 2.74 3
-11 19 -21 68.54 4.62 3
11 19 -21 65.1 4.48 3
-11 19 -21 72.47 4.17 1
-11 19 -19 61.15 4.29 3
11 19 -19 72.69 4.51 3
-11 19 -19 67.67 4.12 1
-11 19 -17 65.83 4.16 1
-11 19 -17 65.98 4.16 3
11 19 -17 70.43 4.27 3
-11 19 -15 46.68 3.57 1
-11 19 -15 41.97 3.2 3
11 19 -15 40.13 3.11 3
-11 19 -13 48.38 3.23 3
11 19 -13 53.03 3.27 3
-11 19 -13 52.74 3.79 1
-11 19 -11 120.71 4.16 2
-11 19 -11 116.15 5.77 1
-11 19 -9 126.9 5.92 1
-11 19 -9 118.01 4.01 2
-11 19 -7 35.5 3.29 1
-11 19 -7 44.79 2.01 2
-11 19 -5 14.55 1.15 2
-11 19 -5 14.48 2.42 1
-11 19 -3 6.38 0.79 2
-11 19 -1 10.35 2.19 1
-11 19 -1 9.86 0.8 2
-11 19 1 6.12 1.94 1
-11 19 1 11.87 0.74 2
-11 19 3 8.24 2.05 1
-11 19 3 6.68 0.53 2
-11 19 5 21.66 2.67 1
-11 19 5 16.55 0.73 2
-11 19 7 46 1.43 2
-11 19 7 40.45 3.47 1
-11 19 9 125.58 3.37 2
-11 19 9 123.02 5.94 1
-11 19 11 120.66 5.88 1
-11 19 13 50.43 3.89 1
-11 19 15 44.73 3.6 1
-11 19 17 77.45 4.68 1
-11 19 19 71.15 4.49 1
-11 21 -23 58.82 4.7 3
11 21 -23 55.91 4.57 3
11 21 -21 39.6 3.85 3
-11 21 -21 33.95 3.21 1
-11 21 -21 28.79 3.54 3
-11 21 -19 88.42 4.89 1
-11 21 -19 80.91 4.84 3
11 21 -19 76.04 4.8 3
-11 21 -17 96.85 5.28 1
-11 21 -17 104.34 5.3 3
11 21 -17 102.06 5.22 3
-11 21 -15 55.22 3.66 3
11 21 -15 54.14 3.65 3
-11 21 -15 54.51 4.06 1
-11 21 -13 135.43 6.3 1
11 21 -13 133.4 5.66 3
-11 21 -11 51.99 3.92 1
-11 21 -9 85.42 4.95 1
-11 21 -7 160.24 7.09 1
-11 21 -5 171.23 7.42 1
-11 21 -1 38.78 3.57 1
-11 21 1 36.11 3.31 1
-11 21 3 111.62 5.69 1
-11 21 5 172.59 7.42 1
-11 21 7 166.17 7.27 1
-11 21 9 87.98 5.04 1
-11 21 11 51.63 3.95 1
-11 21 13 145.15 6.77 1
-11 21 15 58.26 4.31 1
-11 21 17 107.95 5.74 1
-11 21 19 87.78 5.18 1
-11 23 -21 30.24 3.67 3
11 23 -21 31.67 3.71 3
-11 23 -21 38.69 3.52 1
-11 23 -19 60.93 4.46 3
11 23 -19 62.67 4.49 3
-11 23 -19 63.3 4.37 1
-11 23 -17 16.93 2.67 3
11 23 -17 16.09 2.6 3
-11 23 -17 20.03 2.81 1
-11 23 -15 31.88 3.11 3
11 23 -15 32.42 3.09 3
-11 23 -15 37.94 3.52 1
-11 23 -13 35.01 3.53 1
-11 23 -11 11.61 2.37 1
-11 23 -9 11.27 2.44 1
-11 23 -7 50.61 4.02 1
-11 23 -5 22.89 2.98 1
-11 23 1 4.72 2.04 1
-11 23 3 58.77 4.25 1
-11 23 5 28.88 3.13 1
-11 23 7 51.95 4.01 1
-11 23 9 7.87 2.33 1
-11 23 11 16.48 2.89 1
-11 23 13 28.66 3.34 1
-11 23 15 41.65 3.88 1
-11 23 17 15.75 2.86 1
-11 23 19 69.21 4.94 1
-11 25 -21 0.23 2.47 1
-11 25 -19 3.9 2.44 3
11 25 -19 3.88 2.4 3
-11 25 -19 4.1 2.41 1
-11 25 -17 1.75 2.28 1
11 25 -17 -1.78 2.5 3
-11 25 -15 -1.03 2.42 1
-11 25 -15 0.21 2.02 3
11 25 -15 -1.04 2.1 3
-11 25 -13 41.3 3.82 1
-11 25 -11 85.27 5.26 1
-11 25 -9 31.09 3.49 1
-11 25 -7 4.08 2.21 1
-11 25 -5 44.66 3.96 1
-11 25 1 21.55 3.02 1
-11 25 3 52 4.2 1
-11 25 5 45.07 3.99 1
-11 25 7 9.11 2.63 1
-11 25 9 29.28 3.4 1
-11 25 11 90.75 5.53 1
-11 25 13 42.03 3.99 1
-11 25 15 -0.55 2.38 1
-11 25 17 -0.27 2.56 1
-11 25 19 7.86 2.81 1
-11 27 -19 90.22 5.47 1
11 27 -17 102.22 5.56 3
-11 27 -17 90.47 5.29 3
-11 27 -17 108.63 5.94 1
-11 27 -15 119.7 6.47 1
11 27 -15 119.5 5.89 3
-11 27 -13 37.71 3.99 1
-11 27 -11 20.58 3.15 1
-11 27 -9 12.87 2.81 1
-11 27 -7 1.44 2.09 1
-11 27 -5 3.48 2.47 1
-11 27 1 4.08 2.3 1
-11 27 3 1.75 2.19 1
-11 27 5 3.8 2.26 1
-11 27 7 5.26 2.38 1
-11 27 9 11.41 2.84 1
-11 27 11 23.36 3.37 1
-11 27 13 35.21 3.9 1
-11 27 15 138.27 7.06 1
-11 27 17 103.98 6.23 1
-11 27 19 107.63 6.37 1
-11 29 -15 71.34 5.08 1
-11 29 -13 103.44 6.15 1
-11 29 -11 81.48 5.5 1
-11 29 -9 33.36 3.8 1
-11 29 -7 12.12 2.9 1
-11 29 -5 4.88 2.54 1
-11 29 1 3.08 2.56 1
-11 29 3 36.67 4.08 1
-11 29 5 2.46 2.39 1
-11 29 7 15.06 3.09 1
-11 29 9 38.47 4.12 1
-11 29 11 85.9 5.75 1
-11 29 13 105.02 6.36 1
-11 29 15 79.6 5.67 1
-11 31 1 7.12 2.71 1
-11 33 9 13.17 3.53 4
-12 0 -24 20.92 2.06 1
-12 0 -22 -2.17 1.7 1
-12 0 -20 5.08 1.69 1
-12 0 -18 -0.9 1.63 1
-12 0 -16 12.72 2.16 1
-12 0 -14 -0.41 1.7 1
-12 0 -12 27.65 2.77 1
-12 0 -10 -1.48 1.57 1
-12 0 -8 119.93 5.63 1
-12 0 -6 -1.08 1.59 1
-12 0 -4 455.46 13.92 1
-12 0 0 733.64 20.46 1
-12 0 2 -0.21 1.42 1
-12 0 4 498.08 14.93 1
-12 0 6 -0.21 1.42 1
-12 0 8 110.66 5.31 1
-12 0 10 -0.62 1.59 1
-12 0 12 32.45 2.89 1
-12 0 14 -1.85 1.74 1
-12 0 16 18.29 2.54 1
-12 0 18 -3.35 2 1
-12 0 20 7.77 2.04 1
-12 0 22 -3.32 2.07 1
-12 0 26 0.99 1.77 2
-12 -2 -24 0.26 1.46 1
-12 2 -24 2.83 1.31 1
-12 -2 -22 25.57 2.45 1
-12 2 -22 22.32 2.29 1
-12 -2 -20 6.73 1.89 1
-12 2 -20 8.05 1.82 1
-12 2 -18 14.53 2.13 1
-12 -2 -18 14.28 2.26 1
-12 -2 -16 88.35 4.74 1
-12 2 -16 90.67 4.57 1
-12 -2 -14 37.46 3.25 1
-12 2 -14 45.87 3.31 1
-12 -2 -12 238.99 8.86 1
-12 2 -12 245.75 8.65 1
-12 -2 -10 30.34 3 1
-12 2 -10 37.92 3.11 1
-12 -2 -8 157.65 6.8 1
-12 2 -8 162.88 6.62 1
-12 2 -8 152.1 5 2
-12 2 -6 338.52 11.06 1
-12 -2 -6 346.5 11.53 1
-12 2 -4 402.64 12.43 1
-12 -2 -4 391.22 12.75 1
-12 2 0 1092.32 28.15 1
-12 -2 0 1053.16 28.64 1
-12 2 2 40.61 3.08 1
-12 -2 2 37.45 3.27 1
-12 2 4 431.22 13.17 1
-12 -2 4 439.34 13.7 1
-12 -2 6 331.29 11.26 1
-12 2 6 350.07 11.02 1
-12 2 8 155.27 4.53 3
-12 -2 8 149.16 6.61 1
-12 2 8 171.66 6.66 1
-12 2 10 35.63 1.82 3
12 2 10 35.04 1.82 3
-12 -2 10 35.96 3.14 1
-12 2 10 30.48 2.81 1
-12 -2 12 250.87 8.89 1
-12 2 12 253.4 8.64 1
12 2 12 234.82 6.94 3
-12 2 12 231.6 6.88 3
12 2 14 43.26 2.51 3
-12 -2 14 50.39 3.63 1
-12 2 14 48.75 3.41 1
-12 2 14 46.86 2.52 3
-12 2 16 95.87 4.84 1
-12 -2 16 96.25 4.94 1
12 2 16 93.47 3.95 3
-12 2 16 86.35 3.8 3
-12 -2 18 16.6 2.43 1
-12 2 18 20.57 2.58 1
12 2 18 17.42 2.04 3
-12 2 20 6.02 1.81 1
-12 -2 20 8.5 2.09 1
-12 2 22 33.17 2.9 1
-12 -2 22 26.77 2.87 1
-12 2 24 6.45 1.79 2
-12 -2 26 20.36 2.57 2
-12 2 26 19.46 2.52 2
-12 -4 -24 14.31 1.96 1
-12 4 -24 16.2 1.88 1
-12 4 -22 1.42 1.35 1
-12 -4 -22 1.14 1.58 1
-12 -4 -20 20.47 2.44 1
-12 4 -20 13.51 1.96 1
-12 -4 -18 180.78 7.15 1
-12 4 -18 184.72 6.79 1
-12 4 -16 60.03 3.67 1
-12 -4 -16 62.31 4.11 1
-12 4 -14 510.11 14.85 1
-12 -4 -14 514.33 15.55 1
-12 -4 -12 16.45 2.66 1
-12 4 -12 18.29 2.27 1
-12 -4 -10 353.1 11.69 1
-12 4 -10 316.65 10.68 1
-12 4 -8 186.94 7.22 1
-12 -4 -8 184.26 7.82 1
-12 4 -8 184.38 5.71 2
-12 4 -6 252.22 8.73 1
-12 -4 -6 235.04 9.26 1
-12 4 -4 41.96 3.14 1
-12 -4 -4 44.62 3.67 1
-12 4 0 59.41 3.68 1
-12 -4 0 55.59 3.98 1
-12 4 2 911.77 24.39 1
-12 -4 2 921.18 25.18 1
-12 4 4 43.58 1.45 3
12 4 4 40.05 1.33 3
-12 -4 4 35.32 3.33 1
-12 4 4 47.23 3.25 1
-12 4 6 224.28 8.24 1
-12 -4 6 238.41 9.04 1
12 4 6 234.22 6.12 3
-12 4 6 233.48 6.17 3
-12 4 8 189.22 7.11 1
-12 4 8 178.44 5.22 3
12 4 8 180.4 5.23 3
-12 -4 8 178.01 7.57 1
12 4 10 338.19 9.02 3
-12 4 10 330.23 8.97 3
-12 -4 10 320.79 11.28 1
-12 4 10 330.69 10.72 1
-12 4 12 19.37 2.33 1
12 4 12 16.4 1.64 3
-12 4 12 19.19 1.66 3
-12 -4 12 18.63 2.66 1
12 4 14 511.93 13.87 3
-12 4 14 505.65 13.81 3
-12 -4 14 561.84 16.02 1
-12 4 14 535.84 15.3 1
-12 4 16 68.19 3.99 1
-12 -4 16 63.56 3.65 4
-12 4 16 66.89 3.3 3
12 4 16 55.94 3.19 3
-12 -4 16 66.25 4.3 1
-12 4 18 203.37 7.57 1
-12 -4 18 204.61 7.94 1
-12 -4 18 204.21 7.14 4
-12 4 20 13.68 2.19 1
-12 -4 20 16.98 2.49 1
-12 -4 22 2.35 1.9 1
-12 4 22 1.37 1.69 1
-12 4 24 22.46 2.56 2
-12 4 26 49.24 3.48 2
-12 4 28 2.18 1.97 2
-12 6 -22 3.6 1.47 1
-12 -6 -22 2.67 1.66 1
-12 6 -20 33.84 2.66 1
-12 -6 -20 32.24 3.03 1
-12 -6 -18 48.21 3.76 1
-12 6 -18 47.84 3.21 1
-12 -6 -16 152.57 6.8 1
-12 6 -16 138.75 5.86 1
-12 6 -14 149.42 6.22 1
-12 -6 -14 168.29 7.36 1
-12 6 -12 133.69 5.81 1
-12 -6 -12 144.69 6.85 1
-12 6 -10 75.36 3.16 2
-12 6 -10 77.98 4.23 1
-12 -6 -10 71.61 4.71 1
-12 6 -8 63.4 3.82 1
-12 6 -8 65.1 2.78 2
-12 6 -6 47.55 3.28 1
-12 6 -6 44.48 2.2 2
12 6 -4 57.39 2.02 3
-12 6 -4 49.52 3.43 1
-12 6 -4 52.68 1.93 3
12 6 -2 180.99 4.66 3
-12 6 -2 176.61 4.62 3
12 -6 0 71.53 4.56 1
-12 6 0 73.61 4.13 1
12 -6 2 182.47 7.53 1
-12 6 2 172.26 6.85 1
-12 6 4 57.21 3.58 1
-12 6 6 52.58 3.46 1
-12 6 8 69.14 3.97 1
12 6 10 77.88 3.18 3
-12 6 10 74.51 3.12 3
-12 6 10 79.19 4.28 1
-12 -6 12 136.56 6.73 1
-12 6 12 139.17 6.01 1
12 6 12 152.28 5.08 3
-12 6 12 140.5 4.96 3
-12 -6 14 165.53 6.41 4
-12 6 14 174.87 6.73 1
-12 6 14 159.1 5.67 3
12 6 14 160.75 5.7 3
-12 -6 14 162.82 7.41 1
-12 -6 16 129.96 5.54 4
-12 6 16 139.6 5.9 1
12 6 16 122.85 5.11 3
-12 6 16 139.69 5.28 3
-12 -6 16 146.38 6.7 1
-12 -6 18 42.22 3.13 4
-12 -6 18 61.64 4.21 1
-12 6 18 51.58 3.45 1
-12 -6 20 32.73 3.28 1
-12 6 20 31.89 2.83 1
-12 6 22 1.71 1.51 2
-12 6 24 7.59 1.93 2
-12 6 26 20.52 2.55 2
-12 6 28 40.8 3.37 2
-12 -8 -22 0.58 1.73 1
-12 8 -22 1.63 1.42 1
-12 -8 -20 19.1 2.71 1
-12 8 -20 17.14 2.14 1
-12 8 -18 6.43 1.68 1
-12 -8 -18 4.04 2.2 1
-12 8 -16 8.79 1.89 1
-12 -8 -16 7.86 2.45 1
-12 -8 -14 7.67 2.52 1
-12 8 -14 6.85 1.82 1
-12 8 -12 42.21 3.2 1
-12 8 -10 208.02 7.69 1
-12 8 -10 204.89 6.45 3
-12 8 -10 206.81 6.31 2
-12 8 -8 279.44 9.43 1
-12 8 -8 286.02 7.86 2
-12 8 -8 259.26 7.72 3
12 8 -8 277.69 7.86 3
-12 8 -6 255.02 7.3 2
-12 8 -6 269.88 9.1 1
-12 8 -6 256.64 7.14 3
12 8 -6 261.46 7.2 3
-12 8 -4 158.68 6.78 1
12 8 -4 182.13 5.11 3
12 -8 -4 192.56 7.75 1
-12 8 -4 181.91 5.08 3
12 -8 0 14.31 2.48 1
-12 8 0 13.9 1.91 1
-12 8 2 45.8 3.19 1
12 -8 2 43.96 3.68 1
-12 8 4 195.2 7.27 1
12 -8 4 177.59 7.76 1
-12 8 6 263.89 9.19 1
12 -8 6 276.93 10.05 1
-12 8 8 283.53 9.58 1
-12 8 10 224.64 8.14 1
-12 8 12 42.95 3.21 1
-12 -8 12 43.14 3.19 4
-12 -8 14 10.22 2.02 4
12 8 14 6.7 1.52 3
-12 8 14 10.19 2.01 1
-12 -8 16 7.53 2.5 1
-12 -8 16 8.21 2.02 4
-12 8 16 8.16 1.76 3
-12 8 16 4.74 1.67 1
12 8 16 6.4 1.74 3
-12 -8 18 5.63 2.28 1
-12 8 18 5.43 1.89 1
-12 -8 20 23.26 3.11 1
-12 8 20 19.9 2.48 1
-12 8 22 1.06 1.53 2
-12 8 24 -0.81 1.55 2
-12 8 26 8.17 2.14 2
-12 8 28 12.1 2.24 2
-12 10 -22 9.17 1.8 1
-12 -10 -22 11.42 2.5 1
-12 -10 -20 8.34 2.47 1
-12 10 -20 8.22 1.86 1
-12 -10 -18 2.2 2.25 1
-12 10 -18 8.01 1.81 1
-12 10 -16 20.12 2.43 1
-12 10 -14 76.88 3.84 3
-12 10 -14 80.19 4.35 1
-12 10 -12 297.12 8.98 3
12 10 -12 300.7 9.05 3
-12 10 -12 289.33 9.88 1
-12 10 -10 20.07 1.8 3
-12 10 -10 17.78 1.59 2
-12 10 -10 21.59 2.5 1
-12 10 -8 597.04 17.46 1
-12 10 -8 614.92 15.61 2
12 10 -8 629.02 15.86 3
-12 10 -8 611.24 15.76 3
-12 10 -6 72.2 2.85 2
-12 10 -6 73.32 4.22 1
12 10 -6 66.63 2.77 3
-12 10 -6 69.19 2.79 3
-12 10 -4 562.77 16.98 1
-12 10 -4 610.15 15 2
-12 10 0 617.87 17.58 1
-12 10 2 117.86 5.44 1
-12 10 4 593.39 17.03 1
-12 10 6 66.37 4.01 1
-12 10 8 618.2 17.6 1
-12 10 10 20.01 2.41 1
-12 10 12 313.26 10.45 1
-12 10 14 88.5 4.68 1
-12 10 16 26.62 2.75 1
-12 10 18 8.55 2.08 1
-12 -10 18 5.69 2.45 1
-12 10 20 9.26 2.09 1
-12 10 20 10.12 1.65 2
-12 -10 20 6.88 2.6 1
-12 10 22 11.86 1.89 2
-12 10 24 11.73 1.95 2
-12 10 26 11.37 2.08 2
-12 -12 -22 12.74 2.79 1
-12 12 -22 17.18 2.21 1
-12 -12 -20 7.12 2.57 1
-12 12 -20 8.12 1.9 1
-12 12 -18 8.5 1.98 1
-12 12 -16 41.44 3.23 1
-12 12 -16 39.41 3.02 3
12 12 -16 40.46 2.99 3
12 12 -14 36.19 2.66 3
-12 12 -14 36.09 3.04 1
-12 12 -14 39.23 2.8 3
-12 12 -12 79.76 4.44 1
-12 12 -12 82.22 3.83 3
12 12 -12 78.94 3.77 3
-12 12 -10 283.08 9.77 1
-12 12 -10 280.87 8.04 2
12 12 -10 281.81 8.5 3
-12 12 -10 289.68 8.52 3
-12 12 -8 78.38 4.42 1
-12 12 -8 78.28 3.26 3
-12 12 -8 73.42 3.01 2
-12 12 -6 416.98 10.78 2
-12 12 -6 397.78 12.76 1
-12 12 -4 24.56 1.52 2
-12 12 -4 20.12 2.43 1
-12 12 -2 481.9 12.18 2
-12 12 0 1.71 1.38 1
-12 12 2 457.7 13.93 1
-12 12 4 22.61 2.51 1
-12 12 6 398.04 12.54 1
-12 12 8 69.95 4.17 1
-12 12 10 268.63 9.44 1
-12 12 12 87.49 4.76 1
-12 12 14 33.65 3.04 1
-12 12 16 43.01 3.39 1
-12 12 18 11.04 1.55 2
-12 12 18 5.81 2.05 1
-12 12 20 15.66 2.38 1
-12 12 20 8.66 1.65 2
-12 -12 20 7.99 2.82 1
-12 12 22 20.37 2.13 2
-12 12 24 7.12 1.88 2
-12 -14 -22 10.56 2.96 1
-12 14 -22 9.12 2.02 1
-12 14 -20 4.9 1.84 1
-12 14 -18 4.78 1.85 1
-12 14 -18 7.57 2.04 3
12 14 -18 6.21 1.95 3
-12 14 -16 10.07 1.98 3
12 14 -16 4.82 1.73 3
-12 14 -16 6.02 1.82 1
-12 14 -14 8.35 1.73 3
12 14 -14 10.48 1.79 3
-12 14 -14 11.54 2.21 1
-12 14 -12 13.89 1.87 3
12 14 -12 12.83 1.84 3
-12 14 -12 16.87 2.37 1
-12 14 -10 83.55 3.75 3
12 14 -10 84.09 3.75 3
-12 14 -10 91.5 3.43 2
-12 14 -10 81.3 4.69 1
-12 14 -8 1.74 0.91 2
-12 14 -8 0.88 1.65 1
-12 14 -6 206.04 8.2 1
-12 14 -6 228.13 6.39 2
-12 14 -4 13.83 2.28 1
-12 14 -4 18.1 1.29 2
-12 14 -2 115.31 3.68 2
-12 14 0 1.56 1.58 1
-12 14 0 1.28 0.69 2
-12 14 2 110.57 5.44 1
-12 14 4 20.07 2.47 1
-12 14 6 226.38 8.52 1
-12 14 8 0.66 1.67 1
-12 14 10 81.07 4.65 1
-12 14 12 16.18 2.48 1
-12 14 14 14.6 2.42 1
-12 14 16 9.82 2.22 1
-12 14 16 7.7 1.25 2
-12 14 18 7.18 1.39 2
-12 14 18 8.52 2.14 1
-12 14 20 3.51 1.87 1
-12 14 20 3.68 1.38 2
-12 16 -22 20.3 2.43 1
-12 16 -20 47.62 3.82 3
12 16 -20 52.53 3.88 3
-12 16 -20 53.17 3.66 1
12 16 -18 5.27 1.9 3
-12 16 -18 5.44 2.04 3
-12 16 -18 4.42 1.87 1
-12 16 -16 1.33 1.72 3
12 16 -16 -0.57 1.8 3
-12 16 -16 0.21 1.75 1
-12 16 -14 -1.35 1.67 3
12 16 -14 -1.89 1.65 3
-12 16 -14 0.22 1.62 1
-12 16 -12 15.36 1.93 3
12 16 -12 13.07 1.76 3
-12 16 -12 16.42 2.45 1
-12 16 -10 213.4 6.34 2
-12 16 -10 214.87 8.27 1
-12 16 -10 213.3 7.05 3
12 16 -10 206.18 6.94 3
-12 16 -8 276.53 9.78 1
-12 16 -8 272.8 7.65 2
-12 16 -6 461.38 14.67 1
-12 16 -6 489.35 12.32 2
-12 16 -4 39.15 3.29 1
-12 16 -4 40.07 1.89 2
-12 16 -2 354.07 9.11 2
-12 16 0 99.57 5.2 1
-12 16 0 102.89 3.24 2
-12 16 2 343.06 8.68 2
-12 16 2 333.78 11.37 1
-12 16 4 39.91 3.33 1
-12 16 6 505.21 15.35 1
-12 16 8 274.43 9.83 1
-12 16 10 217.58 8.42 1
-12 16 12 17.65 2.62 1
-12 16 14 0.75 0.87 2
-12 16 14 1.15 1.76 1
-12 16 16 4.98 1.98 1
-12 16 16 1.68 0.98 2
-12 16 18 7.79 2.21 1
-12 16 20 53.75 3.9 1
-12 18 -22 4.57 2.32 3
-12 18 -22 8.14 2.01 1
-12 18 -20 3.52 2.16 3
12 18 -20 7.76 2.3 3
-12 18 -20 7.01 2.03 1
-12 18 -18 4.52 2.05 3
12 18 -18 3.47 1.9 3
-12 18 -18 5.49 2.03 1
12 18 -16 14.75 2.34 3
-12 18 -16 14.07 2.3 3
-12 18 -16 13.84 2.35 1
-12 18 -14 27.62 2.62 3
12 18 -14 19.02 2.25 3
-12 18 -14 26.83 2.86 1
-12 18 -12 164.65 7.07 1
-12 18 -12 162.03 6.15 3
12 18 -12 170.45 6.2 3
-12 18 -10 2.09 1.08 2
-12 18 -10 3.77 1.97 1
-12 18 -8 487.27 15.06 1
-12 18 -8 484.86 12.49 2
-12 18 -6 37.65 3.39 1
-12 18 -6 45.87 2.09 2
-12 18 -4 444.7 14.64 1
-12 18 -4 485.39 11.99 2
-12 18 -2 11.13 0.99 2
-12 18 0 366.66 9.17 2
-12 18 0 362.66 12.21 1
-12 18 2 12.02 2.26 1
-12 18 2 13.16 0.95 2
-12 18 4 462.82 14.79 1
-12 18 4 483.15 11.66 2
-12 18 6 48.84 3.83 1
-12 18 8 506.68 15.58 1
-12 18 10 4.84 1.92 1
-12 18 12 175.1 7.47 1
-12 18 14 25.17 2.98 1
-12 18 16 11.43 2.46 1
-12 18 18 4.69 2.2 1
-12 18 20 11.66 2.46 1
-12 20 -22 -2.07 2.33 3
12 20 -22 0.26 2.22 3
-12 20 -22 -0.2 1.87 1
-12 20 -20 3.83 2.07 1
-12 20 -20 2.4 2.14 3
12 20 -20 1.44 2.16 3
-12 20 -18 1.98 2.2 3
12 20 -18 -0.44 2.4 3
-12 20 -16 56.83 3.96 1
12 20 -16 46.47 3.51 3
-12 20 -16 45.9 3.51 3
-12 20 -14 44.91 3.76 1
-12 20 -14 50.67 3.45 3
12 20 -14 50.76 3.32 3
-12 20 -12 115.87 5.93 1
12 20 -12 122.15 5.15 3
-12 20 -10 109.42 5.71 1
-12 20 -8 68.32 4.46 1
-12 20 -6 47.45 3.77 1
-12 20 -4 28.26 3.17 1
-12 20 0 28.15 2.98 1
-12 20 2 108.67 5.69 1
-12 20 4 26.61 2.93 1
-12 20 6 56.69 4.16 1
-12 20 8 81.33 4.95 1
-12 20 10 117.99 6.04 1
-12 20 12 120.94 6.08 1
-12 20 14 48.59 3.93 1
-12 20 16 49.26 3.98 1
-12 20 18 4.67 2.24 1
-12 20 20 4.35 2.18 1
-12 22 -22 6.86 2.56 3
-12 22 -20 22.61 2.98 1
-12 22 -20 25.67 3.25 3
12 22 -20 15.25 2.75 3
-12 22 -18 9.16 2.46 1
-12 22 -18 8.63 2.29 3
12 22 -18 12.72 2.56 3
-12 22 -16 142.88 6.37 3
12 22 -16 152.4 6.48 3
-12 22 -16 154.45 6.96 1
-12 22 -14 12.96 2.64 1
12 22 -14 12.19 2.11 3
-12 22 -14 11.19 2.14 3
-12 22 -12 20.13 2.92 1
-12 22 -10 128.02 6.4 1
-12 22 -8 2.36 2.02 1
-12 22 -6 203.09 8.43 1
-12 22 -4 38.37 3.57 1
-12 22 0 91.22 5.29 1
-12 22 2 3.19 1.99 1
-12 22 4 40.4 3.69 1
-12 22 6 222.4 8.94 1
-12 22 8 1.33 2.03 1
-12 22 10 135.73 6.63 1
-12 22 12 24.72 3.2 1
-12 22 14 12.71 2.71 1
-12 22 16 170.41 7.68 1
-12 22 18 12.47 2.88 1
-12 24 -20 -2.61 2.12 1
-12 24 -20 1.01 2.12 3
12 24 -20 -2.01 2.14 3
-12 24 -18 20.72 2.94 1
-12 24 -18 22.37 2.98 3
12 24 -18 24.59 3 3
-12 24 -16 2.56 2.24 1
-12 24 -16 2.14 1.96 3
12 24 -16 -0.21 1.87 3
-12 24 -14 104.78 5.87 1
12 24 -14 105.15 5.23 3
-12 24 -14 109.8 5.34 3
-12 24 -12 -1.33 2.26 1
-12 24 -10 144.02 7 1
-12 24 -8 3.85 2.33 1
-12 24 -6 173.84 7.76 1
-12 24 -4 7.24 2.48 1
-12 24 0 10.64 2.51 1
-12 24 2 328.37 11.77 1
-12 24 4 7 2.31 1
-12 24 6 185.8 8.16 1
-12 24 8 0.84 2.02 1
-12 24 10 156.77 7.36 1
-12 24 12 1.67 2.22 1
-12 24 14 120.97 6.53 1
-12 24 16 2.21 2.18 1
-12 24 18 25.95 3.46 1
-12 26 -20 12.49 2.76 1
-12 26 -18 0.52 2.26 1
-12 26 -18 -2.15 2.11 3
12 26 -18 0.47 2.09 3
-12 26 -16 9.68 2.76 1
-12 26 -16 10.45 2.4 3
12 26 -16 7.9 2.35 3
-12 26 -14 17.12 3.11 1
12 26 -14 18.72 2.55 3
-12 26 -12 25.95 3.47 1
-12 26 -10 5.43 2.49 1
-12 26 -8 95.15 5.76 1
-12 26 -6 0.87 2.21 1
-12 26 -4 219.28 9.25 1
-12 26 0 339.41 12.2 1
-12 26 2 160.79 7.64 1
-12 26 4 226.43 9.35 1
-12 26 6 -2.35 2.52 1
-12 26 8 113.68 6.34 1
-12 26 10 8.82 2.79 1
-12 26 12 28.49 3.6 1
-12 26 14 22.28 3.43 1
-12 26 16 8.71 2.88 1
-12 26 18 -0.86 2.59 1
-12 28 -16 9.99 2.31 3
12 28 -16 10.73 2.44 3
-12 28 -14 23.79 3.36 1
-12 28 -12 -0.59 2.44 1
-12 28 -10 5.41 2.46 1
-12 28 -8 79.05 5.35 1
-12 28 -6 2.76 2.32 1
-12 28 -4 118.04 6.57 1
-12 28 0 70.34 5.15 1
-12 28 2 0.62 2.4 1
-12 28 4 120.19 6.69 1
-12 28 6 4.95 2.73 1
-12 28 8 79.52 5.52 1
-12 28 10 12.38 2.85 1
-12 28 12 0.92 2.46 1
-12 28 14 19.04 3.37 1
-12 30 0 115.07 6.72 1
-12 30 2 0.97 2.76 1
-13 1 -23 61.43 3.62 1
-13 -1 -23 54.31 3.55 1
-13 -1 -21 26.33 2.9 1
-13 1 -21 29.7 2.91 1
-13 1 -19 -1.31 1.94 1
-13 -1 -19 0.78 1.92 1
-13 -1 -17 46.01 3.59 1
-13 1 -17 42.62 3.44 1
-13 -1 -15 110.71 5.46 1
-13 1 -15 100.94 5.18 1
-13 -1 -13 151.74 6.75 1
-13 1 -13 158.62 6.73 1
-13 -1 -11 385.46 12.69 1
-13 1 -11 403.89 12.7 1
-13 -1 -9 171 7.22 1
-13 1 -9 166.26 7.04 1
-13 -1 -7 31.1 3.11 1
-13 1 -7 31.41 3.02 1
-13 -1 -5 131 6.13 1
-13 1 -5 119.52 5.75 1
-13 1 -1 120.92 5.69 1
-13 -1 -1 109.34 5.64 1
-13 1 1 130.54 5.93 1
-13 -1 1 128.14 6.03 1
-13 1 3 73 4.28 1
-13 -1 3 68.57 4.31 1
-13 1 5 123.26 5.85 1
-13 -1 5 137.31 6.2 1
-13 -1 7 36.13 3.23 1
-13 1 7 32.02 2.96 1
-13 -1 9 146.08 6.6 1
-13 1 9 152.86 6.5 1
-13 -1 11 381.75 12.45 1
-13 1 11 393.99 12.46 1
-13 -1 13 157.32 6.83 1
-13 1 13 158.84 6.76 1
-13 1 15 103.76 5.3 1
-13 -1 15 106.95 5.41 1
-13 1 17 56.41 4 1
-13 -1 17 57.23 4.01 1
-13 1 19 0.84 2 1
-13 -1 19 1.51 2.03 1
-13 -1 21 37.94 3.48 1
-13 1 21 29.39 3.12 1
-13 -3 -23 73.54 4.11 1
-13 3 -23 72.77 3.89 1
-13 -3 -21 139.17 6.17 1
-13 3 -21 153.13 6.04 1
-13 3 -19 204.76 7.54 1
-13 -3 -19 216.76 8 1
-13 3 -17 185.54 7.27 1
-13 -3 -17 196.78 7.67 1
-13 3 -15 64.14 4.04 1
-13 -3 -15 67.88 4.38 1
-13 3 -13 127.29 5.92 1
-13 -3 -13 136.28 6.41 1
-13 3 -11 44.03 3.41 1
-13 -3 -11 42.62 3.73 1
-13 3 -9 111.54 5.52 1
-13 -3 -9 115.14 5.91 1
-13 3 -7 54.17 3.81 1
-13 -3 -7 60.98 4.27 1
-13 -3 -5 77.56 4.87 1
-13 3 -5 74.9 4.38 1
-13 -3 -1 2.61 1.93 1
-13 3 -1 -0.22 1.59 1
-13 -3 1 1.83 1.54 1
-13 3 1 2.16 1.58 1
-13 -3 3 78.02 4.7 1
-13 3 3 66.06 4.08 1
-13 -3 5 82.02 4.87 1
-13 3 5 78.84 4.45 1
-13 -3 7 61.43 4.24 1
-13 3 7 56.58 3.77 1
-13 -3 9 108.89 5.72 1
-13 3 9 112.28 3.58 3
-13 3 9 117.52 5.52 1
-13 3 11 50.17 3.58 1
13 3 11 52.26 2.36 3
-13 3 11 46.54 2.26 3
-13 -3 11 55.55 4.05 1
13 3 13 131.24 4.54 3
-13 -3 13 130.67 6.3 1
-13 3 13 138.8 6.05 1
-13 3 13 125.22 4.42 3
13 3 15 73.84 3.36 3
-13 -3 15 68.48 4.47 1
-13 3 15 72.94 4.38 1
-13 3 15 68.11 3.18 3
-13 3 17 187.89 6.52 3
13 3 17 195.68 6.67 3
-13 -3 17 210.63 8.15 1
-13 -3 17 211.12 7.32 4
-13 3 17 216.31 7.94 1
-13 3 19 233.36 8.58 1
-13 -3 19 244.76 8.99 1
-13 3 21 185.45 7.25 1
-13 -3 21 173.36 7.39 1
-13 3 25 27.95 2.79 2
-13 3 27 39.79 3.38 2
-13 5 -23 32.77 2.64 1
-13 -5 -23 28.03 2.83 1
-13 5 -21 51.03 3.36 1
-13 -5 -21 50.83 3.71 1
-13 -5 -19 39.19 3.44 1
-13 5 -19 43.4 3.22 1
-13 -5 -17 29.39 3.23 1
-13 5 -17 29.23 2.83 1
-13 5 -15 36.96 3.13 1
-13 -5 -15 47.34 3.85 1
-13 5 -13 141.19 6.22 1
-13 -5 -13 154.98 7.14 1
-13 5 -11 179.36 7.17 1
-13 -5 -11 173.41 7.83 1
-13 5 -9 218.62 8.2 1
-13 -5 -9 210.6 8.83 1
-13 5 -7 149.55 6.59 1
-13 -5 -7 163.14 7.43 1
-13 5 -7 156.9 5.08 2
-13 5 -5 28.51 2.77 1
-13 -5 -5 31.82 3.41 1
-13 5 -1 9.66 1.92 1
-13 -5 -1 8.75 2.2 1
-13 5 1 6.61 1.75 1
-13 -5 1 7.35 2.05 1
-13 5 3 1.91 1.49 1
-13 5 3 2.16 0.32 3
-13 -5 3 2.45 1.81 1
-13 -5 5 30.37 3.2 1
13 5 5 32.02 1.25 3
-13 5 5 30.03 1.3 3
-13 5 5 30.27 2.85 1
-13 -5 7 144.65 7 1
-13 5 7 147.13 4.36 3
13 5 7 149.89 4.34 3
-13 5 7 154.51 6.46 1
-13 -5 9 217.59 8.92 1
-13 5 9 214.09 6.22 3
13 5 9 222.48 6.27 3
-13 5 9 230.35 8.33 1
-13 -5 11 194.03 8.07 1
13 5 11 175.88 5.59 3
-13 5 11 174.81 5.56 3
-13 5 11 194.37 7.38 1
-13 5 13 160.94 6.65 1
13 5 13 158.6 5.31 3
-13 5 13 147.96 5.17 3
-13 -5 13 156.42 7.22 1
-13 5 15 51.02 3.6 1
13 5 15 42.49 2.69 3
-13 5 15 39.37 2.54 3
-13 -5 15 44.74 3.84 1
-13 -5 17 33.34 3.36 1
-13 -5 17 35.21 2.92 4
-13 5 17 30.65 2.96 1
-13 5 17 28.69 2.38 3
13 5 17 31.36 2.51 3
-13 -5 19 46.89 3.87 1
-13 5 19 55.88 3.76 1
-13 5 21 52.39 3.76 1
-13 -5 21 62.43 4.26 1
-13 5 25 65.08 3.93 2
-13 5 27 49.91 3.62 2
-13 -7 -23 26.78 3.01 1
-13 7 -23 33.64 2.68 1
-13 -7 -21 11.59 2.41 1
-13 7 -21 14.8 2.25 1
-13 -7 -19 18.86 2.8 1
-13 7 -19 17.51 2.36 1
-13 -7 -17 20.66 3.01 1
-13 7 -17 24.9 2.61 1
-13 -7 -15 67.22 4.81 1
-13 7 -15 73.15 4.19 1
-13 -7 -13 110.58 6.17 1
-13 7 -13 108.02 5.23 1
-13 -7 -11 148.55 7.28 1
-13 7 -11 154.96 6.5 1
-13 7 -9 146.78 6.37 1
-13 7 -7 14.31 1.42 2
-13 7 -7 13.08 2.15 1
-13 7 -5 10.26 1.97 1
-13 7 -5 10.51 0.94 3
13 7 -3 6.78 0.71 3
-13 7 -3 6.78 0.69 3
-13 7 -1 3.89 1.7 1
13 7 -1 5.71 0.55 3
-13 7 1 4.51 1.67 1
-13 7 3 6.22 1.72 1
-13 7 5 11.54 2.11 1
-13 7 7 14.1 2.22 1
13 7 9 138.52 4.63 3
-13 7 9 149.9 6.32 1
-13 -7 11 153.7 7.39 1
13 7 11 152.93 5.16 3
-13 7 11 151 5.1 3
-13 7 11 153.14 6.51 1
-13 -7 13 107.32 6.11 1
-13 7 13 128.43 5.66 1
-13 7 13 106.09 4.28 3
13 7 13 111.58 4.39 3
-13 -7 15 67.71 4.83 1
-13 7 15 67.06 4.14 1
-13 7 15 64.39 3.35 3
13 7 15 67.05 3.45 3
-13 7 17 24.25 2.74 1
13 7 17 25.04 2.43 3
-13 -7 17 33.84 3.54 1
-13 7 19 17.31 2.49 1
-13 -7 19 18.27 2.93 1
-13 -7 21 22.52 3.13 1
-13 7 21 19.74 2.67 1
-13 7 23 39.96 2.98 2
-13 7 25 90.99 4.55 2
-13 7 27 51.97 3.69 2
-13 9 -23 16.9 2.16 1
-13 -9 -23 17.21 2.68 1
-13 9 -21 18.86 2.32 1
-13 -9 -21 18.1 2.84 1
-13 9 -19 15.74 2.27 1
-13 -9 -19 13.17 2.76 1
-13 9 -17 46.41 3.37 1
-13 -9 -17 38.35 3.95 1
-13 9 -15 102.12 5.07 1
-13 -9 -15 103.73 6.11 1
-13 9 -13 96.81 4.97 1
-13 9 -11 218.12 8.24 1
-13 9 -9 88.1 3.6 3
13 9 -9 96.38 3.7 3
-13 9 -9 97.04 3.67 2
-13 9 -9 95.03 4.96 1
-13 9 -7 103.04 5.26 1
-13 9 -7 101.34 3.69 3
13 9 -7 107.57 3.81 3
-13 9 -7 114.97 3.93 2
-13 9 -5 25.38 2.66 1
-13 9 -5 23.85 1.68 2
13 9 -5 25.21 1.52 3
-13 9 -5 25.04 1.47 3
13 9 -3 39.62 1.73 3
-13 9 -1 10.43 1.99 1
-13 9 1 10.84 1.94 1
-13 9 3 40.37 3.21 1
-13 9 5 28.7 2.8 1
-13 9 7 101.78 5.11 1
-13 9 9 90.38 4.86 1
-13 9 11 210.33 8.06 1
-13 9 13 96.67 5.1 1
13 9 15 100.29 4.48 3
-13 9 15 95.66 4.33 3
-13 -9 15 111.59 6.24 1
-13 9 15 100.49 5.14 1
-13 9 17 46.42 3.57 1
-13 -9 17 45.63 4.24 1
-13 -9 19 18.29 3.22 1
-13 9 19 17.29 2.61 1
-13 -9 21 21.86 3.26 1
-13 9 21 17.49 2.57 1
-13 9 21 20.76 2.17 2
-13 9 23 25.25 2.49 2
-13 9 25 40.74 3.07 2
-13 9 27 71.13 4.12 2
-13 -11 -23 123.35 6.08 1
-13 11 -23 115.25 5.15 1
-13 -11 -21 143.66 7.07 1
-13 11 -21 148.17 6.07 1
-13 11 -19 140.94 5.99 1
-13 -11 -19 128.19 6.94 1
-13 11 -17 104.54 5.08 1
-13 -11 -17 88.74 5.8 1
-13 11 -15 67.89 4.16 1
-13 11 -13 62.62 4.01 1
-13 11 -13 56.2 3.2 3
13 11 -13 56.9 3.26 3
-13 11 -11 91.53 4.88 1
-13 11 -11 84.41 3.77 3
13 11 -11 83.89 3.79 3
-13 11 -9 73.65 3.1 2
-13 11 -9 70.95 4.35 1
-13 11 -9 77 3.31 3
-13 11 -7 13.72 2.21 1
-13 11 -7 19.45 1.61 2
-13 11 -7 17.78 1.53 3
13 11 -7 17.47 1.48 3
-13 11 -5 14 2.31 1
-13 11 -5 14.27 1.34 2
13 11 -5 14.3 1.29 3
-13 11 -3 26.79 1.68 2
-13 11 -1 2.48 1.67 1
-13 11 1 2.02 1.56 1
-13 11 3 21.3 2.51 1
-13 11 5 10.07 1.98 1
-13 11 7 16.55 2.37 1
-13 11 9 82.82 4.71 1
-13 11 11 90.31 4.9 1
-13 11 13 64.99 4.15 1
-13 11 15 75.05 4.47 1
-13 11 17 117.77 5.7 1
-13 11 19 143.44 6.37 1
-13 -11 19 139.56 7.28 1
-13 -11 21 159.55 7.84 1
-13 11 21 184.45 6.33 2
-13 11 21 178.14 7.19 1
-13 11 23 143.12 5.57 2
-13 -13 -23 112.35 6.04 1
-13 13 -23 98.16 4.85 1
-13 -13 -21 95.85 6.02 1
-13 13 -21 112.68 5.13 1
-13 13 -19 84.83 4.6 1
-13 13 -17 16.04 2.41 1
-13 13 -15 31.67 3.02 1
-13 13 -15 34.03 2.81 3
13 13 -15 31.6 2.73 3
-13 13 -13 60.31 3.42 3
13 13 -13 66.38 3.54 3
-13 13 -13 60.94 4.07 1
-13 13 -11 93.67 4.06 3
13 13 -11 94.51 4.1 3
-13 13 -11 83.9 4.85 1
-13 13 -9 50.19 3.72 1
-13 13 -9 49.14 2.47 2
-13 13 -9 46.95 2.68 3
13 13 -9 58.44 2.87 3
-13 13 -7 7.65 2.1 1
-13 13 -7 5.09 1.2 3
-13 13 -7 8.63 1.21 2
-13 13 -5 48.39 2.29 2
-13 13 -5 43.47 3.53 1
-13 13 -3 136.46 4.35 2
-13 13 -1 -1.39 1.56 1
-13 13 -1 1.9 0.78 2
-13 13 1 0.69 1.5 1
-13 13 3 126.47 6.01 1
-13 13 5 46.06 3.6 1
-13 13 7 7.87 2.11 1
-13 13 9 47.98 3.69 1
-13 13 11 91.76 5.06 1
-13 13 13 65.17 4.22 1
-13 13 15 38.12 3.36 1
-13 13 17 13.65 2.4 1
-13 13 19 107.65 5.49 1
-13 13 19 101.07 4.2 2
-13 13 21 124.94 5.9 1
-13 13 21 128.5 4.85 2
-13 -13 21 98.95 6.47 1
-13 15 -21 106.95 5.22 1
-13 15 -19 83.4 4.68 1
-13 15 -17 92.22 4.85 3
13 15 -17 93.95 4.85 3
-13 15 -17 94.22 4.97 1
-13 15 -15 42.37 3.41 1
13 15 -15 40.48 3.12 3
-13 15 -15 33.74 2.96 3
-13 15 -13 44.71 3.62 1
-13 15 -13 50.29 3.17 3
13 15 -13 52.99 3.29 3
-13 15 -11 9.6 2.22 1
-13 15 -11 9.18 1.57 3
13 15 -11 11.16 1.68 3
-13 15 -9 3.09 1.8 1
-13 15 -9 3.22 1.12 2
13 15 -9 3.19 1.22 3
-13 15 -9 2.08 1.22 3
-13 15 -7 0.96 1.9 1
-13 15 -7 1.27 1.01 2
-13 15 -5 83.43 3.1 2
-13 15 -5 79.24 4.74 1
-13 15 -3 77.28 2.86 2
-13 15 -1 21.21 2.72 1
-13 15 -1 21.95 1.42 2
-13 15 1 20.22 2.63 1
-13 15 3 76.73 4.6 1
-13 15 5 82.5 4.81 1
-13 15 7 3.35 1.91 1
-13 15 9 2.4 1.83 1
-13 15 11 12.49 2.42 1
-13 15 13 50.39 3.84 1
-13 15 15 46.72 3.77 1
-13 15 17 104.96 5.54 1
-13 15 19 104.01 5.57 1
-13 17 -21 77.02 4.47 1
-13 17 -19 81.62 4.79 3
13 17 -19 71.26 4.55 3
-13 17 -19 77.81 4.56 1
13 17 -17 47.91 3.63 3
-13 17 -17 43.43 3.48 3
-13 17 -17 51.98 3.77 1
13 17 -15 89.79 4.62 3
-13 17 -15 85.93 4.56 3
-13 17 -15 98.38 5.21 1
13 17 -13 28.29 2.53 3
-13 17 -13 25.6 2.49 3
-13 17 -13 31.32 3.15 1
-13 17 -11 109.71 4.6 3
13 17 -11 105.54 4.55 3
-13 17 -11 100.37 5.46 1
-13 17 -9 16.15 2.59 1
-13 17 -9 17.07 1.55 2
-13 17 -7 19.92 2.72 1
-13 17 -7 19.05 1.54 2
-13 17 -5 2.4 0.93 2
-13 17 -5 2 1.68 1
-13 17 -3 0.37 0.78 2
-13 17 -1 5.32 0.91 2
-13 17 -1 6.26 2.03 1
-13 17 1 3.5 1.85 1
-13 17 1 4.19 0.79 2
-13 17 3 3.5 1.97 1
-13 17 3 0.67 0.68 2
-13 17 5 0.75 1.84 1
-13 17 7 22.29 2.97 1
-13 17 9 19.86 2.83 1
-13 17 11 115.6 5.95 1
-13 17 13 28.07 3.16 1
-13 17 15 102.95 5.59 1
-13 17 17 56.73 4.15 1
-13 17 19 87.38 5.19 1
-13 19 -21 24.43 3.32 3
13 19 -21 22.05 3.19 3
-13 19 -21 34.01 3.19 1
13 19 -19 18.26 2.86 3
-13 19 -19 23.8 3.19 3
-13 19 -19 25.85 2.99 1
-13 19 -17 47.04 3.81 1
-13 19 -17 52.45 3.87 3
13 19 -17 50.99 3.79 3
-13 19 -15 19.21 2.54 3
13 19 -15 16.58 2.33 3
-13 19 -15 19.76 2.91 1
-13 19 -13 65.13 3.73 3
13 19 -13 66.83 3.73 3
-13 19 -13 62.55 4.4 1
-13 19 -11 112.05 4.83 3
13 19 -11 111.59 4.79 3
-13 19 -11 101.29 5.66 1
-13 19 -9 126.06 6.31 1
-13 19 -7 45.44 3.77 1
-13 19 -5 7.01 2.1 1
-13 19 1 2.62 1.76 1
-13 19 3 13.1 2.47 1
-13 19 5 11.74 2.53 1
-13 19 7 41.09 3.71 1
-13 19 9 128.41 6.41 1
-13 19 11 125.11 6.3 1
-13 19 13 74.16 4.8 1
-13 19 15 18.47 2.96 1
-13 19 17 61.07 4.43 1
-13 19 19 24.49 3.3 1
-13 21 -21 61.27 4.59 3
13 21 -21 51.51 4.36 3
-13 21 -21 65.56 4.29 1
13 21 -19 99.89 5.51 3
-13 21 -19 95.15 5.47 3
-13 21 -19 96.04 5.32 1
-13 21 -17 44.26 3.79 1
-13 21 -17 39.12 3.52 3
13 21 -17 46.57 3.7 3
-13 21 -15 55.38 4.35 1
-13 21 -15 65.61 4.1 3
13 21 -15 66.33 4.09 3
-13 21 -13 2.06 2.14 1
-13 21 -13 5.32 1.91 3
13 21 -13 2.48 1.74 3
-13 21 -11 23.37 3.15 1
-13 21 -9 5.58 2.25 1
-13 21 -7 21.48 2.99 1
-13 21 -5 4.86 2.16 1
-13 21 1 5.16 2.1 1
-13 21 3 26.84 3.17 1
-13 21 5 5.42 2.21 1
-13 21 7 22.23 3 1
-13 21 9 3.25 2.15 1
-13 21 11 20.55 3 1
-13 21 13 3.25 2.15 1
-13 21 15 70.22 4.9 1
-13 21 17 45.51 4.1 1
-13 21 19 118.99 6.32 1
-13 23 -21 41.51 3.76 1
-13 23 -21 38.56 4.12 3
-13 23 -19 29.7 3.36 1
-13 23 -19 27.6 3.46 3
13 23 -19 24.96 3.32 3
-13 23 -17 95.7 5.44 1
-13 23 -17 87.61 5.13 3
13 23 -17 86.33 4.99 3
-13 23 -15 25.75 3.33 1
-13 23 -15 20.77 2.76 3
13 23 -15 30.1 3.06 3
-13 23 -13 45.39 3.4 3
13 23 -13 40.92 3.3 3
-13 23 -13 45.88 4.05 1
-13 23 -11 13.48 2.68 1
-13 23 -9 12.54 2.76 1
-13 23 -7 57.68 4.43 1
-13 23 -5 84.84 5.4 1
-13 23 1 60.09 4.54 1
-13 23 3 37.14 3.69 1
-13 23 5 81.12 5.26 1
-13 23 7 54.56 4.37 1
-13 23 9 17.59 3.05 1
-13 23 11 20.15 3.19 1
-13 23 13 43.25 4.12 1
-13 23 15 34 3.8 1
-13 23 17 96.9 5.83 1
-13 23 19 25.54 3.28 1
-13 25 -19 44.72 4.08 1
13 25 -19 44.46 4 3
-13 25 -19 34.79 3.87 3
-13 25 -17 26.47 3.41 1
-13 25 -17 21.3 3.07 3
13 25 -17 23.27 3.19 3
-13 25 -15 46.1 4.22 1
-13 25 -15 46.42 3.72 3
13 25 -15 43.97 3.61 3
-13 25 -13 63.42 4.81 1
-13 25 -13 60.65 4 3
13 25 -13 54.89 3.88 3
-13 25 -11 64.3 4.82 1
-13 25 -9 53.82 4.36 1
-13 25 -7 6.76 2.39 1
-13 25 -5 7.1 2.49 1
-13 25 1 27.07 3.44 1
-13 25 3 2.98 2.27 1
-13 25 5 6.55 2.61 1
-13 25 7 4.16 2.26 1
-13 25 9 61.19 4.76 1
-13 25 11 55.71 4.64 1
-13 25 13 61.92 4.86 1
-13 25 15 48.87 4.4 1
-13 25 17 28.06 3.74 1
-13 27 -17 33.91 3.7 3
-13 27 -15 26.28 3.22 3
13 27 -15 22.18 2.97 3
-13 27 -13 66.27 5.04 1
-13 27 -11 52.06 4.62 1
-13 27 -9 45.68 4.31 1
-13 27 -7 -0.61 2.46 1
-13 27 -5 3.71 2.43 1
-13 27 1 4.97 2.53 1
-13 27 3 9.95 2.88 1
-13 27 5 1.86 2.48 1
-13 27 7 -0.31 2.49 1
-13 27 9 37.21 3.93 1
-13 27 11 54.95 4.74 1
-13 27 13 59.55 4.92 1
-14 0 -22 9.14 2.14 1
-14 0 -20 -3.01 2.05 1
-14 0 -18 134.08 6.16 1
-14 0 -16 -2.53 2.15 1
-14 0 -14 264.74 9.66 1
-14 0 -12 -0.25 1.89 1
-14 0 -10 279.13 10.11 1
-14 0 -8 0.25 1.92 1
-14 0 -6 648.24 18.97 1
-14 0 -4 -0.25 1.62 1
-14 0 0 1.47 1.87 1
-14 0 2 803.97 22.53 1
-14 0 4 0.48 1.68 1
-14 0 6 611.49 18.02 1
-14 0 8 -0.96 1.92 1
-14 0 10 274.91 9.89 1
-14 0 12 -2.88 1.96 1
-14 0 14 275.25 9.95 1
-14 0 16 -3.1 2.31 1
-14 0 18 153.25 6.85 1
-14 0 20 -0.23 2.16 1
-14 2 -22 20.5 2.59 1
-14 -2 -22 20.54 2.65 1
-14 2 -20 11.37 2.22 1
-14 -2 -20 11.31 2.39 1
-14 2 -18 33.54 3.2 1
-14 -2 -18 39.74 3.48 1
-14 2 -16 110.63 5.61 1
-14 -2 -16 118.36 5.93 1
-14 -2 -14 0.25 2.05 1
-14 2 -14 -0.23 1.86 1
-14 -2 -12 247.1 9.56 1
-14 2 -12 262.66 9.49 1
-14 -2 -10 47.96 4.03 1
-14 2 -10 51.55 3.9 1
-14 -2 -8 371.04 12.53 1
-14 2 -8 359.06 12.12 1
-14 -2 -6 128.44 6.35 1
-14 2 -6 122.86 6.03 1
-14 -2 -4 154.06 7.01 1
-14 2 -4 147.17 6.69 1
-14 -2 0 28.27 3.11 1
-14 2 0 31.82 3.01 1
-14 2 2 5.58 1.78 1
-14 -2 2 6.26 2.12 1
-14 -2 4 154.84 7.05 1
-14 2 4 158.03 6.8 1
-14 -2 6 119.42 6.08 1
-14 2 6 118.36 5.8 1
-14 -2 8 338.08 11.88 1
-14 2 8 360.65 11.76 1
-14 -2 10 48.8 3.92 1
-14 2 10 48.38 3.68 1
-14 -2 12 255.3 9.52 1
-14 2 12 251.64 9.31 1
-14 -2 14 -0.75 1.94 1
-14 2 14 0.23 1.88 1
-14 -2 16 116.22 5.99 1
-14 2 16 129.99 6.11 1
-14 -2 18 44.44 3.77 1
-14 2 18 41.66 3.67 1
-14 -2 20 11.06 2.68 1
-14 2 20 14.54 2.57 1
-14 2 26 7.82 2.09 2
-14 4 -22 1.05 1.7 1
-14 -4 -22 0.4 1.98 1
-14 4 -20 32.57 2.97 1
-14 -4 -20 37.33 3.39 1
-14 4 -18 0.2 1.82 1
-14 -4 -18 -1.43 2.07 1
-14 4 -16 8.87 2.18 1
-14 -4 -16 7.61 2.49 1
-14 -4 -14 6.42 2.34 1
-14 4 -14 12.46 2.38 1
-14 -4 -12 -1.11 2.23 1
-14 4 -12 -1.16 2 1
-14 -4 -10 5.06 2.36 1
-14 4 -10 9.21 2.17 1
-14 4 -8 66.94 4.32 1
-14 -4 -8 71.8 4.88 1
-14 -4 -6 47.18 4.1 1
-14 4 -6 56.4 3.92 1
-14 -4 -4 70.73 4.92 1
-14 4 -4 74.14 4.54 1
-14 -4 0 9.5 2.37 1
-14 4 0 10.92 2.09 1
-14 4 2 240.05 8.93 1
-14 -4 2 237.02 9.54 1
-14 4 4 78.36 4.5 1
-14 -4 4 72.01 4.84 1
-14 4 6 59 3.92 1
-14 -4 6 49.18 4.14 1
-14 4 8 66.43 4.16 1
-14 4 8 66.12 2.36 3
-14 -4 8 69.25 4.72 1
-14 -4 10 8.53 2.43 1
-14 4 10 6.43 1.91 1
-14 4 10 7.99 1.04 3
14 4 10 9.96 1.13 3
-14 -4 12 -1.36 2.22 1
-14 4 12 -0.69 1.86 1
-14 4 12 -1.07 1.1 3
14 4 12 -0.84 1.15 3
-14 -4 14 10.42 2.51 1
-14 4 14 13.37 2.46 1
-14 4 14 11.92 1.54 3
14 4 14 13.41 1.56 3
-14 -4 16 5.73 2.2 1
14 4 16 7.67 1.53 3
-14 4 16 7.54 2.12 1
-14 4 18 -0.45 1.95 1
-14 -4 18 1.52 2.06 1
-14 4 20 41.79 3.6 1
-14 -4 20 48.33 3.99 1
-14 4 26 2.69 1.88 2
-14 6 -22 27.48 2.79 1
-14 -6 -22 29.18 3.06 1
-14 6 -20 8.41 2.02 1
-14 -6 -20 12.44 2.67 1
-14 6 -18 31.22 2.99 1
-14 -6 -18 31.96 3.46 1
-14 6 -16 138.59 6.18 1
-14 -6 -16 137.22 6.89 1
-14 6 -14 95.13 5.01 1
-14 -6 -14 90.13 5.58 1
-14 6 -12 356.26 11.58 1
-14 -6 -12 331.45 12.28 1
-14 6 -10 25.88 2.96 1
-14 -6 -10 24.51 3.34 1
-14 6 -8 447.18 14.03 1
-14 -6 -8 447.69 15.01 1
-14 6 -6 53.43 3.81 1
-14 -6 -6 51.04 4.35 1
-14 6 -4 440.59 13.74 1
-14 -6 -4 427.85 14.57 1
-14 6 0 380.13 12.36 1
-14 6 2 170.97 7.07 1
-14 -6 2 161.52 7.67 1
-14 6 4 439.06 13.37 1
-14 6 4 414.2 10 3
-14 -6 4 432.17 14.25 1
-14 6 6 45.78 3.48 1
14 6 6 53.03 1.87 3
-14 6 6 48.67 1.89 3
-14 -6 6 56.03 4.44 1
-14 6 8 429.64 13.62 1
-14 6 8 422.42 11 3
14 6 8 446.55 11.04 3
-14 -6 8 432.45 14.64 1
-14 6 10 26.82 2.88 1
14 6 10 25.43 1.73 3
-14 6 10 30.09 1.81 3
-14 -6 10 29.4 3.54 1
-14 6 12 343.13 11.33 1
-14 -6 12 343.19 12.21 1
14 6 12 338.44 9.34 3
-14 6 12 325.27 9.24 3
-14 6 14 86.36 4.84 1
-14 -6 14 80.27 5.25 1
14 6 14 83.27 3.64 3
-14 6 14 82.36 3.56 3
-14 6 16 152.39 6.65 1
-14 -6 16 152.84 7.29 1
14 6 16 149.35 5.47 3
-14 6 18 32.68 3.2 1
-14 -6 18 35.48 3.73 1
-14 6 20 11.35 2.38 1
-14 -6 20 11.85 2.82 1
-14 6 24 -1.39 1.75 2
-14 6 26 8.55 2.18 2
-14 -8 -22 -0.45 2.14 1
-14 8 -22 -1.42 1.85 1
-14 -8 -20 5.34 2.45 1
-14 8 -20 4.23 1.92 1
-14 -8 -18 108.22 6.07 1
-14 8 -18 112.77 5.4 1
-14 -8 -16 18.06 3.12 1
-14 8 -16 10.34 2.18 1
-14 -8 -14 217.58 9.45 1
-14 8 -14 227.42 8.49 1
-14 -8 -12 0.63 2.31 1
-14 8 -12 6.18 1.99 1
-14 -8 -10 359.55 13.21 1
-14 8 -10 389.97 12.37 1
-14 8 -8 13.97 2.32 1
-14 8 -6 555.69 14.3 2
-14 8 -6 548.76 16.52 1
-14 8 -4 11.01 2.15 1
-14 8 -4 12.43 0.96 3
14 8 -4 11.82 0.98 3
14 8 -2 284.25 6.99 3
-14 8 -2 271.09 6.96 3
14 8 0 9.28 0.65 3
-14 8 0 6.72 1.91 1
-14 8 2 282.01 9.93 1
-14 8 4 12.18 2.21 1
-14 8 6 541.2 16.13 1
-14 8 8 14.2 2.26 1
-14 8 10 384.84 12.42 1
14 8 10 388.49 10.42 3
-14 8 10 376.98 10.33 3
-14 8 12 5.76 2.01 1
-14 8 12 1.47 1.15 3
14 8 12 1.95 1.16 3
-14 -8 12 1.59 2.44 1
14 8 14 238.29 7.52 3
-14 -8 14 225.15 9.78 1
-14 8 14 243.53 8.99 1
-14 8 16 17.73 2.57 1
14 8 16 15.34 2.03 3
-14 -8 16 14.14 2.96 1
-14 -8 18 113.78 6.42 1
-14 8 18 127.51 6 1
-14 8 20 6.19 2.19 1
-14 -8 20 4.98 2.45 1
-14 8 24 13.83 2.23 2
-14 8 26 24.91 2.76 2
-14 10 -22 27.32 2.77 1
-14 -10 -22 24.85 3.22 1
-14 10 -20 11.79 2.4 1
-14 -10 -20 6.32 2.53 1
-14 -10 -18 4.25 2.55 1
-14 10 -18 4.36 1.9 1
-14 -10 -16 6.69 2.72 1
-14 10 -16 9.42 2.1 1
-14 -10 -14 4.46 2.5 1
-14 10 -14 7.93 2.06 1
-14 10 -12 2.09 1.7 1
-14 10 -10 47.67 3.68 1
-14 10 -10 46.65 2.55 3
-14 10 -8 50.07 2.47 3
14 10 -8 48.27 2.47 3
-14 10 -8 58.98 3.95 1
-14 10 -6 155.91 6.95 1
-14 10 -6 167.55 5.25 2
14 10 -6 164.48 5.04 3
-14 10 -6 156.85 4.93 3
-14 10 -4 39.51 3.36 1
-14 10 -4 39.95 2.13 2
-14 10 -4 36.8 1.8 3
14 10 -4 42.1 1.91 3
-14 10 0 3.99 1.79 1
-14 10 2 0.47 1.69 1
-14 10 4 38.93 3.28 1
-14 10 6 152.77 6.71 1
-14 10 8 53.55 3.87 1
-14 10 10 50.21 3.72 1
-14 10 12 3.07 1.75 1
-14 10 14 5.89 2.2 1
14 10 14 5.34 1.62 3
-14 -10 16 7.22 2.83 1
-14 10 16 7.74 2.13 1
-14 -10 18 4.15 2.64 1
-14 10 18 2.77 2.04 1
-14 -10 20 5.33 2.73 1
-14 10 20 7.4 2.25 1
-14 10 22 23.95 2.42 2
-14 10 24 5.13 1.85 2
-14 12 -22 14.73 2.32 1
-14 -12 -22 16.14 3.1 1
-14 12 -20 28.78 2.93 1
-14 -12 -20 32.33 3.82 1
-14 12 -18 5.77 1.99 1
-14 -12 -18 1.28 2.58 1
-14 12 -16 9.82 2.23 1
-14 12 -14 11.53 2.31 1
-14 12 -12 25.63 2.18 3
14 12 -12 23 2.16 3
-14 12 -12 27.71 3.02 1
-14 12 -10 60.86 4.17 1
14 12 -10 59.52 3.08 3
-14 12 -10 54.68 2.96 3
-14 12 -8 33.72 3.22 1
-14 12 -8 32.03 2.07 3
-14 12 -6 235.44 9.21 1
-14 12 -6 258.45 7.35 2
-14 12 -6 253.82 7.25 3
14 12 -6 253.78 7.28 3
-14 12 -4 14.89 1.41 2
-14 12 -4 22.39 2.8 1
-14 12 0 3.15 1.74 1
-14 12 2 403.82 13.07 1
-14 12 4 14.45 2.36 1
-14 12 6 239.22 9.05 1
-14 12 8 28.67 3.01 1
-14 12 10 57.84 4.05 1
-14 12 12 28.1 3.08 1
-14 12 14 6.54 2.04 1
-14 12 16 15.3 2.68 1
-14 12 18 5.91 2.15 1
-14 -12 18 2.64 2.56 1
-14 12 20 31.24 3.32 1
-14 -12 20 23.92 3.78 1
-14 12 20 28.02 2.38 2
-14 -14 -22 7.04 2.95 1
-14 14 -22 6.78 2.06 1
-14 14 -20 8.9 2.25 1
-14 -14 -20 13.33 3.37 1
-14 14 -18 1.53 1.83 1
-14 14 -16 20.75 2.73 1
-14 14 -16 14.51 2.29 3
-14 14 -14 16.35 2.54 1
-14 14 -14 8.81 1.85 3
14 14 -14 12.07 2.04 3
-14 14 -12 31.05 3.17 1
-14 14 -12 28.7 2.39 3
14 14 -12 25.72 2.34 3
-14 14 -10 1.48 1.78 1
-14 14 -10 -0.87 1.29 3
14 14 -10 -0.91 1.33 3
-14 14 -8 254.6 7.72 3
14 14 -8 269.01 7.86 3
-14 14 -8 256.18 7.49 2
-14 14 -8 254.9 9.65 1
-14 14 -6 26.32 2.97 1
-14 14 -6 25.5 1.78 2
-14 14 -4 1028.8 24.45 2
-14 14 -4 930.26 27.03 1
-14 14 -2 4.25 1.06 2
-14 14 0 1232.87 32.54 1
-14 14 2 5.98 2.07 1
-14 14 4 969.32 26.41 1
-14 14 6 28.89 3.09 1
-14 14 8 281.86 10.23 1
-14 14 10 -1.5 1.93 1
-14 14 12 30.79 3.28 1
-14 14 14 14.92 2.62 1
-14 14 16 16.07 2.67 1
-14 14 18 -0.24 2.14 1
-14 14 20 14.62 2.73 1
-14 -14 20 10.65 3.09 1
-14 -16 -22 2.49 2.75 1
-14 16 -22 5.85 2.03 1
-14 16 -20 20.45 2.7 1
-14 16 -18 31.83 3.24 3
-14 16 -18 41.81 3.52 1
-14 16 -16 0.47 1.98 1
-14 16 -16 0.19 1.7 3
14 16 -16 1.53 1.64 3
-14 16 -14 24.29 3.02 1
-14 16 -14 31.06 2.69 3
14 16 -14 25.94 2.58 3
-14 16 -12 5.02 2.12 1
-14 16 -12 4.65 1.64 3
14 16 -12 7.09 1.64 3
-14 16 -10 79.66 4.9 1
-14 16 -10 75.1 3.61 3
14 16 -10 71.2 3.57 3
-14 16 -8 55.56 2.59 2
-14 16 -8 53.41 4.15 1
14 16 -8 53.39 2.85 3
-14 16 -8 56.12 2.95 3
-14 16 -6 261.05 9.8 1
-14 16 -6 259.78 7.36 2
-14 16 -4 10.06 2.23 1
-14 16 -4 14.13 1.34 2
-14 16 -2 230.94 6.5 2
-14 16 0 1.03 1.82 1
-14 16 0 2.58 0.88 2
-14 16 2 224.22 8.85 1
-14 16 4 12.58 2.38 1
-14 16 6 261.19 9.77 1
-14 16 8 46.94 3.91 1
-14 16 10 77.91 4.89 1
-14 16 12 3.36 2.12 1
-14 16 14 29.48 3.37 1
-14 16 16 -1.02 2.25 1
-14 16 18 40.76 3.72 1
-14 16 20 14.86 2.67 1
-14 18 -20 6.71 2.2 1
-14 18 -18 15.87 2.59 3
14 18 -18 11.84 2.47 3
-14 18 -18 17.18 2.74 1
14 18 -16 7.1 2.2 3
-14 18 -16 5.85 2.18 3
-14 18 -16 9.26 2.45 1
14 18 -14 5.37 1.82 3
-14 18 -14 5.11 1.79 3
-14 18 -14 2.26 2.1 1
-14 18 -12 3.59 1.56 3
14 18 -12 5.56 1.73 3
-14 18 -12 3.88 2.06 1
-14 18 -10 52.2 3.05 3
14 18 -10 49.12 2.98 3
-14 18 -10 44.76 3.92 1
-14 18 -8 37.58 3.63 1
-14 18 -6 99.6 5.62 1
-14 18 -4 37.89 3.58 1
-14 18 0 28.46 3.18 1
-14 18 2 0.27 1.7 1
-14 18 4 33.52 3.4 1
-14 18 6 97.6 5.56 1
-14 18 8 33.92 3.4 1
-14 18 10 55.89 4.35 1
-14 18 12 5.87 2.35 1
-14 18 14 6.1 2.41 1
-14 18 16 9.46 2.57 1
-14 18 18 12.45 2.69 1
-14 18 20 6.6 2.46 1
14 20 -20 5.54 2.32 3
-14 20 -20 7.68 2.49 1
-14 20 -18 40.09 3.66 1
-14 20 -18 40.96 3.61 3
14 20 -18 35.6 3.49 3
-14 20 -16 11.69 2.68 1
-14 20 -16 13.1 2.46 3
14 20 -16 13.2 2.41 3
14 20 -14 179.94 6.93 3
-14 20 -14 177.87 6.88 3
-14 20 -14 174.15 7.8 1
-14 20 -12 4.43 1.74 3
14 20 -12 2.97 1.58 3
-14 20 -12 0.53 2.17 1
-14 20 -10 131.4 6.55 1
14 20 -10 124.12 5.17 3
-14 20 -8 68.68 4.8 1
-14 20 -6 147.84 7.07 1
-14 20 -4 21.44 3.11 1
-14 20 0 10.32 2.4 1
-14 20 2 431.81 14.26 1
-14 20 4 18.92 3.05 1
-14 20 6 139.67 6.87 1
-14 20 8 69.11 4.81 1
-14 20 10 128.26 6.61 1
-14 20 12 0.55 2.13 1
-14 20 14 184.34 8.13 1
-14 20 16 20 3.22 1
-14 20 18 39.48 3.85 1
14 22 -20 25.94 3.32 3
-14 22 -20 22.93 3.09 1
14 22 -18 6.6 2.3 3
-14 22 -18 4.83 2.4 1
-14 22 -16 24.57 3.02 3
14 22 -16 26.03 3.08 3
-14 22 -16 26.99 3.38 1
-14 22 -14 29.5 2.96 3
14 22 -14 28.54 2.9 3
-14 22 -14 33.24 3.7 1
-14 22 -12 32.02 3.68 1
14 22 -12 35.89 2.95 3
-14 22 -12 35.05 3.01 3
-14 22 -10 12.13 2.79 1
-14 22 -8 242.75 9.74 1
-14 22 -6 30.46 3.56 1
-14 22 -4 379.17 13.17 1
-14 22 0 233.55 9.53 1
-14 22 2 77.04 5.15 1
-14 22 4 375.74 13.12 1
-14 22 6 24.22 3.27 1
-14 22 8 265.39 10.3 1
-14 22 10 16.99 2.94 1
-14 22 12 37.77 3.95 1
-14 22 14 30.75 3.66 1
-14 22 16 26.2 3.46 1
-14 22 18 3.65 2.63 1
-14 24 -20 11.92 2.73 1
14 24 -18 1.17 2.26 3
-14 24 -18 2.93 2.64 1
14 24 -16 6.04 2.08 3
-14 24 -16 6.33 2.5 1
-14 24 -14 21.15 2.66 3
14 24 -14 26.01 2.92 3
-14 24 -14 23.5 3.32 1
-14 24 -12 1.66 1.62 3
14 24 -12 -0.92 1.62 3
-14 24 -12 0.87 2.45 1
-14 24 -10 18.85 3.24 1
-14 24 -8 23.51 3.38 1
-14 24 -6 52.79 4.54 1
-14 24 -4 23.19 3.35 1
-14 24 0 -0.3 2.44 1
-14 24 2 126.41 6.72 1
-14 24 4 18.69 3.27 1
-14 24 6 50.04 4.39 1
-14 24 8 23.81 3.4 1
-14 24 10 19.56 3.15 1
-14 24 12 -2.7 2.67 1
-14 24 14 24.5 3.41 1
-14 24 16 5.33 2.64 1
-14 24 18 2.64 2.54 1
14 26 -16 12.6 2.6 3
14 26 -14 3.08 2.06 3
-14 26 -12 91.71 5.82 1
14 26 -12 90.63 4.78 3
-14 26 -10 13.78 3.11 1
-14 26 -8 143.62 7.38 1
-14 26 -6 24.65 3.59 1
-14 26 -4 62.09 4.89 1
-14 26 0 10.69 2.83 1
-14 26 2 -0.31 2.48 1
-14 26 4 56.56 4.69 1
-14 26 6 27.92 3.82 1
-14 26 8 158.97 7.79 1
-14 26 10 13.79 3.03 1
-14 26 12 93.05 5.99 1
14 28 -14 63.45 4.24 3
-15 -1 -23 34.11 3.34 1
-15 1 -23 43.82 3.51 1
-15 -1 -21 50.37 4.14 1
-15 1 -21 63.73 4.24 1
-15 -1 -19 62.07 4.37 1
-15 1 -19 52.35 4.09 1
-15 1 -17 59.52 4.3 1
-15 -1 -17 56.48 4.36 1
-15 -1 -15 16.65 2.85 1
-15 1 -15 19.42 2.92 1
-15 1 -13 56.68 4.3 1
-15 -1 -13 51.43 4.21 1
-15 -1 -11 131.75 6.57 1
-15 1 -11 129.59 6.51 1
-15 -1 -9 41.15 3.83 1
-15 1 -9 41.68 3.77 1
-15 -1 -7 10.06 2.54 1
-15 1 -7 9.95 2.37 1
-15 -1 -5 259.87 9.97 1
-15 1 -5 265.96 9.88 1
-15 -1 -1 20.43 2.95 1
-15 1 -1 30.12 3.19 1
-15 1 1 25.07 2.9 1
-15 -1 1 28.29 3.13 1
-15 -1 3 248.28 9.59 1
-15 1 3 250.79 9.46 1
-15 -1 5 265.29 9.79 1
-15 1 5 241.16 9.37 1
-15 -1 7 9.72 2.36 1
-15 1 7 11.29 2.34 1
-15 1 9 35.67 3.42 1
-15 -1 9 42.52 3.74 1
-15 1 11 132.69 6.48 1
-15 -1 11 130.25 6.52 1
-15 1 13 47.92 3.91 1
-15 -1 13 54.28 4.17 1
-15 1 15 22.75 2.94 1
-15 -1 15 18.15 2.9 1
-15 1 17 70.94 4.79 1
-15 -1 17 72.45 4.83 1
-15 1 19 56.93 4.43 1
-15 -1 19 60.32 4.59 1
-15 1 21 70.44 4.81 1
-15 -1 21 69.65 4.94 1
-15 -3 -23 96.27 5.18 1
-15 3 -23 94.07 4.95 1
-15 -3 -21 130.81 6.32 1
-15 3 -21 127.74 6.02 1
-15 -3 -19 187.29 7.91 1
-15 3 -19 184.17 7.5 1
-15 3 -17 154.89 6.88 1
-15 -3 -17 151.65 7.05 1
-15 3 -15 122.77 6.15 1
-15 -3 -15 134.55 6.65 1
-15 3 -13 100.1 5.5 1
-15 -3 -13 95.26 5.68 1
-15 3 -11 227.78 9 1
-15 -3 -11 238.56 9.53 1
-15 3 -9 103.71 5.66 1
-15 -3 -9 107.98 6.05 1
-15 3 -7 179.6 7.77 1
-15 -3 -7 191.59 8.31 1
-15 3 -5 81.53 5.05 1
-15 -3 -5 92.39 5.57 1
-15 -3 -1 13.85 2.7 1
-15 3 -1 13.56 2.49 1
-15 -3 1 12.91 2.56 1
-15 3 1 15.94 2.45 1
-15 3 3 42.91 3.57 1
-15 -3 3 41.17 3.86 1
-15 3 5 101.64 5.38 1
-15 -3 5 88.09 5.43 1
-15 3 7 192.41 7.89 1
-15 -3 7 189.05 8.3 1
-15 3 9 103.42 5.53 1
-15 -3 9 100.19 5.8 1
-15 -3 11 233.26 9.36 1
-15 3 11 236.52 9.08 1
-15 -3 13 94.4 5.53 1
-15 3 13 90.66 5.22 1
-15 3 15 133.43 6.42 1
-15 -3 15 125.39 6.54 1
-15 3 17 155.17 7.08 1
-15 -3 17 156.66 7.36 1
-15 3 19 205.47 8.29 1
-15 -3 19 196.13 8.34 1
-15 3 21 159.82 7.15 1
-15 -3 21 153.46 7.31 1
-15 -5 -23 29.49 3.22 1
-15 5 -23 27.64 2.94 1
-15 -5 -21 46.34 3.94 1
-15 5 -21 46.06 3.6 1
-15 5 -19 35.74 3.34 1
-15 -5 -19 36.2 3.69 1
-15 5 -17 32.68 3.25 1
-15 -5 -17 32.47 3.56 1
-15 5 -15 61.96 4.2 1
-15 -5 -15 55.11 4.56 1
-15 5 -13 45.97 3.76 1
-15 -5 -13 48.73 4.3 1
-15 5 -11 190.51 7.81 1
-15 -5 -11 172.3 8.19 1
-15 5 -9 96.83 5.31 1
-15 -5 -9 89.97 5.71 1
-15 -5 -7 193.89 8.77 1
-15 5 -7 201.69 8.19 1
-15 -5 -5 115.15 6.61 1
-15 5 -5 124.27 6.11 1
-15 5 -1 6.18 1.89 1
-15 -5 1 -0.31 2.15 1
-15 5 1 4.66 1.82 1
-15 5 3 122.57 6 1
-15 -5 3 122.36 6.68 1
-15 5 5 133.24 6.22 1
-15 -5 5 116.38 6.58 1
-15 5 7 187.99 7.81 1
-15 -5 7 185.47 8.43 1
-15 -5 9 97.65 5.79 1
-15 5 9 88.77 4.96 1
-15 5 9 80.57 2.82 3
-15 -5 11 194.05 8.55 1
-15 5 11 201.29 8.01 1
15 5 11 185.62 5.58 3
-15 -5 13 43.88 4.07 1
-15 5 13 43.11 3.63 1
15 5 13 45.29 2.41 3
-15 -5 15 58.48 4.62 1
15 5 15 66.45 3.13 3
-15 5 15 64.14 4.39 1
-15 -5 17 34.32 3.77 1
-15 5 17 40.95 3.61 1
-15 -5 19 45.02 4.12 1
-15 5 19 39.8 3.68 1
-15 -5 21 58.29 4.64 1
-15 5 21 55.08 4.2 1
-15 5 25 43.18 3.36 2
-15 -7 -21 2.47 2.3 1
-15 7 -21 -0.2 1.94 1
-15 7 -19 5.16 2.1 1
-15 -7 -19 8.07 2.58 1
-15 -7 -17 24.47 3.39 1
-15 7 -17 24.73 2.91 1
-15 -7 -15 16.51 3.15 1
-15 7 -15 28.42 3.09 1
-15 -7 -13 5.07 2.5 1
-15 7 -13 6.79 2.08 1
-15 -7 -11 10.43 2.93 1
-15 7 -11 18.26 2.62 1
-15 -7 -9 11.9 2.9 1
-15 7 -9 12.77 2.48 1
-15 -7 -7 5.62 2.52 1
-15 7 -7 5.28 2.08 1
-15 -7 -5 203.23 9.23 1
-15 7 -5 225.71 8.69 1
-15 7 -1 12.86 2.45 1
-15 -7 1 12.26 2.75 1
-15 7 1 12.04 2.29 1
-15 -7 3 127.42 6.85 1
-15 7 3 118.23 5.88 1
-15 7 5 208.94 5.16 3
-15 7 5 222.65 8.36 1
15 7 5 189.73 4.96 3
-15 -7 5 221.48 9.3 1
15 7 7 8.56 0.9 3
-15 7 7 8.75 0.96 3
-15 7 7 11.73 2.29 1
-15 -7 7 6.92 2.67 1
-15 7 9 10.88 1.19 3
15 7 9 12.02 1.19 3
-15 -7 9 10.9 2.82 1
-15 7 9 11.48 2.32 1
15 7 11 17.77 1.56 3
-15 -7 11 17.65 3.14 1
-15 7 11 18.05 2.64 1
15 7 13 8.37 1.44 3
-15 -7 13 10.32 2.81 1
-15 7 13 7.57 2.17 1
-15 7 15 34.76 3.38 1
15 7 15 21.63 2.16 3
-15 -7 15 28.2 3.65 1
-15 7 17 24.72 3.1 1
-15 -7 17 28.74 3.65 1
-15 -7 19 6.07 2.65 1
-15 7 19 6.47 2.31 1
-15 -7 21 -0.55 2.36 1
-15 7 21 0.23 2.26 1
-15 7 25 10.29 2.19 2
-15 -9 -21 59.46 4.64 1
-15 9 -21 71.96 4.33 1
-15 -9 -19 66.32 4.94 1
-15 9 -19 65.88 4.32 1
-15 -9 -17 108.55 6.37 1
-15 9 -17 103.71 5.45 1
-15 9 -15 85.01 5.03 1
-15 -9 -15 80.07 5.7 1
-15 9 -13 47.02 3.75 1
-15 -9 -13 40.78 4.3 1
-15 9 -11 57.84 4.16 1
-15 -9 -11 56.09 4.89 1
-15 9 -9 48.6 3.82 1
-15 9 -7 28.34 3.11 1
-15 9 -5 49.48 3.78 1
-15 9 -3 9.36 0.83 3
-15 9 -1 -0.74 1.83 1
-15 9 -1 1.45 0.51 3
15 9 -1 2.2 0.54 3
-15 9 1 0.25 1.55 1
-15 9 3 10.29 2.27 1
-15 9 5 52.05 3.87 1
-15 9 7 20.8 2.71 1
-15 9 9 54.14 3.91 1
15 9 9 45.76 2.37 3
-15 9 11 55.7 4.06 1
15 9 11 57.3 2.83 3
-15 -9 11 57.35 4.97 1
-15 -9 13 52.17 4.77 1
-15 9 13 54.58 4.05 1
15 9 13 54.79 2.98 3
-15 -9 15 81.13 5.67 1
15 9 15 76.32 3.72 3
-15 9 15 76.31 4.77 1
-15 -9 17 99.62 6.34 1
-15 9 17 105.78 5.72 1
-15 -9 19 75.35 5.49 1
-15 9 19 72.39 4.76 1
-15 9 23 44.15 3.13 2
-15 11 -21 108.22 5.42 1
-15 -11 -21 110.77 6.29 1
-15 11 -19 238.54 8.79 1
-15 -11 -19 225.24 9.72 1
-15 11 -17 153.41 6.74 1
-15 -11 -17 143.82 7.7 1
-15 11 -15 122.98 6.06 1
-15 -11 -15 115.72 6.92 1
-15 11 -13 110.03 5.75 1
-15 11 -11 67.29 4.49 1
-15 11 -9 64.71 4.41 1
-15 11 -9 67.32 3.01 3
15 11 -7 42.25 2.2 3
-15 11 -7 35.83 2.06 3
-15 11 -7 38.44 3.55 1
-15 11 -5 48.8 2.21 3
15 11 -5 54.02 2.32 3
-15 11 -5 50.02 2.52 2
-15 11 -5 49.46 3.96 1
-15 11 -3 130.62 4.34 2
-15 11 -3 118.62 3.78 3
15 11 -3 120.08 3.79 3
-15 11 1 21.21 2.7 1
-15 11 3 125.39 6.16 1
-15 11 5 51.3 3.86 1
-15 11 7 43.58 3.65 1
-15 11 9 74.65 4.68 1
-15 11 11 67.53 4.5 1
15 11 13 113.65 4.69 3
-15 11 13 117.48 5.98 1
-15 11 15 122.9 6.08 1
-15 -11 15 108.84 6.78 1
-15 11 17 190.86 7.9 1
-15 -11 17 170.93 8.67 1
-15 11 19 269.98 9.81 1
-15 -11 19 240.66 10.5 1
-15 11 21 130.72 5.26 2
-15 -13 -21 46.19 4.52 1
-15 13 -21 51.98 3.85 1
-15 13 -19 60.26 4.21 1
-15 -13 -19 56.17 5.09 1
-15 13 -17 41.6 3.64 1
-15 -13 -17 29.56 4.1 1
-15 13 -15 36.76 3.47 1
-15 13 -13 22.52 2.21 3
-15 13 -13 28.96 3.28 1
-15 13 -11 1.8 1.96 1
-15 13 -11 2.24 1.2 3
15 13 -11 3.95 1.35 3
-15 13 -9 38.76 3.61 1
-15 13 -9 37.19 2.38 3
15 13 -9 38.43 2.44 3
-15 13 -7 28.26 3.14 1
-15 13 -7 27.68 1.89 3
-15 13 -5 64.83 4.48 1
-15 13 -5 66.83 2.94 2
-15 13 -5 60.16 2.66 3
15 13 -5 66.67 2.76 3
-15 13 -3 23.36 1.69 2
-15 13 1 5.18 2 1
-15 13 3 20.9 2.8 1
-15 13 5 66.24 4.48 1
-15 13 7 24.83 2.97 1
-15 13 9 40.13 3.64 1
-15 13 11 3.89 2.06 1
-15 13 13 22.12 3.11 1
-15 13 15 45.37 3.87 1
-15 -13 17 33.24 4.26 1
-15 13 17 38.46 3.71 1
-15 13 19 60.25 4.42 1
-15 -13 19 58.23 5.24 1
-15 -15 -21 32.17 4.15 1
-15 15 -21 36.52 3.39 1
-15 -15 -19 38.11 4.51 1
-15 15 -19 41.38 3.61 1
-15 15 -17 36.59 3.57 1
-15 15 -15 50.43 4.01 1
-15 15 -15 39.4 3.16 3
15 15 -15 46.91 3.36 3
-15 15 -13 30.93 2.63 3
15 15 -13 30.93 2.6 3
-15 15 -13 32.02 3.38 1
-15 15 -11 8.16 2.31 1
-15 15 -11 4.45 1.52 3
15 15 -11 7.6 1.6 3
-15 15 -9 -0.27 1.9 1
-15 15 -9 -0.47 1.15 3
15 15 -9 0.74 1.14 3
-15 15 -7 30.59 2.07 3
15 15 -7 27.19 1.97 3
-15 15 -7 31.67 3.39 1
-15 15 -5 22.47 1.73 2
-15 15 -5 22.89 3.06 1
-15 15 -3 1.2 1.1 2
-15 15 1 6.68 2.1 1
-15 15 3 1.33 1.98 1
-15 15 5 25.35 3.08 1
-15 15 7 26.97 3.18 1
-15 15 9 -0.27 1.98 1
-15 15 11 5.59 2.27 1
-15 15 13 38.4 3.71 1
-15 15 15 58.05 4.42 1
-15 15 17 34.18 3.73 1
-15 15 19 51.55 4.16 1
-15 17 -21 110.75 5.62 1
-15 -17 -21 87.38 6.18 1
-15 17 -19 148.05 6.79 1
15 17 -17 202.67 7.71 3
-15 17 -17 191.66 8.12 1
15 17 -15 105.05 5.07 3
-15 17 -15 105.12 5.84 1
-15 17 -13 51.36 3.31 3
15 17 -13 47.05 3.25 3
-15 17 -13 57.83 4.34 1
-15 17 -11 23.05 2.27 3
-15 17 -11 30.95 3.43 1
15 17 -11 22.99 2.25 3
-15 17 -9 12.62 2.59 1
-15 17 -9 13.69 1.74 3
15 17 -9 15.79 1.81 3
-15 17 -7 1.1 2 1
15 17 -7 2.47 1.16 3
-15 17 -5 39.04 3.75 1
-15 17 1 2.2 1.93 1
-15 17 3 16.79 2.85 1
-15 17 5 41.82 3.86 1
-15 17 7 6.6 2.19 1
-15 17 9 13.22 2.68 1
-15 17 11 21.52 3.01 1
-15 17 13 54.44 4.35 1
-15 17 15 102.64 5.95 1
-15 17 17 216.53 8.97 1
-15 17 19 152.03 7.31 1
-15 19 -21 66.98 4.56 1
-15 19 -19 45.25 3.94 1
15 19 -17 100.69 5.37 3
-15 19 -17 114.9 6.06 1
-15 19 -15 45.64 4.01 1
15 19 -15 39.16 3.35 3
-15 19 -13 62.15 4.59 1
15 19 -13 53.3 3.55 3
-15 19 -11 38.5 3.79 1
-15 19 -11 39.46 2.9 3
15 19 -11 35.37 2.75 3
-15 19 -9 44.72 4.01 1
15 19 -9 38.46 2.7 3
-15 19 -9 41.46 2.76 3
-15 19 -7 10.33 2.6 1
-15 19 -5 28.48 3.31 1
-15 19 1 5.15 2.27 1
-15 19 3 0.29 2.09 1
-15 19 5 23.22 3.12 1
-15 19 7 12.94 2.87 1
-15 19 9 37.2 3.73 1
-15 19 11 38.65 3.88 1
-15 19 13 65.14 4.82 1
-15 19 15 45.06 4.11 1
-15 19 17 111.35 6.24 1
-15 19 19 46.46 4.25 1
-15 21 -19 6.63 2.42 1
15 21 -19 0.23 2.62 3
-15 21 -17 -1.06 2.19 1
15 21 -17 -2.36 2.47 3
-15 21 -15 17.61 2.97 1
15 21 -15 11.83 2.48 3
-15 21 -13 16.33 3.11 1
15 21 -13 20.07 2.6 3
-15 21 -11 12.07 2.74 1
15 21 -11 13.03 2.04 3
15 21 -9 3 1.45 3
-15 21 -9 0.29 2.26 1
-15 21 -7 7.05 2.53 1
-15 21 -5 17.72 3.07 1
-15 21 1 6.8 2.58 1
-15 21 3 1.48 2.12 1
-15 21 5 19.2 3.05 1
-15 21 7 10.89 2.61 1
-15 21 9 2.94 2.43 1
-15 21 11 11.46 2.71 1
-15 21 13 23.71 3.49 1
-15 21 15 18.42 3.3 1
-15 21 17 -0.29 2.66 1
-15 21 19 7.41 2.61 1
15 23 -19 44.65 3.99 3
15 23 -17 30.95 3.35 3
-15 23 -17 39.11 3.85 1
-15 23 -15 39.05 4.07 1
15 23 -15 52.13 3.81 3
-15 23 -13 35.11 3.9 1
15 23 -13 29.46 2.98 3
-15 23 -11 5.37 2.6 1
15 23 -11 9.41 2.03 3
-15 23 -9 52.12 4.52 1
-15 23 -7 72.77 5.22 1
-15 23 -5 37.56 4.05 1
-15 23 1 9.18 2.74 1
-15 23 3 68.75 5.05 1
-15 23 5 51.02 4.46 1
-15 23 7 69.78 5.11 1
-15 23 9 44.18 4.27 1
-15 23 11 7.95 2.86 1
-15 23 13 38.68 4.15 1
-15 23 15 50 4.63 1
-15 23 17 35.39 3.93 1
15 25 -17 76.92 4.89 3
15 25 -15 65.71 4.32 3
15 25 -13 29.67 3.03 3
15 25 -11 75.59 4.24 3
-15 25 -11 76.61 5.48 1
-15 25 -9 21.93 3.59 1
-15 25 -7 51.83 4.6 1
-15 25 -5 5.08 2.75 1
-15 25 1 0.64 2.43 1
-15 25 3 4.45 2.49 1
-15 25 5 3.18 2.47 1
-15 25 7 63.8 5.03 1
-15 25 9 20.01 3.53 1
-15 25 11 79.23 5.64 1
15 27 -15 12.1 2.55 3
15 27 -13 6.04 2.06 3
-16 0 -22 -2.56 2.15 1
-16 0 -20 1.65 2.23 1
-16 0 -18 -2.8 2.34 1
-16 0 -16 1.33 2.14 1
-16 0 -14 -3.6 2.64 1
-16 0 -12 153.91 7.31 1
-16 0 -10 0.57 2.27 1
-16 0 -8 566.03 17.55 1
-16 0 -6 -1.97 2.3 1
-16 0 -4 455.66 14.81 1
-16 0 0 252.77 9.79 1
-16 0 2 -2.19 2.26 1
-16 0 4 472.82 15.23 1
-16 0 6 -2.17 2 1
-16 0 8 569.91 17.46 1
-16 0 10 0.55 2.05 1
-16 0 12 142.37 6.94 1
-16 0 14 0.28 2.24 1
-16 0 16 0.27 2.17 1
-16 0 18 -1.09 2.28 1
-16 0 20 -0.26 2.26 1
-16 -2 -22 10.04 2.42 1
-16 2 -22 6.93 2.32 1
-16 -2 -20 10.57 2.56 1
-16 2 -20 9.33 2.38 1
-16 -2 -18 12.38 2.86 1
-16 2 -18 12.05 2.54 1
-16 -2 -16 3.89 2.29 1
-16 2 -16 2.6 2.16 1
-16 -2 -14 116.93 6.39 1
-16 2 -14 120.01 6.27 1
-16 -2 -12 61.63 4.72 1
-16 2 -12 60.38 4.47 1
-16 -2 -10 34.63 3.7 1
-16 2 -10 30.22 3.55 1
-16 -2 -8 142.36 7.18 1
-16 2 -8 149.5 7.18 1
-16 -2 -6 40.16 4.04 1
-16 2 -6 49.43 4.06 1
-16 -2 -4 140.38 7.05 1
-16 2 -4 147.22 6.97 1
-16 -2 0 141.68 7.1 1
-16 2 0 146.07 6.9 1
-16 -2 2 340.08 12.14 1
-16 2 2 338.93 11.88 1
-16 -2 4 131.02 6.74 1
-16 2 4 134.3 6.61 1
-16 -2 6 41.2 3.82 1
-16 2 6 37.05 3.61 1
-16 -2 8 144.26 7.17 1
-16 2 8 157.66 7.15 1
-16 -2 10 37.26 3.73 1
-16 2 10 34.96 3.58 1
-16 2 12 58.77 4.36 1
-16 -2 12 54.79 4.45 1
-16 -2 14 109.8 6.2 1
-16 2 14 120.61 6.24 1
-16 -2 16 4.83 2.3 1
-16 2 16 2.95 2.21 1
-16 -2 18 8.95 2.58 1
-16 2 18 11.39 2.68 1
-16 -2 20 8.95 2.73 1
-16 2 20 7.94 2.63 1
-16 4 -22 12.42 2.43 1
-16 -4 -22 8.41 2.5 1
-16 -4 -20 3.85 2.31 1
-16 4 -20 1.13 1.97 1
-16 -4 -18 11.3 2.78 1
-16 4 -18 9.33 2.41 1
-16 -4 -16 15.15 2.94 1
-16 4 -16 17.41 2.76 1
-16 -4 -14 90.03 5.7 1
-16 4 -14 78.53 5.1 1
-16 -4 -12 6.41 2.63 1
-16 4 -12 6.72 2.42 1
-16 -4 -10 463.54 15.29 1
-16 4 -10 442.7 14.58 1
-16 -4 -8 11.86 3.04 1
-16 4 -8 8.42 2.34 1
-16 -4 -6 184.39 8.47 1
-16 4 -6 195.92 8.21 1
-16 4 -4 27.9 3.16 1
-16 -4 -4 26.54 3.43 1
-16 4 0 80.18 4.99 1
-16 -4 0 85.82 5.54 1
-16 4 2 13.9 2.51 1
-16 -4 2 11.13 2.82 1
-16 4 4 25.79 2.97 1
-16 -4 4 19.96 3.13 1
-16 4 6 201.22 8.15 1
-16 -4 6 182.67 8.43 1
-16 -4 8 12.22 2.87 1
-16 4 8 10.68 2.43 1
-16 -4 10 456.31 15.11 1
-16 4 10 450.01 14.59 1
-16 -4 12 1.51 2.43 1
-16 4 12 5.81 2.29 1
-16 -4 14 101.85 6.07 1
-16 4 14 101.08 5.7 1
-16 -4 16 16.95 3.03 1
-16 4 16 20.51 2.99 1
-16 -4 18 10.99 2.84 1
-16 4 18 8.53 2.46 1
-16 -4 20 1.13 2.36 1
-16 4 20 -0.25 2.21 1
-16 -6 -22 1.72 2.23 1
-16 6 -22 4.14 2.03 1
-16 -6 -20 -2.15 2.4 1
-16 6 -20 0.45 1.93 1
-16 6 -18 48.69 3.94 1
-16 -6 -18 50.01 4.39 1
-16 6 -16 21.15 2.91 1
-16 -6 -16 19.65 3.33 1
-16 6 -14 85.28 5.15 1
-16 -6 -14 79.48 5.51 1
-16 -6 -12 141.7 7.47 1
-16 6 -12 151.6 6.99 1
-16 -6 -10 166.73 8.06 1
-16 6 -10 154.78 7.3 1
-16 6 -8 123.16 6.31 1
-16 -6 -8 127.09 7.07 1
-16 6 -6 250.37 9.58 1
-16 -6 -6 235.06 10.13 1
-16 6 -4 6.15 2.15 1
-16 -6 -4 3.72 2.43 1
-16 6 0 56.22 4.22 1
-16 -6 0 45.84 4.38 1
-16 6 2 288.73 10.26 1
-16 -6 2 249.99 10.75 1
-16 6 4 9.88 2.36 1
-16 -6 4 2.35 2.18 1
-16 6 6 261.93 9.92 1
-16 -6 6 277.66 11.06 1
-16 6 8 117.14 6.08 1
-16 -6 8 130.93 7.06 1
-16 6 10 136.48 6.69 1
-16 -6 10 151.28 7.61 1
-16 6 12 164.84 7.31 1
-16 -6 12 146.74 7.67 1
-16 6 14 90.03 5.26 1
-16 -6 14 88.28 5.77 1
-16 6 16 23.43 3.11 1
-16 -6 16 22.55 3.46 1
-16 6 18 44.09 3.93 1
-16 -6 18 53.15 4.58 1
-16 -6 20 0.87 2.43 1
-16 6 20 2.53 2.16 1
-16 -8 -22 2.84 2.28 1
-16 8 -22 3.11 1.87 1
-16 -8 -20 1.4 2.37 1
-16 8 -20 -2.47 2.12 1
-16 8 -18 27.91 3.14 1
-16 -8 -18 23.97 3.58 1
-16 -8 -16 66.37 5.22 1
-16 8 -16 62.83 4.41 1
-16 8 -14 4.39 2.24 1
-16 -8 -14 1.32 2.45 1
-16 8 -12 215.71 8.58 1
-16 -8 -12 192 9.18 1
-16 8 -10 5.56 2.15 1
-16 -8 -10 2.11 2.54 1
-16 8 -8 126.69 6.32 1
-16 -8 -8 124.65 7.13 1
-16 8 -6 59.97 4.29 1
-16 -8 -6 47.66 4.63 1
-16 8 -4 240.46 9.25 1
-16 -8 -4 222.38 9.94 1
-16 8 0 509.22 16.01 1
-16 -8 0 526.41 17.32 1
-16 8 2 45.93 3.81 1
-16 -8 2 44.28 4.3 1
-16 8 4 252.43 9.47 1
-16 -8 4 227.4 10.12 1
-16 8 6 49.01 3.83 1
16 8 6 43.36 1.5 3
-16 -8 6 36.08 4.21 1
16 8 8 116.21 3.59 3
-16 -8 8 119.76 7.04 1
-16 8 8 124.63 6.15 1
-16 8 10 5.18 2 1
-16 -8 10 2.84 2.57 1
16 8 10 6.65 1.13 3
-16 8 12 197.81 8.37 1
-16 -8 12 216.8 9.71 1
-16 8 14 4.21 2.15 1
-16 -8 14 3.41 2.55 1
-16 8 16 61 4.49 1
-16 -8 16 62.85 5.1 1
-16 -8 18 27.16 3.79 1
-16 8 18 27.26 3.33 1
-16 -8 20 2.42 2.56 1
-16 8 20 -0.76 2.21 1
-16 -10 -22 2.44 2.39 1
-16 10 -22 5.27 2.08 1
-16 -10 -20 2.7 2.49 1
-16 10 -20 0.91 2.05 1
-16 -10 -18 -0.32 2.42 1
-16 10 -18 1.44 2.17 1
-16 -10 -16 61.99 5.22 1
-16 10 -16 68.75 4.54 1
-16 -10 -14 4.97 2.73 1
-16 10 -14 12.43 2.54 1
-16 -10 -12 89.72 6.23 1
-16 10 -12 92.42 5.39 1
-16 10 -10 5.92 2.2 1
-16 -10 -10 -0.36 2.68 1
-16 10 -8 17 2.77 1
-16 10 -6 6.44 2.21 1
-16 10 -4 140.31 6.72 1
-16 10 -2 75.83 2.34 3
-16 10 0 614.43 17.79 1
-16 10 0 587.85 13.75 3
16 10 0 570.1 13.64 3
-16 10 2 79.42 4.85 1
-16 10 4 156.79 7.15 1
-16 10 6 6.8 2.07 1
16 10 8 16.18 1.45 3
-16 10 8 17.62 2.79 1
16 10 10 -0.98 1.37 3
-16 10 10 1.06 1.85 1
-16 -10 10 0.37 2.58 1
-16 -10 12 99.43 6.63 1
-16 10 12 109.87 5.89 1
-16 10 14 12.77 2.61 1
-16 -10 14 10.59 3.27 1
-16 10 16 78.37 5.11 1
-16 -10 16 83.87 6.03 1
-16 -10 18 2.34 2.58 1
-16 10 18 -1.32 2.28 1
-16 -10 20 5.1 2.96 1
-16 10 20 4.09 2.32 1
-16 12 -22 13.91 2.56 1
-16 -12 -22 8.11 2.83 1
-16 12 -20 12.48 2.49 1
-16 -12 -20 14.84 3.27 1
-16 12 -18 0.49 2 1
-16 -12 -18 2.38 2.9 1
-16 12 -16 59.91 4.33 1
-16 -12 -16 50.05 4.99 1
-16 -12 -14 -1.44 2.71 1
-16 12 -14 5.26 2.38 1
-16 12 -12 55.55 4.23 1
-16 12 -10 52.18 4.11 1
-16 12 -8 55.51 4.22 1
16 12 -8 43.41 2.42 3
16 12 -6 138.17 4.5 3
-16 12 -6 132.13 6.65 1
16 12 -4 88.44 3.11 3
-16 12 -4 85.33 3.05 3
-16 12 -4 87.34 5.24 1
16 12 -2 191.32 5.23 3
-16 12 -2 180.14 5.2 3
-16 12 0 112.07 5.92 1
-16 12 2 174.44 7.7 1
-16 12 4 92.14 5.35 1
-16 12 6 116.09 6.08 1
-16 12 8 54.57 4.27 1
-16 12 10 44.7 3.95 1
-16 12 12 51.69 4.18 1
-16 -12 14 -2.98 2.85 1
-16 12 14 -0.27 2.09 1
-16 -12 16 57.76 5.37 1
-16 12 16 64.82 4.64 1
-16 -12 18 -2.14 2.91 1
-16 12 18 0.27 2.31 1
-16 12 20 16.71 2.99 1
-16 -12 20 10.6 3.18 1
-16 14 -20 5.4 2.42 1
-16 -14 -20 9.12 3.14 1
-16 14 -18 52.27 4.16 1
-16 -14 -18 52 5.11 1
-16 -14 -16 9.68 3.36 1
-16 14 -16 15.52 2.79 1
-16 14 -14 218.87 8.89 1
-16 14 -12 38.57 3.69 1
-16 14 -10 72.21 4.87 1
16 14 -10 66.51 3.33 3
-16 14 -8 16.19 2.76 1
-16 14 -6 97 5.67 1
-16 14 -4 21.51 2.94 1
16 14 -4 17.92 1.47 3
-16 14 0 7.21 2.38 1
-16 14 2 536.32 16.72 1
-16 14 4 17.36 2.78 1
-16 14 6 94.42 5.54 1
-16 14 8 11.86 2.66 1
-16 14 10 63.65 4.6 1
-16 14 12 35.75 3.72 1
-16 14 14 205.33 8.72 1
-16 14 16 19.55 3.07 1
-16 14 18 60.06 4.6 1
-16 -14 18 43.99 4.85 1
-16 -14 20 15.38 3.44 1
-16 16 -20 4.55 2.21 1
-16 -16 -20 9.47 3.47 1
-16 16 -18 -0.76 2.32 1
-16 16 -16 49.45 4.18 1
-16 16 -14 11.77 2.83 1
16 16 -14 10.25 2.1 3
-16 16 -12 77.6 5.12 1
16 16 -12 80.69 4.02 3
-16 16 -10 8.21 2.6 1
16 16 -10 12.33 1.79 3
-16 16 -8 21.64 3.13 1
16 16 -8 24.25 2.03 3
16 16 -6 14.42 1.55 3
-16 16 -6 7.98 2.52 1
-16 16 -4 87.45 5.38 1
-16 16 0 203.28 8.72 1
-16 16 2 508.91 16.21 1
-16 16 4 77.15 5.14 1
-16 16 6 11.31 2.6 1
-16 16 8 25.4 3.25 1
-16 16 10 12.48 2.72 1
-16 16 12 71.28 4.97 1
-16 16 14 11.08 2.86 1
-16 16 16 57.95 4.64 1
-16 16 18 2.23 2.44 1
-16 -18 -20 2.46 3.11 1
-16 18 -20 9.63 2.57 1
-16 18 -18 1.55 2.25 1
-16 18 -16 14.57 2.83 1
16 18 -16 16.04 2.55 3
-16 18 -14 1.68 2.42 1
16 18 -14 2.63 1.84 3
-16 18 -12 27.3 3.44 1
16 18 -12 28.87 2.57 3
-16 18 -10 2.34 2.26 1
16 18 -10 4.99 1.67 3
-16 18 -8 39.04 3.97 1
16 18 -8 44.22 2.69 3
-16 18 -6 5.89 2.38 1
-16 18 -4 125.47 6.69 1
-16 18 0 287.19 11 1
-16 18 2 18.14 3.01 1
-16 18 4 133.24 6.9 1
-16 18 6 4.67 2.35 1
-16 18 8 40.37 4 1
-16 18 10 7.63 2.6 1
-16 18 12 30.02 3.71 1
-16 18 14 5.54 2.72 1
-16 18 16 15.89 3.13 1
-16 18 18 1.43 2.37 1
-16 20 -20 10.7 2.59 1
-16 20 -18 9.9 2.74 1
16 20 -16 20.77 2.93 3
-16 20 -16 33.31 3.67 1
16 20 -14 8.44 2.19 3
-16 20 -14 12.88 2.85 1
16 20 -12 75.74 4.05 3
-16 20 -12 69.72 5.08 1
16 20 -10 5.08 1.61 3
-16 20 -10 3.58 2.37 1
16 20 -8 189.95 6.54 3
-16 20 -8 187.72 8.45 1
-16 20 -6 0.91 2.25 1
-16 20 -4 141.85 7.25 1
-16 20 0 88.42 5.71 1
-16 20 2 89.09 5.67 1
-16 20 4 140.16 7.1 1
-16 20 6 0.61 2.18 1
-16 20 8 203.16 8.88 1
-16 20 10 6.32 2.69 1
-16 20 12 70.28 5.15 1
-16 20 14 5.08 2.56 1
-16 20 16 23.76 3.48 1
-16 20 18 6.77 2.63 1
-16 22 -16 22.11 3.43 1
-16 22 -14 186.18 8.5 1
16 22 -14 190.9 7.38 3
-16 22 -12 35.54 3.97 1
16 22 -12 37.71 3.12 3
-16 22 -10 70.8 5.24 1
16 22 -10 71.55 3.88 3
-16 22 -8 61.92 4.88 1
-16 22 -6 27.43 3.71 1
-16 22 -4 5.62 2.56 1
-16 22 0 27.49 3.67 1
-16 22 2 247.14 10.12 1
-16 22 4 -0.31 2.23 1
-16 22 6 26.39 3.64 1
-16 22 8 66.42 5.06 1
-16 22 10 66.12 5.15 1
-16 22 12 46.43 4.44 1
-16 22 14 202.1 9.05 1
16 24 -12 2.72 1.88 3
16 24 -10 64.07 3.77 3
-16 24 -8 0.64 2.6 1
-16 24 -6 44.34 4.32 1
-16 24 -4 21.58 3.48 1
-16 24 0 28.07 3.64 1
-16 24 2 93.11 5.98 1
-16 24 4 24.08 3.64 1
-16 24 6 40.4 4.3 1
-17 -1 -21 71.16 5.06 1
-17 1 -21 66.55 4.84 1
-17 1 -19 82.69 5.39 1
-17 -1 -19 85.21 5.54 1
-17 1 -17 141.87 7.19 1
-17 -1 -17 144.53 7.22 1
-17 -1 -15 32.13 3.8 1
-17 1 -15 34.65 3.9 1
-17 -1 -13 45.49 4.22 1
-17 1 -13 43.52 4.09 1
-17 1 -11 89.86 5.58 1
-17 -1 -11 83.92 5.55 1
-17 -1 -9 41.7 4 1
-17 1 -9 38.5 3.98 1
-17 1 -7 48.93 4.2 1
-17 -1 -7 50.03 4.3 1
-17 1 -5 17.73 2.87 1
-17 -1 -5 18.43 3.02 1
-17 -1 1 32.61 3.73 1
-17 1 1 29.81 3.32 1
-17 -1 3 75.99 5.03 1
-17 1 3 69.35 4.84 1
-17 -1 5 17.68 2.88 1
-17 1 5 20.56 2.98 1
-17 1 7 44.39 3.89 1
-17 -1 7 44 4.01 1
-17 -1 9 33.75 3.67 1
-17 1 9 40.7 3.9 1
-17 1 11 87.11 5.44 1
-17 -1 11 81.96 5.37 1
-17 -1 13 51.71 4.35 1
-17 1 13 52.71 4.38 1
-17 1 15 39.96 4.04 1
-17 -1 15 37.99 4.08 1
-17 1 17 159.81 7.81 1
-17 -1 17 169.32 7.99 1
-17 1 19 82.05 5.64 1
-17 -1 19 88.32 5.84 1
-17 3 -21 38.5 3.96 1
-17 -3 -21 39.84 4.23 1
-17 3 -19 47.9 4.21 1
-17 -3 -19 37.31 4.17 1
-17 -3 -17 19.65 3.31 1
-17 3 -17 21.1 3.33 1
-17 -3 -15 40.73 4.22 1
-17 3 -15 38.54 3.97 1
-17 -3 -13 0.62 2.53 1
-17 3 -13 3.45 2.43 1
-17 -3 -11 2.52 2.55 1
-17 3 -11 -2.04 2.31 1
-17 -3 -9 26 3.55 1
-17 3 -9 31.73 3.53 1
-17 -3 -7 13.65 3.02 1
-17 3 -7 15.09 2.81 1
-17 -3 -5 79.01 5.4 1
-17 3 -5 79.78 5.22 1
-17 3 1 20.3 3 1
-17 -3 1 24.61 3.38 1
-17 3 3 8.99 2.33 1
-17 -3 3 5.67 2.23 1
-17 -3 5 77.46 5.26 1
-17 3 5 74.13 4.9 1
-17 3 7 15.07 2.74 1
-17 -3 7 9.32 2.62 1
-17 -3 9 28.74 3.59 1
-17 3 9 25.95 3.21 1
-17 -3 11 4.3 2.42 1
-17 3 11 1.69 2.12 1
-17 -3 13 0.92 2.39 1
-17 3 13 1.7 2.26 1
-17 -3 15 31.97 3.9 1
-17 3 15 35.9 3.83 1
-17 -3 17 22.21 3.55 1
-17 3 17 25.58 3.63 1
-17 3 19 43.98 4.41 1
-17 -3 19 55.46 4.95 1
-17 5 -21 58.15 4.4 1
-17 -5 -21 65.86 5.07 1
-17 5 -19 54.66 4.31 1
-17 -5 -19 50.29 4.43 1
-17 5 -17 46.35 4.15 1
-17 -5 -17 44.62 4.33 1
-17 -5 -15 41.01 4.27 1
-17 5 -15 41.89 3.87 1
-17 -5 -13 131.97 7.08 1
-17 5 -13 116.67 6.39 1
-17 -5 -11 18.6 3.37 1
-17 5 -11 16.3 2.92 1
-17 -5 -9 77.59 5.54 1
-17 5 -9 77.13 5.16 1
-17 -5 -7 19.1 3.36 1
-17 5 -7 15.25 2.72 1
-17 -5 -5 2.68 2.23 1
-17 5 -5 3.43 2.13 1
-17 -5 1 -0.67 2.24 1
-17 5 1 0.28 1.83 1
-17 -5 3 4.66 2.48 1
-17 5 3 2.21 2 1
-17 -5 5 3.31 2.41 1
-17 5 5 1.38 1.98 1
-17 -5 7 18.9 3.17 1
-17 5 7 15.19 2.72 1
-17 -5 9 65.97 5.09 1
-17 5 9 71.2 4.81 1
-17 -5 11 18.09 3.23 1
-17 5 11 14.97 2.75 1
-17 -5 13 112.85 6.57 1
-17 5 13 110.73 6.12 1
-17 -5 15 47.97 4.49 1
-17 5 15 46.16 4.16 1
-17 -5 17 49.21 4.53 1
-17 5 17 51.32 4.27 1
-17 -5 19 59.98 4.89 1
-17 5 19 45.68 4.37 1
-17 -7 -21 33.81 3.81 1
-17 7 -21 29.17 3.32 1
-17 -7 -19 40.42 4.3 1
-17 7 -19 45.51 3.92 1
-17 -7 -17 77.55 5.64 1
-17 7 -17 79.72 5.12 1
-17 -7 -15 67.44 5.39 1
-17 7 -15 73.17 4.96 1
-17 -7 -13 89.48 6.09 1
-17 7 -13 91.69 5.52 1
-17 7 -11 92.19 5.55 1
-17 -7 -11 100.98 6.37 1
-17 7 -9 61.43 4.56 1
-17 -7 -9 62.88 5.27 1
-17 7 -7 85.7 5.34 1
-17 -7 -7 89.55 6 1
-17 7 -5 70.31 4.81 1
-17 -7 -5 66.56 5.36 1
-17 -7 1 7.6 2.82 1
-17 7 1 10.51 2.38 1
-17 -7 3 23.94 3.67 1
-17 7 3 31.66 3.33 1
-17 -7 5 60.12 5.12 1
-17 7 5 59.64 4.4 1
-17 -7 7 75 5.67 1
-17 7 7 89.82 5.28 1
-17 -7 9 56.2 4.99 1
-17 7 9 61.34 4.45 1
-17 -7 11 94.72 6.19 1
-17 7 11 95.38 5.61 1
-17 7 13 89.63 5.46 1
-17 -7 13 85.68 5.94 1
-17 7 15 73.97 5.04 1
-17 -7 15 79.05 5.69 1
-17 7 17 98.39 5.79 1
-17 -7 17 95.26 6.18 1
-17 -7 19 50.7 4.63 1
-17 7 19 39.63 4.05 1
-17 9 -21 28.24 3.26 1
-17 -9 -21 35.55 3.9 1
-17 9 -19 36.78 3.59 1
-17 -9 -19 27.69 3.87 1
-17 9 -17 29.53 3.38 1
-17 -9 -17 29.59 3.95 1
-17 9 -15 39.3 3.82 1
-17 -9 -15 42.09 4.5 1
-17 -9 -13 71.79 5.64 1
-17 9 -13 69.44 4.82 1
-17 -9 -11 68.87 5.62 1
-17 9 -11 83.16 5.27 1
-17 9 -9 22.37 3.12 1
-17 -9 -9 18.66 3.56 1
-17 -9 -7 47.9 4.76 1
-17 9 -7 37.9 3.67 1
-17 9 -5 -0.84 1.89 1
-17 -9 -5 -1.5 2.74 1
-17 9 1 9.64 2.31 1
-17 -9 1 13.83 3.36 1
-17 9 3 -1.1 2.04 1
-17 -9 3 0.75 2.5 1
-17 9 5 0.55 1.99 1
-17 -9 5 -0.76 2.6 1
-17 -9 7 38.9 4.53 1
-17 9 7 40.52 3.75 1
-17 9 9 15.97 2.78 1
-17 -9 9 21.3 3.63 1
-17 9 11 78.31 5.03 1
-17 -9 11 78.03 5.93 1
-17 9 13 65.18 4.68 1
-17 -9 13 66.96 5.57 1
-17 9 15 45 3.98 1
-17 -9 15 41.38 4.52 1
-17 9 17 32.56 3.63 1
-17 -9 17 31.7 4.16 1
-17 -9 19 38.44 4.39 1
-17 9 19 43.74 4.13 1
-17 -11 -21 9.42 3.16 1
-17 11 -21 5.16 2.42 1
-17 11 -19 11.24 2.7 1
-17 -11 -19 11.49 3.2 1
-17 11 -17 15.78 3.03 1
-17 -11 -17 12.83 3.38 1
-17 -11 -15 47.21 5 1
-17 11 -15 60.1 4.58 1
-17 -11 -13 42.12 4.66 1
-17 11 -13 43.7 4 1
-17 -11 -11 158.02 8.48 1
-17 11 -11 163.65 7.6 1
-17 -11 -9 36.98 4.45 1
-17 11 -9 37.86 3.77 1
-17 11 -7 12.08 2.66 1
-17 11 -5 15.19 2.84 1
-17 11 1 38.15 3.7 1
-17 11 3 10.06 2.31 1
-17 11 5 17.33 2.83 1
-17 11 7 14.57 2.72 1
-17 -11 9 39.36 4.68 1
-17 11 9 45.19 4.02 1
-17 -11 11 155.42 8.61 1
-17 11 11 162.4 7.47 1
-17 -11 13 39.32 4.64 1
-17 11 13 42.36 3.92 1
-17 -11 15 55.79 5.28 1
-17 11 15 56.03 4.47 1
-17 11 17 12.41 3.06 1
-17 -11 17 16.39 3.74 1
-17 11 19 6.63 2.68 1
-17 -11 19 7.2 3.13 1
-17 -13 -21 63.84 5.19 1
-17 13 -21 65.64 4.48 1
-17 -13 -19 92 6.31 1
-17 13 -19 96.79 5.52 1
-17 13 -17 119.09 6.36 1
-17 -13 -17 116.58 7.29 1
-17 13 -15 135.2 6.71 1
-17 -13 -15 114.86 7.28 1
-17 13 -13 82.43 5.35 1
-17 -13 -13 69.63 5.89 1
-17 13 -11 29.14 3.44 1
-17 13 -9 15.71 2.81 1
-17 13 -7 0.87 2.11 1
17 13 -5 26.04 1.66 3
-17 13 -5 24.99 3.23 1
17 13 -3 22.26 1.46 3
17 13 -1 9.73 1.02 3
-17 13 1 12.6 2.61 1
-17 13 3 21.4 3.06 1
-17 13 5 29.88 3.37 1
-17 13 7 -0.57 2.04 1
-17 13 9 21.19 3.13 1
-17 13 11 31.28 3.48 1
-17 13 13 78.4 5.28 1
-17 -13 13 78.99 6.21 1
-17 13 15 137.18 6.95 1
-17 -13 15 122.45 7.75 1
-17 13 17 110.53 6.27 1
-17 -13 17 104.62 7.1 1
-17 13 19 125.04 6.64 1
-17 -13 19 103.45 7 1
-17 15 -21 22.96 3.11 1
-17 -15 -21 18.61 3.62 1
-17 15 -19 35.24 3.6 1
-17 -15 -19 29.02 4.32 1
-17 15 -17 47.47 4.18 1
-17 -15 -17 42.14 4.94 1
-17 15 -15 115.56 6.3 1
-17 15 -13 90.42 5.7 1
-17 15 -11 78.49 5.23 1
17 15 -9 40.7 2.53 3
-17 15 -9 37.62 3.9 1
-17 15 -7 -1.79 2.41 1
-17 15 -5 16.35 2.95 1
17 15 -3 23.96 1.65 3
-17 15 1 8.51 2.55 1
-17 15 3 19.91 3.08 1
-17 15 5 14.32 2.82 1
-17 15 7 -1.17 2.35 1
-17 15 9 46.34 4.16 1
-17 15 11 84.05 5.44 1
-17 15 13 84.22 5.53 1
-17 15 15 122.24 6.7 1
-17 15 17 57.83 4.58 1
-17 -15 17 37.18 4.9 1
-17 15 19 43.02 4.18 1
-17 -15 19 30 4.59 1
-17 17 -19 4.2 2.43 1
-17 -17 -19 -2.97 3.33 1
-17 17 -17 14.03 2.78 1
-17 17 -15 21.18 3.31 1
-17 17 -13 69.11 5.13 1
-17 17 -11 56.24 4.63 1
17 17 -11 53.39 3.23 3
17 17 -9 29.19 2.36 3
-17 17 -9 32.03 3.75 1
-17 17 -7 32.79 3.63 1
17 17 -7 27.47 2.13 3
-17 17 -5 20.61 3.21 1
17 17 -5 16.57 1.66 3
-17 17 1 16.18 3.03 1
-17 17 3 4.78 2.31 1
-17 17 5 9.26 2.59 1
-17 17 7 35.66 3.88 1
-17 17 9 29.99 3.7 1
-17 17 11 55.01 4.56 1
-17 17 13 73.19 5.3 1
-17 17 15 23.25 3.56 1
-17 17 17 16.63 3.31 1
-17 17 19 5.83 2.78 1
-17 -17 19 1.11 3.25 1
-17 19 -17 26.44 3.63 1
-17 19 -15 92.3 5.83 1
-17 19 -13 7.51 2.92 1
-17 19 -11 69.51 5.2 1
-17 19 -9 4.69 2.71 1
17 19 -7 22.47 2.03 3
-17 19 -7 21.56 3.4 1
-17 19 -5 8.12 2.87 1
-17 19 1 0.31 2.22 1
-17 19 3 26.59 3.55 1
-17 19 5 10.81 2.97 1
-17 19 7 22.25 3.37 1
-17 19 9 5.9 2.6 1
-17 19 11 73.17 5.28 1
-17 19 13 11.72 3.28 1
-17 19 15 80.9 5.66 1
-17 19 17 22.78 3.6 1
-17 21 -13 104.25 6.31 1
-17 21 -11 81.5 5.68 1
-17 21 -9 57.37 4.84 1
-17 21 -7 27.44 3.71 1
-17 21 -5 17.94 3.19 1
-17 21 1 8.01 2.9 1
-17 21 3 0.64 2.42 1
-17 21 5 16.87 3.14 1
-17 21 7 29.2 3.77 1
-17 21 9 59.36 4.85 1
-17 21 11 74.92 5.56 1
-18 0 -20 0.27 2.45 1
-18 0 -18 29.22 3.79 1
-18 0 -16 -2.42 2.49 1
-18 0 -14 4.04 2.39 1
-18 0 -12 -2.86 2.66 1
-18 0 -10 19.17 3.37 1
-18 0 -8 1.92 2.38 1
-18 0 -6 -0.95 2.29 1
-18 0 -4 -0.94 2.41 1
-18 0 0 -2.76 2.22 1
-18 0 2 9.45 2.74 1
-18 0 4 -1.83 2.19 1
-18 0 6 -1.22 2.55 1
-18 0 8 -0.61 2.28 1
-18 0 10 26.84 3.53 1
-18 0 12 -2.47 2.5 1
-18 0 14 5.86 2.76 1
-18 0 16 -2.15 2.46 1
-18 0 18 29.34 3.91 1
-18 0 20 -2.68 2.76 1
-18 -2 -20 3.36 2.72 1
-18 2 -20 12.55 2.95 1
-18 2 -18 5.89 2.69 1
-18 -2 -18 7.11 2.81 1
-18 2 -16 17.38 3.14 1
-18 -2 -16 17.12 3.21 1
-18 2 -14 -0.61 2.51 1
-18 -2 -14 -3.22 2.69 1
-18 2 -12 6.5 2.58 1
-18 -2 -12 9.74 2.89 1
-18 2 -10 131.71 7.02 1
-18 -2 -10 133.75 7.16 1
-18 2 -8 -2.18 2.43 1
-18 -2 -8 2.27 2.54 1
-18 2 -6 442.33 14.64 1
-18 -2 -6 408.5 14.5 1
-18 2 -4 10.15 2.81 1
-18 -2 -4 5.81 2.63 1
-18 2 0 14.48 2.85 1
-18 -2 0 18.18 3.14 1
-18 2 2 341.99 12.26 1
-18 -2 2 332.96 12.42 1
-18 2 4 8.38 2.42 1
-18 -2 4 7.27 2.67 1
-18 2 6 415.35 14.17 1
-18 -2 6 414.2 14.34 1
-18 -2 8 -0.31 2.46 1
-18 2 8 -0.9 2.38 1
-18 2 10 120.25 6.58 1
-18 -2 10 122.97 6.79 1
-18 2 12 7.5 2.64 1
-18 -2 12 7.28 2.7 1
-18 2 14 -1.21 2.71 1
-18 -2 14 -0.32 2.49 1
-18 2 16 19.93 3.24 1
-18 -2 16 21.58 3.47 1
-18 -2 18 2.5 2.83 1
-18 2 18 6.57 2.84 1
-18 -2 20 9.47 3.17 1
-18 2 20 11.59 3.03 1
-18 -4 -20 14.64 3.26 1
-18 4 -20 7.51 2.66 1
-18 -4 -18 3.99 2.77 1
-18 4 -18 8.48 2.79 1
-18 -4 -16 3.85 2.78 1
-18 4 -16 5.74 2.5 1
-18 -4 -14 56.76 4.84 1
-18 4 -14 62.96 4.83 1
-18 -4 -12 124.32 7 1
-18 4 -12 124.99 6.74 1
-18 4 -10 -0.31 2.47 1
-18 -4 -10 -2.01 2.81 1
-18 4 -8 512.08 16.59 1
-18 -4 -8 510.17 16.97 1
-18 4 -6 38.98 3.93 1
-18 -4 -6 34.75 4.11 1
-18 -4 -4 482.28 16.2 1
-18 4 -4 474.62 15.63 1
-18 -4 0 313.14 11.99 1
-18 4 0 306.84 11.41 1
-18 4 2 1.76 2.28 1
-18 -4 2 4.06 2.43 1
-18 -4 4 471.37 15.92 1
-18 4 4 462.8 15.29 1
-18 4 6 36.86 3.82 1
-18 -4 6 36.38 4.14 1
-18 -4 8 489.56 16.63 1
-18 4 8 511.59 16.31 1
-18 4 10 -1.18 2.49 1
-18 -4 10 -1.32 2.75 1
-18 4 12 130.45 6.8 1
-18 -4 12 114.3 6.77 1
-18 4 14 62.66 4.77 1
-18 -4 14 51.04 4.66 1
-18 -4 16 2.6 2.75 1
-18 4 16 3.55 2.54 1
-18 -4 18 4.82 2.88 1
-18 4 18 12.27 2.97 1
-18 -4 20 12.84 3.38 1
-18 4 20 13.23 3.06 1
-18 -6 -20 2.1 2.55 1
-18 6 -20 3.07 2.35 1
-18 6 -18 0.27 2.32 1
-18 -6 -18 -1.26 2.69 1
-18 6 -16 23.24 3.32 1
-18 -6 -16 15.09 3.36 1
-18 6 -14 1.46 2.28 1
-18 -6 -14 3.38 2.62 1
-18 6 -12 -1.49 2.29 1
-18 -6 -12 -1.39 2.85 1
-18 -6 -10 83.23 5.92 1
-18 6 -10 82.91 5.45 1
-18 6 -8 22.41 3.28 1
-18 -6 -8 14.54 3.32 1
-18 -6 -6 177.48 8.78 1
-18 6 -6 180.09 8.17 1
-18 6 -4 11.68 2.79 1
-18 -6 -4 8.61 2.81 1
-18 6 0 -0.29 2.08 1
-18 -6 0 -0.36 2.62 1
-18 -6 2 40.98 4.38 1
-18 6 2 45.05 4.13 1
-18 6 4 7.85 2.37 1
-18 -6 4 9.99 2.98 1
-18 -6 6 177.46 8.92 1
-18 6 6 191.83 8.36 1
-18 6 8 17.73 2.94 1
-18 -6 8 22.66 3.54 1
-18 -6 10 95.22 6.26 1
-18 6 10 94.91 5.77 1
-18 6 12 -0.59 2.36 1
-18 -6 12 -2.78 2.7 1
-18 6 14 1.46 2.27 1
-18 -6 14 -0.69 2.59 1
-18 -6 16 22.89 3.75 1
-18 6 16 15.81 3.12 1
-18 -6 18 1.97 2.72 1
-18 6 18 4.09 2.49 1
-18 -8 -20 16.86 3.3 1
-18 8 -20 15.85 2.84 1
-18 -8 -18 8.47 2.87 1
-18 8 -18 9.75 2.52 1
-18 -8 -16 78.22 5.84 1
-18 8 -16 89.7 5.55 1
-18 -8 -14 10.99 3.25 1
-18 8 -14 12.27 2.82 1
-18 -8 -12 72.32 5.77 1
-18 8 -12 82.41 5.4 1
-18 -8 -10 -1.83 2.83 1
-18 8 -10 3.28 2.32 1
-18 -8 -8 51.14 4.87 1
-18 8 -8 48.38 4.29 1
-18 8 -6 3.58 2.19 1
-18 -8 -6 4.56 2.79 1
-18 -8 -4 32.06 4.2 1
-18 8 -4 24.4 3.23 1
-18 -8 0 12.37 3.28 1
-18 8 0 10.24 2.57 1
-18 8 2 44.79 4.03 1
-18 -8 2 50.41 4.98 1
-18 -8 4 25.13 3.91 1
-18 8 4 29.23 3.45 1
-18 -8 6 3.83 2.73 1
-18 8 6 6.64 2.51 1
-18 -8 8 42.05 4.66 1
-18 8 8 46.67 4.13 1
-18 -8 10 -0.37 2.68 1
-18 8 10 0.29 2.12 1
-18 -8 12 78.25 5.91 1
-18 8 12 81.61 5.36 1
-18 -8 14 9.42 3.16 1
-18 8 14 8.83 2.78 1
-18 -8 16 98.53 6.51 1
-18 8 16 95.69 5.87 1
-18 -8 18 6.47 2.92 1
-18 8 18 13.12 2.96 1
-18 10 -20 0.77 2.32 1
-18 -10 -20 4.78 2.8 1
-18 10 -18 73.71 5.02 1
-18 -10 -18 67.74 5.51 1
-18 -10 -16 11.41 3.34 1
-18 10 -16 17.57 3.13 1
-18 -10 -14 160.02 8.55 1
-18 10 -14 176.37 8 1
-18 -10 -12 -0.76 2.91 1
-18 10 -12 -0.3 2.33 1
-18 -10 -10 188.4 9.56 1
-18 10 -10 214.94 9.03 1
-18 -10 -8 29.51 4.3 1
-18 10 -8 33.82 3.72 1
-18 -10 -6 206.57 10.13 1
-18 10 -6 230.06 9.4 1
-18 -10 -4 -2.39 2.9 1
-18 10 -4 -0.89 2.1 1
-18 -10 0 12.78 3.32 1
-18 10 0 17.57 2.88 1
-18 -10 2 316.66 12.92 1
-18 10 2 317.66 11.62 1
-18 -10 4 4.45 3.02 1
-18 10 4 3.49 2.39 1
-18 -10 6 228.24 10.64 1
-18 10 6 228.98 9.35 1
-18 -10 8 29.54 4.3 1
-18 10 8 33.24 3.66 1
-18 -10 10 182.44 9.34 1
-18 10 10 189.71 8.35 1
-18 -10 12 6.72 3.15 1
-18 10 12 0.89 2.26 1
-18 -10 14 166.12 8.82 1
-18 10 14 175.41 8.09 1
-18 10 16 19.55 3.23 1
-18 -10 16 12.89 3.49 1
-18 -10 18 73.11 5.86 1
-18 10 18 91.15 5.79 1
-18 12 -20 35.95 3.67 1
-18 -12 -20 28.95 4.11 1
-18 -12 -18 4.94 2.82 1
-18 12 -18 9.28 2.83 1
-18 -12 -16 1.12 3.02 1
-18 12 -16 1.71 2.52 1
-18 -12 -14 7.34 3.36 1
-18 12 -14 2.94 2.49 1
-18 -12 -12 27.3 4.3 1
-18 12 -12 30.95 3.65 1
-18 -12 -10 8.4 3.32 1
-18 12 -10 7.88 2.56 1
-18 -12 -8 229.86 10.82 1
-18 12 -8 256.7 10.12 1
-18 12 -6 0.3 2.2 1
-18 12 -4 292.6 11.19 1
-18 12 0 186.55 8.34 1
-18 12 2 0.3 2.17 1
-18 12 4 320.46 11.74 1
-18 12 6 -1.48 2.27 1
-18 -12 8 260.3 11.6 1
-18 12 8 263.59 10.4 1
-18 -12 10 6.26 3.18 1
-18 12 10 8.31 2.58 1
-18 -12 12 35.19 4.66 1
-18 12 12 31.09 3.67 1
-18 -12 14 8.48 3.44 1
-18 12 14 4.19 2.36 1
-18 -12 16 1.94 3.09 1
-18 12 16 3.6 2.66 1
-18 -12 18 2.56 3.11 1
-18 12 18 3.84 2.87 1
-18 -14 -20 13.1 3.54 1
-18 14 -20 10.99 2.73 1
-18 -14 -18 0.37 2.96 1
-18 14 -18 7.48 2.6 1
-18 -14 -16 19.67 3.88 1
-18 14 -16 11.81 2.9 1
-18 -14 -14 3.97 3.2 1
-18 14 -14 2.07 2.39 1
-18 -14 -12 14.27 3.77 1
-18 14 -12 10.33 2.74 1
-18 14 -10 4.92 2.71 1
-18 14 -8 3.71 2.48 1
-18 14 -6 -1.85 2.46 1
-18 14 -4 0.62 2.36 1
-18 14 0 5.17 2.5 1
-18 14 2 3.02 2.38 1
-18 14 4 -0.6 2.48 1
-18 14 6 -0.3 2.51 1
-18 14 8 2.72 2.44 1
-18 14 10 2.73 2.37 1
-18 -14 12 12.53 3.84 1
-18 14 12 14.92 3.07 1
-18 -14 14 3.33 3.24 1
-18 14 14 5.45 2.59 1
-18 -14 16 20.59 4.14 1
-18 14 16 19.11 3.38 1
-18 -14 18 1.15 3.05 1
-18 14 18 3.31 2.46 1
-18 -16 -20 9.3 3.31 1
-18 -16 -18 -1.53 3.05 1
-18 16 -18 -0.84 2.31 1
-18 -16 -16 50.78 5.43 1
-18 16 -16 66.08 5.05 1
-18 16 -14 47.42 4.46 1
-18 16 -12 75.44 5.32 1
-18 16 -10 -1.56 2.47 1
-18 16 -8 71.26 5.26 1
-18 16 -6 21.71 3.39 1
-18 16 -4 172.68 8.21 1
-18 16 0 255.81 10.39 1
-18 16 2 41.56 4.16 1
-18 16 4 163.62 7.87 1
-18 16 6 27.19 3.51 1
-18 16 8 83.73 5.51 1
-18 16 10 -0.92 2.33 1
-18 16 12 75.27 5.37 1
-18 16 14 35.33 4.12 1
-18 -16 16 45.51 5.38 1
-18 16 16 68.16 5.16 1
-18 -16 18 -2.34 3.13 1
-18 16 18 -1.83 2.66 1
-18 18 -14 172.03 8.27 1
-18 18 -12 3.8 2.57 1
-18 18 -10 213.72 9.42 1
-18 18 -8 -1.28 2.67 1
-18 18 -6 189.74 8.75 1
-18 18 -4 2.89 2.42 1
-18 18 0 -0.95 2.42 1
-18 18 2 184.33 8.56 1
-18 18 4 1.9 2.49 1
-18 18 6 184.34 8.6 1
-18 18 8 -1.58 2.78 1
-18 18 10 218.46 9.51 1
-18 18 12 3.18 2.77 1
-18 18 14 166.32 8.23 1
-18 20 -8 60.36 5.12 1
-18 20 -6 14.59 3.24 1
-18 20 -4 36.59 4.03 1
-18 20 0 -0.98 2.45 1
-18 20 2 -1.3 2.48 1
-18 20 4 35.49 4.12 1
-18 20 6 16.63 3.31 1
-19 1 -21 102.02 6.19 1
-19 -1 -21 101.19 6.22 1
-19 -1 -19 131.78 7.35 1
-19 1 -19 135.76 7.36 1
-19 1 -17 56.09 4.9 1
-19 -1 -17 58.59 5.11 1
-19 -1 -15 33.39 4.3 1
-19 1 -15 32.09 4.12 1
-19 1 -13 43.16 4.51 1
-19 -1 -13 50.04 4.68 1
-19 -1 -11 41.33 4.42 1
-19 1 -11 36.05 4.06 1
-19 -1 -9 31.23 3.91 1
-19 1 -9 20.56 3.49 1
-19 -1 -7 13.13 3.07 1
-19 1 -7 17.23 3.21 1
-19 1 -5 18.7 3.34 1
-19 -1 -5 15.99 3.19 1
-19 -1 1 1.31 2.23 1
-19 1 1 1.93 2.38 1
-19 1 3 68.82 5.11 1
-19 -1 3 78.6 5.42 1
-19 1 5 11.8 2.84 1
-19 -1 5 16.54 3.04 1
-19 1 7 17.2 3.23 1
-19 -1 7 13.36 2.97 1
-19 -1 9 24.93 3.49 1
-19 1 9 22.01 3.39 1
-19 -1 11 37.92 4.17 1
-19 1 11 34.58 3.96 1
-19 1 13 45.07 4.45 1
-19 -1 13 53.46 4.79 1
-19 -1 15 35.17 4.3 1
-19 1 15 38.67 4.27 1
-19 1 17 53.11 4.97 1
-19 -1 17 70.03 5.55 1
-19 -1 19 156.56 8.19 1
-19 1 19 148.59 7.99 1
-19 3 -21 22.16 3.63 1
-19 -3 -21 21 3.86 1
-19 -3 -19 54.76 5.2 1
-19 3 -19 54.03 4.93 1
-19 -3 -17 25.33 4.1 1
-19 3 -17 23.17 3.67 1
-19 -3 -15 34.68 4.22 1
-19 3 -15 34.82 4.17 1
-19 -3 -13 -4.8 3 1
-19 3 -13 -3.85 3.05 1
-19 -3 -11 4.8 3.06 1
-19 3 -11 2.61 2.55 1
-19 -3 -9 -2.41 2.76 1
-19 3 -9 -2.61 2.63 1
-19 -3 -7 -1.03 2.69 1
-19 3 -7 -2.26 2.58 1
-19 -3 -5 -0.69 2.6 1
-19 3 -5 3.85 2.46 1
-19 3 1 13.81 2.79 1
-19 -3 1 11.59 3.06 1
-19 -3 3 5.07 2.6 1
-19 3 3 8.71 2.67 1
-19 -3 5 -0.34 2.36 1
-19 3 5 3.41 2.38 1
-19 3 7 -0.31 2.28 1
-19 -3 7 -2.03 2.69 1
-19 3 9 -2.81 2.57 1
-19 -3 9 -0.34 2.57 1
-19 3 11 0.31 2.69 1
-19 -3 11 1.01 2.58 1
-19 3 13 -3.79 2.97 1
-19 -3 13 -2.37 2.94 1
-19 3 15 33.44 4.1 1
-19 -3 15 48.09 4.67 1
-19 3 17 27.61 3.88 1
-19 -3 17 25.15 4.02 1
-19 3 19 65.46 5.41 1
-19 -3 19 61.15 5.63 1
-19 -5 -21 12.12 3.39 1
-19 5 -21 11.84 2.94 1
-19 -5 -19 7.32 3.14 1
-19 5 -19 0.57 2.99 1
-19 -5 -17 20.7 3.72 1
-19 5 -17 20.11 3.44 1
-19 -5 -15 40.29 4.6 1
-19 5 -15 41.96 4.31 1
-19 -5 -13 32.78 4.1 1
-19 5 -13 25.88 3.73 1
-19 -5 -11 95.69 6.4 1
-19 5 -11 100.56 6.2 1
-19 -5 -9 37.13 4.34 1
-19 5 -9 34.37 4 1
-19 -5 -7 15.08 3.39 1
-19 5 -7 10.58 2.95 1
-19 -5 -5 -1.45 2.68 1
-19 5 -5 3.51 2.53 1
-19 -5 1 14.43 3.2 1
-19 5 1 7.45 2.59 1
-19 -5 3 4.67 2.74 1
-19 5 3 3.39 2.2 1
-19 -5 5 3.94 2.51 1
-19 5 5 4.3 2.33 1
-19 -5 7 15.38 3.33 1
-19 5 7 18.16 3.11 1
-19 -5 9 39.37 4.34 1
-19 5 9 40.99 4.11 1
-19 5 11 90.32 5.84 1
-19 -5 11 102.2 6.42 1
-19 -5 13 33.47 4.24 1
-19 5 13 31.03 3.92 1
-19 5 15 43.96 4.38 1
-19 -5 15 38.27 4.49 1
-19 5 17 18.82 3.44 1
-19 -5 17 26.79 4.04 1
-19 5 19 4.29 3.35 1
-19 -5 19 9.07 3.36 1
-19 7 -21 49.01 4.33 1
-19 -7 -21 59.44 4.96 1
-19 7 -19 80.77 5.38 1
-19 -7 -19 75.09 5.76 1
-19 7 -17 66.63 5.04 1
-19 -7 -17 62.67 5.31 1
-19 -7 -15 62.64 5.44 1
-19 7 -15 59.28 4.87 1
-19 -7 -13 64.03 5.42 1
-19 7 -13 62.3 5 1
-19 -7 -11 73.89 5.95 1
-19 7 -11 100.07 5.97 1
-19 7 -9 92.05 5.93 1
-19 -7 -9 95.52 6.42 1
-19 7 -7 45.39 4.3 1
-19 -7 -7 44.29 4.74 1
-19 7 -5 4.1 2.47 1
-19 -7 -5 9.82 3.07 1
-19 7 1 -0.31 2.45 1
-19 -7 1 -0.76 2.7 1
-19 7 3 0.92 2 1
-19 -7 3 -1.14 2.75 1
-19 7 5 8.85 2.58 1
-19 -7 5 9.83 3.17 1
-19 -7 7 51.87 5.05 1
-19 7 7 48.12 4.39 1
-19 -7 9 98.18 6.51 1
-19 7 9 87.39 5.71 1
-19 -7 11 95.98 6.5 1
-19 7 11 94.89 5.92 1
-19 -7 13 61.33 5.41 1
-19 7 13 60.1 4.8 1
-19 -7 15 64.93 5.51 1
-19 7 15 63.8 5.11 1
-19 -7 17 62.43 5.52 1
-19 7 17 80.22 5.54 1
-19 -7 19 81.26 6.03 1
-19 7 19 69.01 5.36 1
-19 9 -19 57.28 4.62 1
-19 -9 -19 41.48 4.54 1
-19 9 -17 103.43 6.12 1
-19 -9 -17 98.18 6.58 1
-19 -9 -15 8.39 3.14 1
-19 9 -15 7 2.75 1
-19 -9 -13 18.72 3.7 1
-19 9 -13 17.81 3.28 1
-19 -9 -11 4.95 3.1 1
-19 9 -11 4.74 2.51 1
-19 -9 -9 13.21 3.46 1
-19 9 -9 8.22 2.62 1
-19 9 -7 38.75 4.03 1
-19 -9 -7 43.86 4.82 1
-19 9 -5 94.42 5.9 1
-19 -9 -5 90.23 6.44 1
-19 -9 1 36.38 4.79 1
-19 9 1 28.65 3.66 1
-19 -9 3 15.89 3.83 1
-19 9 3 23.05 3.33 1
-19 9 5 92.02 5.77 1
-19 -9 5 108.5 7.07 1
-19 9 7 39.1 3.95 1
-19 -9 7 46.22 4.92 1
-19 -9 9 12.8 3.46 1
-19 9 9 13.11 2.82 1
-19 -9 11 1.56 2.74 1
-19 9 11 2.15 2.32 1
-19 -9 13 15.75 3.69 1
-19 9 13 21.07 3.39 1
-19 -9 15 5.26 2.98 1
-19 9 15 8.37 2.76 1
-19 -9 17 101.5 6.83 1
-19 9 17 108.73 6.5 1
-19 -9 19 60.86 5.36 1
-19 9 19 58.7 4.94 1
-19 11 -19 42.11 4.17 1
-19 -11 -19 44.46 4.83 1
-19 -11 -17 21.87 4.08 1
-19 11 -17 21.51 3.38 1
-19 -11 -15 1.88 2.8 1
-19 11 -15 7.02 2.7 1
-19 -11 -13 19.41 3.89 1
-19 11 -13 19.37 3.26 1
-19 11 -11 2.22 2.48 1
-19 -11 -11 1.2 2.87 1
-19 11 -9 7.65 2.69 1
-19 -11 -9 11.04 3.35 1
-19 11 -7 33.49 3.99 1
-19 -11 -7 28.95 4.43 1
-19 11 -5 24.72 3.43 1
-19 -11 -5 28.83 4.3 1
-19 -11 1 37 4.78 1
-19 11 1 35.86 3.88 1
-19 11 3 27.43 3.59 1
-19 -11 3 26.96 4.32 1
-19 11 5 23.99 3.43 1
-19 -11 5 26.57 4.25 1
-19 11 7 29.28 3.49 1
-19 -11 7 22.71 4.08 1
-19 11 9 10.5 2.72 1
-19 -11 9 8.52 3.47 1
-19 11 11 1.86 2.42 1
-19 -11 11 0.42 3.13 1
-19 11 13 16.79 3.24 1
-19 -11 13 18.66 3.84 1
-19 11 15 5.62 2.6 1
-19 -11 15 9.74 3.41 1
-19 11 17 19.62 3.54 1
-19 -11 17 20.34 3.95 1
-19 11 19 35.56 4.11 1
-19 -11 19 31.43 4.33 1
-19 -13 -19 15.66 3.56 1
-19 13 -19 25.65 3.37 1
-19 -13 -17 30.49 4.29 1
-19 13 -17 28.96 3.71 1
-19 -13 -15 59.57 5.61 1
-19 13 -15 50.19 4.72 1
-19 13 -13 72.46 5.42 1
-19 -13 -13 71.52 6.04 1
-19 13 -11 128.34 6.98 1
-19 -13 -11 113.76 7.58 1
-19 13 -9 89.08 5.77 1
-19 -13 -9 69.9 6.17 1
-19 13 -7 8.35 2.68 1
-19 -13 -7 8.82 3.44 1
-19 -13 -5 8.83 3.24 1
-19 13 -5 15.35 3.14 1
-19 13 1 8.47 2.69 1
-19 13 3 4.37 2.26 1
-19 -13 5 13.52 3.75 1
-19 13 5 15.58 2.93 1
-19 13 7 14.33 2.94 1
-19 -13 7 8.32 3.63 1
-19 13 9 82.32 5.54 1
-19 -13 9 70.96 6.28 1
-19 13 11 126.87 6.91 1
-19 -13 11 113.09 7.86 1
-19 13 13 69.05 5.31 1
-19 -13 13 63.33 6.04 1
-19 13 15 65.98 5.31 1
-19 -13 15 55.01 5.64 1
-19 13 17 35.07 4.02 1
-19 -13 17 25.62 4.31 1
-19 15 -15 47.66 4.59 1
-19 -15 -15 40.01 5.11 1
-19 15 -13 46.34 4.46 1
-19 -15 -13 25.24 4.7 1
-19 15 -11 70.95 5.25 1
-19 -15 -11 55.11 5.64 1
-19 15 -9 29.35 3.84 1
-19 15 -7 47.34 4.54 1
-19 15 -5 9.11 2.85 1
-19 15 1 6.07 2.58 1
-19 15 3 7.95 2.83 1
-19 15 5 8.9 2.74 1
-19 15 7 43.83 4.3 1
-19 15 9 32.21 3.87 1
-19 15 11 68.65 5.28 1
-19 -15 11 65.17 6.21 1
-19 15 13 50.63 4.69 1
-19 -15 13 28.44 4.96 1
-19 17 -9 31.04 4.07 1
-19 17 -7 12.22 3.15 1
-19 17 -5 69.81 5.36 1
-19 17 1 5.53 2.74 1
-19 17 3 48.62 4.43 1
-19 17 5 61.88 5 1
-19 17 7 7.09 2.69 1
-19 17 9 27.86 3.75 1
-20 0 -20 6.01 2.83 1
-20 0 -18 -2.56 3.13 1
-20 0 -16 8.72 3.3 1
-20 0 -14 -3.78 3.1 1
-20 0 -12 8.36 3.07 1
-20 0 -10 -2.81 2.87 1
-20 0 -8 6.67 2.97 1
-20 0 -6 -4.54 2.89 1
-20 0 -4 342.89 12.99 1
-20 0 0 807.66 24.12 1
-20 0 2 2.04 2.76 1
-20 0 4 331.73 12.61 1
-20 0 6 0.34 2.61 1
-20 0 8 11.53 2.96 1
-20 0 10 -1.02 2.61 1
-20 0 12 6.81 3.29 1
-20 0 14 -1.36 2.72 1
-20 0 16 9.53 3.39 1
-20 0 18 -3.03 3.33 1
-20 2 -20 12.01 3.17 1
-20 -2 -20 11.1 3.19 1
-20 2 -18 13.11 3.42 1
-20 -2 -18 12.8 3.35 1
-20 -2 -16 51.03 5.01 1
-20 2 -16 41.65 4.63 1
-20 -2 -14 14.03 3.53 1
-20 2 -14 5.07 2.98 1
-20 2 -12 49.77 4.81 1
-20 -2 -12 52.44 4.94 1
-20 -2 -10 0.36 2.84 1
-20 2 -10 -1.38 2.8 1
-20 -2 -8 31.72 4.13 1
-20 2 -8 36.38 4.22 1
-20 -2 -6 47.69 4.73 1
-20 2 -6 42.01 4.42 1
-20 2 -4 97.94 6.24 1
-20 -2 -4 90.85 6.27 1
-20 -2 0 137.6 7.6 1
-20 2 0 137.69 7.32 1
-20 -2 2 196.02 9.16 1
-20 2 2 186.74 8.85 1
-20 2 4 90.67 5.97 1
-20 -2 4 95.44 6.31 1
-20 -2 6 45.84 4.56 1
-20 2 6 49.68 4.59 1
-20 -2 8 31.22 3.95 1
-20 2 8 37.91 4.13 1
-20 -2 10 -0.35 2.72 1
-20 2 10 -0.33 2.66 1
-20 2 12 63.79 5.28 1
-20 -2 12 62.44 5.24 1
-20 -2 14 8.03 3.05 1
-20 2 14 12.38 3.14 1
-20 2 16 50.96 4.87 1
-20 -2 16 41.15 4.66 1
-20 -2 18 10.6 3.55 1
-20 2 18 9.23 3.24 1
-20 4 -20 0.29 2.65 1
-20 -4 -20 -1.58 2.94 1
-20 4 -18 22.99 3.71 1
-20 -4 -18 20.44 3.79 1
-20 -4 -16 8.39 3.28 1
-20 4 -16 2.23 2.79 1
-20 -4 -14 12.18 3.39 1
-20 4 -14 8.62 3.03 1
-20 -4 -12 -3.24 3.01 1
-20 4 -12 -0.34 2.77 1
-20 4 -10 116.8 7 1
-20 -4 -10 126.46 7.35 1
-20 -4 -8 32.74 4.22 1
-20 4 -8 30.23 3.97 1
-20 4 -6 284.56 11.3 1
-20 -4 -6 270.33 11.42 1
-20 4 -4 12.39 3.03 1
-20 -4 -4 6.54 3.18 1
-20 4 0 0.66 2.47 1
-20 -4 0 -1.08 3.03 1
-20 4 2 87.13 5.76 1
-20 -4 2 77.65 5.82 1
-20 4 4 16.27 3.47 1
-20 -4 4 10.43 3.22 1
-20 -4 6 270.82 11.25 1
-20 4 6 261.92 10.75 1
-20 -4 8 27.9 3.97 1
-20 4 8 26.37 3.72 1
-20 4 10 122.49 6.9 1
-20 -4 10 111.5 6.94 1
-20 -4 12 4.63 2.86 1
-20 4 12 -1.31 2.91 1
-20 -4 14 14.69 3.58 1
-20 4 14 13.8 3.36 1
-20 4 16 0.33 3.07 1
-20 -4 16 4.62 2.96 1
-20 4 18 28.79 4.02 1
-20 -4 18 25.22 4.18 1
-20 -6 -20 1.62 2.79 1
-20 6 -20 0.86 2.46 1
-20 6 -18 23.78 3.59 1
-20 -6 -18 26.05 3.91 1
-20 6 -16 -0.32 2.72 1
-20 -6 -16 3.9 3.16 1
-20 -6 -14 90.21 6.35 1
-20 6 -14 82.99 5.93 1
-20 6 -12 22.17 3.47 1
-20 -6 -12 14.37 3.46 1
-20 6 -10 77.38 5.66 1
-20 -6 -10 77.66 5.99 1
-20 6 -8 45.26 4.51 1
-20 -6 -8 54.9 5.16 1
-20 6 -6 66.1 5.25 1
-20 -6 -6 63.01 5.49 1
-20 6 -4 29.09 3.79 1
-20 -6 -4 25.1 3.86 1
-20 6 0 4.88 2.53 1
-20 -6 0 2.3 2.81 1
-20 6 2 118.89 6.75 1
-20 -6 2 119.31 7.3 1
-20 6 4 34.04 3.89 1
-20 -6 4 28.29 4.14 1
-20 6 6 77.69 5.55 1
-20 -6 6 75.51 5.93 1
-20 6 8 48.53 4.53 1
-20 -6 8 56.68 5.19 1
-20 6 10 91.52 5.94 1
-20 -6 10 79.88 6.18 1
-20 6 12 15.46 3.3 1
-20 -6 12 17.8 3.66 1
-20 -6 14 92.13 6.47 1
-20 6 14 104.63 6.32 1
-20 -6 16 1.81 3.09 1
-20 6 16 1.62 2.77 1
-20 -6 18 21.44 3.76 1
-20 6 18 22.68 3.71 1
-20 8 -18 5.75 2.85 1
-20 -8 -18 7.63 3.18 1
-20 8 -16 44.84 4.53 1
-20 -8 -16 44.9 4.96 1
-20 -8 -14 14.52 3.61 1
-20 8 -14 16.3 3.34 1
-20 8 -12 47.87 4.71 1
-20 -8 -12 49.09 5.07 1
-20 -8 -10 5.82 3.27 1
-20 8 -10 7.63 2.94 1
-20 -8 -8 23.41 3.95 1
-20 8 -8 24.49 3.69 1
-20 -8 -6 18.5 3.8 1
-20 8 -6 22.41 3.39 1
-20 -8 -4 125.93 7.57 1
-20 8 -4 124.28 6.92 1
-20 -8 0 271.02 11.68 1
-20 8 0 257.2 10.62 1
-20 -8 2 54.68 5.41 1
-20 8 2 65.22 4.96 1
-20 -8 4 137.27 7.88 1
-20 8 4 115.88 6.72 1
-20 -8 6 19.61 3.89 1
-20 8 6 18.69 3.22 1
-20 -8 8 15.88 3.57 1
-20 8 8 21.57 3.31 1
-20 -8 10 9.88 3.35 1
-20 8 10 4.15 2.63 1
-20 8 12 53.95 4.68 1
-20 -8 12 52.17 5.32 1
-20 -8 14 14.87 3.67 1
-20 8 14 14.6 3.22 1
-20 -8 16 62.4 5.54 1
-20 8 16 51.34 4.93 1
-20 -8 18 0.72 2.86 1
-20 8 18 4.51 2.88 1
-20 -10 -16 38.73 4.73 1
-20 10 -16 43.84 4.48 1
-20 10 -14 10.7 3.05 1
-20 -10 -14 11.19 3.59 1
-20 -10 -12 38.03 4.57 1
-20 10 -12 30.38 3.98 1
-20 -10 -10 15.97 3.8 1
-20 10 -10 20.03 3.45 1
-20 10 -8 110.46 6.67 1
-20 -10 -8 101.17 7.13 1
-20 -10 -6 7.88 3.18 1
-20 10 -6 8.28 2.81 1
-20 10 -4 166.59 8.17 1
-20 -10 -4 160.78 8.93 1
-20 10 0 134.72 7.06 1
-20 -10 0 110.09 7.52 1
-20 10 2 115 6.61 1
-20 -10 2 110.62 7.48 1
-20 10 4 150.47 7.56 1
-20 -10 4 136.56 8.34 1
-20 -10 6 11.88 3.71 1
-20 10 6 5.1 2.5 1
-20 10 8 115.46 6.62 1
-20 -10 8 109.31 7.37 1
-20 10 10 15.17 3.22 1
-20 -10 10 16.18 3.7 1
-20 10 12 32.35 4.02 1
-20 -10 12 30.49 4.48 1
-20 10 14 14.29 3.17 1
-20 -10 14 11.96 3.54 1
-20 -10 16 38.13 4.78 1
-20 10 16 43.95 4.52 1
-20 12 -12 78.3 5.64 1
-20 -12 -12 68.63 5.97 1
-20 -12 -10 29.57 4.43 1
-20 12 -10 41.77 4.31 1
-20 -12 -8 125.72 7.97 1
-20 12 -8 136.72 7.35 1
-20 -12 -6 66.54 6.02 1
-20 12 -6 70.09 5.27 1
-20 12 -4 21.89 3.56 1
-20 -12 -4 17.96 3.96 1
-20 12 0 4.57 2.64 1
-20 -12 0 4.01 3.25 1
-20 -12 2 109.97 7.67 1
-20 12 2 122.73 6.88 1
-20 12 4 23.29 3.49 1
-20 -12 4 18.89 4.12 1
-20 12 6 57.42 4.84 1
-20 -12 6 58.96 5.74 1
-20 12 8 127.39 7.03 1
-20 -12 8 120.43 8.03 1
-20 12 10 36.62 4.08 1
-20 -12 10 36 4.9 1
-20 12 12 72.14 5.44 1
-20 -12 12 74.11 6.27 1
-20 -14 -8 8.76 3.48 1
-20 14 -8 14.88 3.32 1
-20 -14 -6 63.24 5.98 1
-20 14 -6 61.79 5.12 1
-20 -14 -4 3.55 3.19 1
-20 14 -4 6.05 2.66 1
-20 -14 0 10.85 3.92 1
-20 14 0 12.23 3.18 1
-20 -14 2 142.67 8.89 1
-20 14 2 164.64 8.06 1
-20 -14 4 3.67 3.35 1
-20 14 4 13.12 3.15 1
-20 -14 6 54.12 5.67 1
-20 14 6 54.02 4.81 1
-20 14 8 16.05 3.28 1
-20 -14 8 12.03 3.8 1
-21 -1 -15 12.5 3.87 1
-21 1 -15 8.09 3.69 1
-21 -1 -13 11.61 3.65 1
-21 1 -13 15.08 3.8 1
-21 -1 -11 10.3 3.45 1
-21 1 -11 13.03 3.4 1
-21 -1 -9 5.54 2.98 1
-21 1 -9 5.06 3.01 1
-21 -1 -7 48.6 4.82 1
-21 1 -7 45.38 4.69 1
-21 -1 -5 48.09 4.86 1
-21 1 -5 51.37 4.81 1
-21 -1 1 12.94 3.15 1
-21 1 1 17.62 3.35 1
-21 -1 3 14.36 3.24 1
-21 1 3 16.46 3.33 1
-21 -1 5 43.07 4.63 1
-21 1 5 52.36 4.93 1
-21 -1 7 50.02 4.85 1
-21 1 7 45.4 4.61 1
-21 -1 9 4.31 3.04 1
-21 1 9 5.93 2.95 1
-21 -1 11 13.3 3.4 1
-21 1 11 14.01 3.44 1
-21 -1 13 13.26 3.67 1
-21 1 13 14.82 3.79 1
-21 1 15 13.75 3.7 1
-21 -1 15 12.15 3.81 1
-21 -3 -15 78.16 6.37 1
-21 3 -15 77.64 6.11 1
-21 -3 -13 54.55 5.35 1
-21 3 -13 52.93 5.18 1
-21 -3 -11 3.38 3.05 1
-21 3 -11 4.29 3.01 1
-21 -3 -9 8.99 3.33 1
-21 3 -9 7.52 3.15 1
-21 -3 -7 2.23 2.67 1
-21 3 -7 6.78 3.01 1
-21 -3 -5 31.84 4.26 1
-21 3 -5 35.73 4.23 1
-21 -3 1 1.1 2.66 1
-21 3 1 -2.41 2.69 1
-21 -3 3 31.4 4.05 1
-21 3 3 27.39 3.83 1
-21 -3 5 25.27 3.99 1
-21 3 5 33.55 4.14 1
-21 -3 7 13.16 3.58 1
-21 3 7 7.89 3.01 1
-21 -3 9 7.35 3.06 1
-21 3 9 8.6 3.03 1
-21 -3 11 1.85 2.93 1
-21 3 11 -3.11 2.93 1
-21 -3 13 57.23 5.45 1
-21 3 13 57.75 5.23 1
-21 -5 -13 79.91 6.2 1
-21 5 -13 81.2 5.99 1
-21 -5 -11 44.84 4.94 1
-21 5 -11 57.04 5.09 1
-21 5 -9 46.97 4.78 1
-21 -5 -9 51.28 5.08 1
-21 -5 -7 0.38 2.72 1
-21 5 -7 0.7 2.68 1
-21 5 -5 13.97 3.31 1
-21 -5 -5 25.51 4.05 1
-21 5 1 -0.68 2.45 1
-21 -5 1 -2.67 2.95 1
-21 5 3 6.44 2.72 1
-21 -5 3 9.17 3.05 1
-21 5 5 10.79 3.24 1
-21 -5 5 20.19 3.7 1
-21 -5 7 2.65 2.78 1
-21 5 7 1.35 2.57 1
-21 -5 9 46.3 4.85 1
-21 5 9 56.21 4.94 1
-21 -5 11 40.3 4.74 1
-21 5 11 42.83 4.53 1
-21 -5 13 86.08 6.38 1
-21 5 13 87.34 6.22 1
-21 7 -11 18.38 3.76 1
-21 -7 -11 11.17 3.4 1
-21 7 -9 16.67 3.42 1
-21 -7 -9 15.25 3.6 1
-21 7 -7 5.89 2.91 1
-21 -7 -7 8.3 3.11 1
-21 7 -5 44.25 4.5 1
-21 -7 -5 42.88 4.96 1
-21 7 1 3.03 2.6 1
-21 -7 1 2.01 2.89 1
-21 7 3 9.38 2.79 1
-21 -7 3 7.26 3.1 1
-21 7 5 45.7 4.43 1
-21 -7 5 40.61 4.7 1
-21 7 7 8.33 2.84 1
-21 -7 7 5.57 2.95 1
-21 7 9 13.65 3.26 1
-21 -7 9 7.94 3.31 1
-21 7 11 21.74 3.68 1
-21 -7 11 17.21 3.98 1
-21 9 -9 24.02 3.8 1
-21 -9 -9 21.9 4.12 1
-21 -9 -7 94.55 6.68 1
-21 9 -7 82.68 5.99 1
-21 -9 -5 56.02 5.44 1
-21 9 -5 47.03 4.6 1
-21 -9 -3 112.87 7.54 1
-21 9 1 0.67 2.56 1
-21 -9 1 0.84 2.79 1
-21 -9 3 102.78 7.17 1
-21 9 3 102.27 6.29 1
-21 -9 5 50.25 5.28 1
-21 9 5 49.73 4.66 1
-21 -9 7 79.81 6.41 1
-21 9 7 71.75 5.28 1
-21 -11 -3 13.95 3.83 1
-21 -11 1 5.34 3.37 1
-21 11 1 3.72 2.85 1
-21 -11 3 15.67 3.8 1
-21 11 3 11.43 3.06 1
-22 0 -4 -1.5 3.32 1
-22 0 0 -3.34 3.4 1
-22 0 2 229.86 10.35 1
-22 0 4 -1.85 3 1
-22 -2 -4 52.11 5.11 1
-22 2 -4 48.95 4.89 1
-22 -2 0 246.22 10.93 1
-22 2 0 251.99 10.83 1
-22 -2 2 23.47 4.09 1
-22 2 2 25.61 4.02 1
-22 -2 4 44.99 4.85 1
-22 2 4 42.75 4.67 1

_iucr_refine_instructions_details 
;
TITL shs_742_mobo_auto_a.res in Fdd2
    shs_742_mobo_auto.res
    created by SHELXL-2018/3 at 14:06:46 on 05-May-2025
CELL 0.71073 17.596 28.4487 24.7684 90 90 90
ZERR 16 0.0004 0.0007 0.0006 0 0 0
LATT -4
SYMM -X,-Y,+Z
SYMM 0.25+X,0.25-Y,0.25+Z
SYMM 0.25-X,0.25+Y,0.25+Z
SFAC C H Cl N O Sb
UNIT 256 192 160 128 64 32

L.S. 40
PLAN  7
TEMP -173
CONF
HTAB
MORE -1
BOND $H
LIST 4
fmap 2 53 53
acta
MERG 2
SHEL 999 0.84
TWIN -1 0 0 0 -1 0 0 0 -1 2
OMIT 5 3 -21
OMIT 5 7 -23
OMIT 7 1 -23
OMIT 8 2 -24
REM <olex2.extras>
REM <HklSrc "%.\\shs_742_mobo_auto.hkl">
REM </olex2.extras>

WGHT    0.052900   21.806700
BASF   0.69480
FVAR       0.03621
SB1   6    0.679928    0.572346    0.613279    11.00000    0.01574    0.01593 =
         0.02469    0.00092    0.00079   -0.00107
SB2   6    0.817606    0.429775    0.633752    11.00000    0.01341    0.01500 =
         0.02180   -0.00015    0.00097    0.00016
CL11  3    1.167009    0.273553    0.696742    11.00000    0.01938    0.03204 =
         0.04405    0.00018    0.00195    0.00779
CL6   3    0.923930    0.458150    0.585314    11.00000    0.01544    0.02461 =
         0.03862    0.00871    0.00462   -0.00179
CL5   3    0.727353    0.462719    0.566466    11.00000    0.01875    0.01785 =
         0.02340   -0.00006   -0.00249    0.00224
CL2   3    0.670144    0.645564    0.659425    11.00000    0.02960    0.01942 =
         0.02416   -0.00261    0.00112    0.00013
CL3   3    0.571957    0.541510    0.657103    11.00000    0.02136    0.02963 =
         0.04951    0.01715    0.00708   -0.00182
CL7   3    0.821391    0.356566    0.587934    11.00000    0.02474    0.01716 =
         0.02287   -0.00211    0.00129   -0.00064
CL4   3    0.766424    0.540864    0.684311    11.00000    0.02394    0.02093 =
         0.02468    0.00107   -0.00331   -0.00116
CL12  3    0.627642    0.683942    0.307536    11.00000    0.02115    0.01722 =
         0.03188    0.00023    0.00148   -0.00165
CL10  3    0.330457    0.724387    0.556587    11.00000    0.01971    0.03267 =
         0.03701    0.00870    0.00350    0.00559
CL14  3    0.886488    0.313211    0.456448    11.00000    0.02722    0.01515 =
         0.03835   -0.00043    0.00838   -0.00076
O13   5    0.595034    0.484607    0.305984    11.00000    0.01962    0.01355 =
         0.04248    0.00243    0.00287    0.00068
N7    4    0.967314    0.324407    0.686462    11.00000    0.01661    0.02515 =
         0.02012    0.00298    0.00369   -0.00097
AFIX  43
H7    2    0.921738    0.312013    0.683096    11.00000   -1.20000
AFIX   0

N2    4    0.531122    0.674363    0.564525    11.00000    0.01629    0.02428 =
         0.02311    0.00181   -0.00257   -0.00288
AFIX  43
H2    2    0.576429    0.686804    0.569230    11.00000   -1.20000
AFIX   0

O8    5    0.910993    0.395548    0.691445    11.00000    0.02098    0.02690 =
         0.02484    0.00312   -0.00541    0.00760
N5    4    0.955950    0.440210    0.442472    11.00000    0.01648    0.01747 =
         0.02385   -0.00020    0.00410    0.00049
AFIX  43
H5    2    1.000744    0.453736    0.439594    11.00000   -1.20000
AFIX   0
C10   1    0.821892    0.445715    0.445970    11.00000    0.02300    0.02149 =
         0.02132    0.00224   -0.00035   -0.00123
AFIX  43
H10   2    0.776232    0.463527    0.445341    11.00000   -1.20000
AFIX   0

N8    4    1.026571    0.294285    0.688866    11.00000    0.01788    0.02171 =
         0.02420    0.00245    0.00281    0.00336
N1    4    0.471696    0.704577    0.564750    11.00000    0.02507    0.02309 =
         0.02484    0.00491    0.00309    0.00056
C7    1    1.107430    0.361459    0.690873    11.00000    0.02121    0.02943 =
         0.02220    0.00102    0.00103   -0.00658
AFIX  43
H7A   2    1.157757    0.373513    0.691946    11.00000   -1.20000
AFIX   0

N4    4    0.548985    0.558720    0.311477    11.00000    0.01892    0.01808 =
         0.02844    0.00114    0.00025   -0.00215
AFIX  43
H4    2    0.503290    0.546617    0.315383    11.00000   -1.20000
AFIX   0
C14   1    0.688159    0.596489    0.300667    11.00000    0.01643    0.02567 =
         0.02681    0.00198   -0.00331   -0.00166
AFIX  43
H14   2    0.736461    0.611124    0.297341    11.00000   -1.20000
AFIX   0

C6    1    1.046649    0.390734    0.688217    11.00000    0.02823    0.01683 =
         0.02193    0.00384    0.00263   -0.00465
AFIX  43
H6    2    1.053994    0.423762    0.686022    11.00000   -1.20000
AFIX   0
C8    1    1.093751    0.312729    0.691993    11.00000    0.01278    0.02482 =
         0.02052    0.00385    0.00101    0.00000

C16   1    0.607073    0.527549    0.305203    11.00000    0.02339    0.02330 =
         0.02008    0.00559    0.00581    0.00449
C13   1    0.621973    0.623486    0.306729    11.00000    0.02357    0.01330 =
         0.01832    0.00146    0.00034   -0.00181
N3    4    0.553604    0.606301    0.312386    11.00000    0.02141    0.01667 =
         0.01995   -0.00093    0.00079    0.00247
C5    1    0.971486    0.371615    0.688737    11.00000    0.02772    0.02078 =
         0.01610    0.00302    0.00001   -0.00245
C15   1    0.681580    0.549390    0.299678    11.00000    0.01273    0.02337 =
         0.02975   -0.00105    0.00013    0.00406
AFIX  43
H15   2    0.725526    0.530357    0.295375    11.00000   -1.20000
AFIX   0

C12   1    0.887976    0.373654    0.450897    11.00000    0.02489    0.01991 =
         0.02119   -0.00176    0.00586    0.00275
C11   1    0.819166    0.398640    0.450569    11.00000    0.02354    0.02703 =
         0.01664    0.00065   -0.00170   -0.00604
AFIX  43
H11   2    0.771902    0.382706    0.453521    11.00000   -1.20000
AFIX   0
N6    4    0.955369    0.392219    0.446976    11.00000    0.02201    0.01510 =
         0.02210   -0.00074    0.00493    0.00067
O9    5    0.903692    0.512748    0.439073    11.00000    0.01402    0.01760 =
         0.03077    0.00185   -0.00235    0.00181
[truncated: 2,796 more chars]
